# Supplementary material for: Mitochondrial electron transport chain is necessary for NLRP3 inflammasome activation
Source: Nat Immunol. 2022 Apr 28;23(5):692–704. doi: 10.1038/s41590-022-01185-3 (PMC9098388; doi:10.1038/s41590-022-01185-3)
Supplement: Source Data Fig. 1 — Metabolomics ion counts. [file 41590_2022_1185_MOESM3_ESM.xlsx]

## Sheet: FIG 1G
Sample	WT 1 UT	WT 1 LPS	WT 1 Pier	WT 1 LPS Pier	WT 2 UT	WT 2 LPS	WT 2 Pier	WT 2 LPS Pier	WT 3 UT	WT 3 LPS	WT 3 Pier	WT 3 LPS Pier	WT 4 UT	WT 4 LPS	WT 4 Pier	WT 4 LPS Pier	WT 5 UT	WT 5 LPS	WT 5 PIER	WT 5 LPS PIER	NDI1 1 UT	NDI1 1 LPS	NDI1 1 PIER	NDI1 1 LPS PIER	NDI1 2 UT	NDI1 2 LPS	NDI1 2 PIER	NDI1 2 LPS PIER	NDI1 3 UT	NDI1 3 LPS	NDI1 3 PIER	NDI1 3 LPS PIER	NDI1 4 UT	NDI1 4 LPS	NDI1 4 PIER	NDI1 4 LPS PIER	NDI1 5 UT	NDI1 5 LPS	NDI1 5 PIER	NDI1 5 PIER LPS
Group	A	B	C	D	A	B	C	D	A	B	C	D	A	B	C	D	A	B	C	D	E	F	G	H	E	F	G	H	E	F	G	H	E	F	G	H	E	F	G	H
TIC	1.094	4.889	1.123	1.888	1.285	1.273	1.254	1.316	1.115	1.119	1.149	1.093	1.13	1.17	1.155	1.182	1.207	1.161	1.231	1.194	2.256	1.143	5.993	1.212	1.09	1.034	1.042	0.983	1.154	1.232	1.187	1.099	1.117	1.183	1.219	1.257	1.148	1.083	1	1.124
(S)-4-hydroxymandelonitrile +
1,3-bisphospho-D-glycerate	4186846	14876969	1340300	4438314					3446670	9108200	1236666	1190424	3158018	11337668	1259691	2857385	3828589	12588807	1629520	3359713	7885141	21010012	10099838	16886130	3391643	8132150	2908047	8483323	2075633	9196418	2361346	7424636	2728998	9608465	3081073	8959678	3225906	7826567	1300503	7547588
2-(Formamido)-N1-(5-phospho-D-ribosyl)acetamidine						25850			12815	59252				46020			14259	28604				65295		31300	12992	19500	55717	71817						18934		14186	16181	33722	18185	28575
2,3-bisphospho-D-glycerate					21544
2/3-phosphoglycerate	289477	952956	343028	163353	314359	1483428	186620	47593	22365	69184	49090	461	11776	52720	19108	125470	61539	177076		233910	301181	1425273	483266	1644819	61845	70561	18224			132188		68745	38072	140865		135859	22280	74660		64023
2-aminobutanoate
2-aminoisobutanoate
2-HG	7636269	14044919	8286717	9432791	1137325	317162	481937	716854	5633632	9370400	5997581	4500904	3325296	7092971	5315529	5588166	3132529	5499535	3363764	2201979	9005759	21419439	10435945	13690330	7175875	12590163	7820371	12475350	4131749	5208170	4000913	7831072	2767135	2354147	2136098	4044263	6353655	9728162	6404142	8804728
2-hydroxybutanoic acid	979628	2240361	1072795	894184	801869	1148892	1121146	801039	901044	748886	1055557	693439	1114626	984435	815802	613053	594411	977333	708921	844619	1075428	1537604	1501344	1107691	746908	580045	883961	722616	644102	1387355	1018760	687433	686177	945569	849004	697250	636087	1055163	787552	718185
2-keto-isovaleric acid	932076	1555813	1371853	1522234	2225235	3587829	743355	1106687	1433056	2094934	944833	704173	728984	953355	1240329	1443607	576642	726836	697166	1186596	1784717	1693835	3079729	1782078	861315	1155187	1023952	1107238	820221	1065379	835826	1144713	1135282	1073765	618528	1210672	1098916	1116987	667108	901851
2-ketovaleric acid	4873652	6141964	4717653	5158366	12683735	14538738	10350032	8219751	1631231	2426471	3980937	2056443	5350749	3379665	4981707	4068474	5287354	3782417	4898877	4400958	5421926	4895548	7989489		2962190	2601281	1884486	2675494	1865379	2781502	3920514	3190322	4815304	4933319	4527060	3883812	2825785	3603570	3739970	1819570
2-oxobutanoic acid	478467						469623	1313901	458451	596408																									411471
3- / 7-methylguanine	45237	41681	63084	67070	182963	220702	21874	101931	38771	56046	42423	25626	33956	16567	23665	44654	108588	30940	23897	36039	38316	55672	64582	44253	10754	18580	18327	21115	24812	68357	19394	86953	15324	43639	25956	53799	24094	14543	14933	16153
3,4-dihydroxymandelic acid																36045			25068
3,4-dihydroxyphenylpropanoate			24394																					23825
3-aminoisobutanoate	388823	248330	1182558	849477	2015753	814509		1381714	1982471	574367	1932492	1239848	677768	740314		375462	273044	169201	857157	2075277	1814469		1167572	713930	104859	72735	705987	90616	468954	1009089	694073		331886		2345826	124394	693691	754079	414171	365859
3-hydroxybutanoic acid	8717734	12577699	6359699	8158212	15634594	17517472	4906816	12850895	4031178	10004728	5234900	3366588	6327563	8046555	3505591	5402652	3791091	7204803	4253239	4856682	5707971	9396593	7202371	10622734	2610015	4541689	2832253	5037836	3443748	6323126	3222856	5946835	6128106	4457524	3959207	4828447	3967303	3041492	2802708	1752672
3-hydroxyphenylacetic acid	1844998	7637404	549097	3038368	1563268	3727051	1177806	1532627	994999	1600305	593042	1230812	1223148	754481	1065089	2412741	828338	712008	991217	1393972	4879927	1104617	17907596	1798875	1169190	1105538	1345222	1042294	656766	804509	1167619	871917	1018519	6796605	542867	724779	1903686	1971518	1409482	1842793
3-hydroxypropanoic acid	6886506	72058143	84577506	47961474	109489354	382825787	179827595	175697369	43373023	60424179	26817664	41856091	14742087	51381745	2790945	48235262	64257064	50285253	81293646	32547724	28761699	89184573	83628850	57295309	45277062	19430636	17007494	22931291	22846859	58381637	55329499	37846159	37658867	68760975	48226776	25652979	55804667	40343861	37395398	48698725
3-methoxytyramine	14171	20956	16205	91732	57610	15963	66158	31748	76647	25350	19070	13756	13086	29661	26228	15578	14132	19239	28653	19051	46744	18302	16921	25051	16360	42482	21310	13580	16535	13950	20117	18566	23541		50220	21049	37487	24445		36219
3-phosphohydroxypyruvic acid	74650	323610	312304	483801					150372	519981	211745	267773		462376	222008	477821		239185	135906	54797	146065	525940	185358	538738	182583	617808	295548	781784	149115	349142	32712	367634	32774	276620	37450	310917	238475	500770	214779	524095
3-phospho-serine		30239				322294	12194		11051	136362	13257			69912		36357	15830	103213		71142								13895				11806	9426	41400		82164		11799		26693
3-ureidopropionic acid			14016		19973	59306		26655																											17440		13131
4-hydroxybutanoic acid
4-hydroxyproline	20910524	25260125	18345025	18335534	36150848	5900771	22348456	46266829	18178532	25330305	16763894	9434740	14302901	18841700	14269648	18872785	15854940	17968547	15441858	16924969	24576331	28714457	26902549	23861239	19866698	30713788	19103342	20065603	14328903	21922454	11292767	18559733	16123429	20378338	11706580	17581253	15633440	20913255	12646503	21173756
4-phosphopantothenate																																				24066
5,6-dihydroxyindole																																								14320
5-aminolevulinate	253716	434742	433359	565223	526490		369557	319571	145098	218304	296374	287865	163754	567903	334721	483895	95510	326755	467967	261625	257381	537009	1342680	561628	395144	393698	892419	187302	402350	265596	116039	715621	514746	146956	176818	110285	543506	190414	448649	315427
5-methylcytosine	1368161	862742	474630	520431	730202	569378	601896	684493	274890	528150	444117	647695	311062	594490	512072	868393	491178	818636	597083	790650	789635	419547	700442	458612	227318	432949	382071	296822	672694	797701	348648	986769	635462	512618	660701	923224	634350	708697	562278	1108397
5-methyl-THF		37778		126236	42881		43962	125857											31649		49033	29077		23254								30242
5'-methylthioadenosine	3762073	4331792	4477739	3403328	6565194	9328194	5529357	1885101	3225633	4494799	4213754	1880144	3924799	4981001	4904308	3707131	4393288	5256885	4997919	3449224	3534057	4480475	7698711	3740197	3010497	4048139	4297552	3805492	2372195	4470400	2454164	2809447	2712608	4342800	2633532	3402131	6246826	6134735	4337883	6054366
6-aminocaproic acid	3005697		1689100					6565354			3018448			26782180		2196628				7642961	2651659	3105711	12527646	8559317	12270277	3823595	3795800	3053831			6620644	5704137					2434358	2608942	926810
6-O-methylguanine							13140		11494							11040		11682	24343			14670														12631	14198			16016
6-phosphogluconic acid	83825	89027	77615	134305	130033	172626	84815	24467	28543	34109	72154	41193	26700	29373	71599	24009	27032	22465	23634	29977	389879	371836	267054	327686	39462	21125	42716	27491		42400	50718	30991	25434	24671	22440	48755	85676	55091	46117	47914
6-phosphoglucono-D-lactone	28657	27934			19734					21281									21762		21515		116470	21938										30290				22233
acetoacetic acid
acetylcholine+	1759446	2405305	1587002	1674255	1825326	2762769	1201700	298764	1553246	1603918	1563220	1015196	1706226	2423821	2241262	2794440	1594213	2452073	2145068	2235171	1668823	3107634	2503691	3239772	1668945	2015246	2424436	2480991	1368800	3516302	1905864	2048069	1336756	2470073	1769292	2394944	3288212	3797587	2647795	4703644
aconitic acid	18170802	35898394	3648397	5997282	559218	494032			7944361	30665309	1730653	1332216	2471351	14844158	1543144	2354106	1175919	3563295	123748	130632	4342560	29856510	2717685	18038330	10094996	29453337	12500010	33431871	1191426	1597822	1409378	11622606	938804	1067382	722544	1895938	4361811	18615393	8754397	16420382
adenine	7730589	13364646	8172980	4404191	6091078	8329619	6061735	4261539	2708553	5880624	4486450	4612453	3459474	3619823	3519048	7601722	1912773	4566350	6526187	3711262	6130968	2820037	6309008	3665779	3798502	3790856	4074071	3960806	4612096	3647324	3574054	3829154	4098877	2236872	2791767	2453252	4223551	4226486	3020577	2240162
adenosine	2147670	2668544	3096211	1801653	2790290	2659056	2788990	2128514	1257211	2059394	1360052	1635957	2151740	2523267	1653322	1534580	1220993	1166296	1030943	1164044	1508266	1378897	1771851	1041136	734282	352263	711480	831412	974765	582668	1133392	1183693	686749	590233	1057009	814321	1091010	834934	900217	864077
adenylosuccinate							48504				11018					10095			9868
ADP	7778992	6423862	8366376	6739268	13733006	26529559	9662359	3151326	3427786	2933998	5120939	1971252	3223706	5085402	3513770	2944210	5203247	4985739	4381020	6566954	12281306	13771885	13594503	9636303	2283152	3858899	2685299	2335149	2135444	3419774	2675351	1610983	2073752	3539118	1800732	3083559	4368894	6797789	3603666	4549042
ADP-D-glucose													20625								34981
agmatine	13015	12033	12059	41103	173623	232708	192539	502515	85465	72280	46384	64504	26983	28188	27067	33945	31935	68920	18708	81211	41443	64317	89105	34252	53446	39800	71267	30382	40857	66215	27103	26991	41021	51843	11689	12863	19336	26512	12465	20328
AICA ribonucleotide						123759				18378				102778				40332				153358		125615		14065		15374		34319		14955		33714		46311
a-KG	2299958	5087999	5037796	10114908					3886857	8246403	5810425	12025089	1757421	5998789	5187919	8342166	1081957	4317830	3122048	4217457	1890502	4537905	2736912	4249648	3428719	6665744	4064223	7342110	2221082	4881545	2313995	4348049	1909109	3974154	1841819	3949401	2696649	4793213	2372577	4692833
alanine	99952210	144206194	110262789	111478672	208399727	66137145	129572178	232114300	116501606	152495760	104790830	56334513	64389298	98678527	98297239	121890845	80992572	112084929	107049725	125664817	147567120	169979178	184835915	128295107	109230636	171235926	112552155	105866855	69580440	110674798	65713255	90614291	89380691	114018026	68178766	97846447	94959497	112169117	71717553	106954983
allantoin	2600834	3829878	2447043	2405556	5699578	8820235	2745485	5064779	2166771	3708099	2096521	1058155	1750541	2475735	1723918	2319483	2221626	2914092	2120236	2489587	3827648	4664398	4120468	3365635	2222365	3449474	2361081	2601479	1364277	2519005	1259881	1981025	1678068	2802764	1377035	2103532	1754453	2263523	1302715	2429553
AMP / dGMP	2795401	3484625	2925219	2592053	5175299	6595303	5166132	2558299	4592947	3694416	6269949	3558837	3545055	2255899	4347594	2636014	3346757	4760852	4587805	3626026	4367263	3357652	4227483	2734549	3022830	3250069	4747366	3453778	2503834	2940866	2988350	1290318	2049141	2668318	3213422	2147087	3992536	3088168	3516275	3195831
anandamide		26326		138534								411158				18089							148487
arginine	358813030	496255672	306450086	319130286	805754227	996360583	463945662	886030443	278249502	432385510	311016470	183676125	181035828	246659449	184141596	320305417	228232697	304077763	214646216	371775959	466080282	447733263	547428903	335097902	258153465	422643877	249374261	225216721	172630852	321082515	148933441	239650533	237676625	345631736	150338994	274103879	150800999	222722843	106539350	202668051
asparagine	25486901	23262527	19965870	21733540	3474712	2651080	1835433	4280491	16613195	24349822	14908513	9841164	9720691	12888963	10743270	13351199	7817871	10265669	7057729	4894266	16647168	26737446	13351732	18433249	19789110	32305808	19768000	23250261	9732372	9258855	7068626	15644224	10103122	8119779	5889161	9799131	12690242	19938329	14499843	19103966
aspartic acid	108208933	134199423	105923239	96797578	196181125	220999037	189782653	56968430	123551237	144142140	153190575	85099149	122319590	135456754	144734105	149004103	124373102	132180985	137233444	155540730	205972212	121833916	218334831	126169254	121917969	109186870	137383428	113753598	97203867	112693687	104714188	87893039	107358664	116429432	100441007	98996710	117487554	112080322	101194008	107827172
ATP / dGTP	30711838	33721523	28216252	19448520	40498613	84223469	7314216	2091824	4294108	6252859	3921774	1829601	4234028	8228323	3292540	2948361	6735861	6936636	4977081	13567787	54187710	49600493	68916833	42306918	3286188	5765757	4084771	2689829	2987410	6857146	4160562	3475619	3410953	7627394	2962820	4298649	8830555	15914994	4791164	8712995
b-alanine	896764	22180758	13655144	14595226		3431567	2684645		1639207	3741661	12090201	6491520	15234977	19590496	9859364	952846	14354615	2249588	14380741			29953894	16253565	19763528	10188042	22838242	1376076	2370967	10943975	19981479	9668000	13882841	2595641		978220	12956037	15643106	25175181	15386876	24076471
betaine	64519074	95697044	94486433	80232487	265869910	484231374	199938742	274438602	91551807	120221891	91677034	56893520	76527994	79563019	65919471	90463457	60752782	82582472	63439307	87031377	63298654	81015608	77434546	68102985	83551794	126264434	92130895	97690497	58762855	93980559	59036666	82811777	69820676	98215357	58276119	74637195	89520219	97062972	61972733	92451167
carbamoyl phosphate	37898										49397				68449		28256				81979		76858		81295								58742	30616		56296				48678
carnitine+	9722939	7229571	2178917	2125952	4400793	1299035		406398	8432673	6107282	3281327	1966279	8204048	5753597	1794541	1670346	9897988	5172620	2570268	2209239	8015181	4580753	8194639	4202513	6213125	3715163	4782167	3266705	6330122	5686556	4889067	2655690	8798941	7243744	6882988	4373127	3017287	1997039	2753213	2066493
CDP	437370	326539	101300	89155	591382	943678	58470		33599	33560	22253	12714	9335	413389	21825	21465	168971	21448	23516	394848	285842	555306	462332	710081	21777	65609	20296		18001	55982	126585	12612	27296	32543	11775		26561	164704		51333
CDP-choline	1306133	1081389	1665757	932691	1101140	1195262	2731201	482707	3998304	2308022	4058728	1887737	3292118	1965533	3531203	2396513	4120301	2112788	3866098	2556495	1532285	805973	2006051	766288	3705061	1673387	4277544	1851516	2610891	2152211	2880826	1346259	2514920	1669606	2681690	1295778	1932568	1698661	1623951	1550366
choline+	613917549	775111016	470202829	539081604	105424076	84613993	67197316	56704319	412573882	455527805	446587795	281383553	498739369	639894439	540111723	460435713	694409790	753486908	655040376	745580825	935234111	920371889	1113898045	813009932	367295472	400258568	399042579	416384100	469457330	755171447	488410320	497060285	569791144	761729860	608169431	653234405	452763829	470153007	410523118	482630357
citraconic acid	22133169	65549222	18011044	27070114	9444784	5479348	3071286	5966134	30104896	5172526	3734017	8126293	15635022	4327326	2567879	4358228	3610188	3620849	30921150	3983323	13325557	11973534	71920342	22406829	32819419	26044423	15564488	20457940	2349018	7177555	2923625	3998391	32212358	6966600	9211205	4349118	19977105	12782278	12379557	10502516
citramalic acid	5943137	4751788	3072629	3606172	3032766	4206747	2405503	1630010	1990380	3311340	1326059	799721	2157132	3111572	2415739	1441115	2339528	2523236	1885727	1396797	5129851	2300583	3667023	4341480	1408775	2109000	2061300	1727397	989289	4297720	907702	2811961	2392029	3854688	3167668	1283974	1213167	790871	931576	2585010
citrate / citrate(iso)	30498497	57245660	8264159	7758965	69226278	141865012	5230570	3242302	13020044	33871160	4523183	2742645	18348578	32915413	5369506	4568444	17161840	36995350	5551827	6817438	54379693	89048421	80244101	57132161	12046272	24042114	17000420	19733434	7806541	25923395	8016826	17272228	10111734	29961805	10166264	17955726	17576312	24725808	8179132	22484133
citrulline	440474	1199282	466858	878444					422514	684653	594297	434671	210087	2332847	353523	743529	278639	732566	403619	249002	788584	1631342	769459	1591328	574513	1248888	682531	879833	692685	826348	243213	496717	934074	1007286	247096	656177	1287945	951030	241826	776031
CMP	2361939	3488065	2335627	1892499	3018001	2966208	1550787	401312	2862770	3421044	2121762	1323756	3732203	3384067	2878908	2493628	3036309	3835758	2520136	3524468	3748999	3374952	4045246	3362408	2670866	2689543	2792992	2577351	2213588	4307912	2335716	2895178	2253269	3216987	2335397	2493391	3117509	3531336	2723657	3397105
creatine	67122709	89545034	74401832	80847264	89168531	26360280	107871973	38732551	55579981	65410390	102671341	45164426	102226374	104779455	170394193	114843315	91635442	92697095	145317803	128146773	67738554	67578475	70741084	65966018	64603444	68077150	68232015	73421435	58531039	86691148	48399181	59958638	68436259	91415181	62600219	73943563	146285408	157623151	100542509	149131155
Creatinine	16854008	20693795	24131402	17289611	39218844	45633051	35662512	47181879	13685047	28738279	19360981	4730556	13214992	18769313	14675981	20983317	27057966	25367533	24046646	21486744	23025073	28282090	22223297	24992454	12776662	19944811	12488240	13272504	16949165	24759335	17798802	11623039	9714956	23387890	8723321	17934258	13837712	16070823	9846244	15244456
CTP	1313545	1299019	959778	928669	2389565	5688968	32993		11886	190184		10170	42676	628437	10090	9767	156109	352428	31222	648099	2225500	2652531	2942340	3232048	11958	140579	40409	18947	9030	168129	37708	25311		243980	36802	28902	317248	773599	41483	646780
cystathionine	69554	100751	17751	14404	94492	303462	88167	28863	26520	48091	52127			76834	36192	32179		61696	26854	29573	50396	101311	75929	31742	14453	34526	72938	48621		46409				31048	30139		11108	35733		56505
cysteine	85005	74077	93221	33052	201663	163204	454860	1998771	32692	81304	62921		42163	31461	29846			48618	248858	103671			84228								29220	21483		54341			48820			67129
cystine		134036				17420		16363753	316740	86992	42048												1595989		122669	35634	114930										22436
cytidine	1390616	1812971	1306826	1432533	3795495	9032641	2967882	2537597	3152502	3466887	3243656	2423139	1353305	1624429	1595503	2323191	1821060	1858611	2039028	2788553	2678563	2140745	3595558	2000398	2530771	2656528	3195061	2395376	1826991	2637841	2190951	1907248	1272343	2318252	1560131	1550899	1935805	2150420	2076172	2334023
cytosine	1571542	3880449	1969069	4375611	1232084	3820998	2722323	2671017	2586595	4057218	2772473	3238856	2186745	1869439	1956587	3440072	1732743	2913020	2189666	4275489	2505109	1768791	2769872	3251415	1638478	3178459	2599448	2649115	699950	2195170	1338717	1770941	1239533	2125280	1137333	1769103	2167556	3269853	3073826	4166975
dADP
dAMP	44801		32013	54589						37863			68289		128311			55600		61308	115463			72124	33363							51131					36654	38011		57438
D-arabinono-1,4-lactone	1541943	1200568	1254133	1216625	1868012	610101	862054	2362903	804725	959747	854640	827906	743011		643705	561879	106482	586409	744978	800412	991289	810615	1056882	101877	184197	556892	627424		631290	618429	586773	439537	802431	121791	645433	614156	528062	589061	515894	563514
dATP
dCDP
dCMP	149406	177728	133031	112299	88510	161379	64356	13359	142954	130050	188131	58978	55776	62644	105275	64179	114366	88157	128098	106515	223034	197409	169652	137162	92531	139190	111357	118573	58763	89757	80214	85646	62112	77708	40499	61510	149103	183206	201654	176077
dCTP				12417	13681	24088															22692		25775	17053								8586
dehydroascorbic acid
deoxyguanosine	947824	1198625	777432	949748	2925621	3222568	2004447	3618272	555201	702630	1284639	1437978	856902	1185990	572263	1594038	534654	988728	1120005	1421878	679178	743177	674553	560107	449241	567294	525894	484790	512143	829023	562431	806001	552140	1033292	462144	706710	455351	1061667	472727	1190818
deoxyinosine	15985	47758	14287	17150	44441	66384	24793			15635		95011		37674		65815		21836		136045	17205			14347			45101	43177		53654	42267	14248		37611		56474		85756	90162	68451
deoxyuridine		271838	121244	140742	259339	324259	72527	86112	207104	280452	112255	32822	67238	146447	21939	153479	119733	203777	129670	153280	245661	266287	369848	232063	147618	177512	206789	215285	83030	104919	69741	122771	75048	128722	93351	109669	167652	235943	108558	173400
D-erythrose-4-phosphate																	19409				63668		88300
D-galactonic/D-gluconic acid -	1016318	903775	1302256	1048520	56718	413077	111736	1230191	951447	792830	1228649	1341059	445088	360018	728485	862007	665871	463781	714908	1178118	897943	742991	595338	973621	830671	1087215	785731	607612	595034	457620	700801	568113	612031	604419	560745	154711	734969	605987	659853	603478
D-galactosamine/glucosamine-1-phosphate	23105			11061	27169				10630					9722							52346	115549	67198	59526
D-galactosamine/glucosamine-6-phosphate	438655	221124	104925	22110	516636	62695			10621	10586				22680			48606				699110	404145	1320037	327389	43784		42572	45000		14740		22468			15235		25596		36578	15270
dGDP	487670	601673	498242	357257	1597868	5639407															2153127	861701	1177289	1160364
dihydroorotate										23251		22423						22813			35314			27191										30167
dimethylglycine	2844548	5955014	3206160	3484036	1618434	2186967	1940176	614423	2890388	4727161	3442664	2725707	3269760	4655434	3717567	3989487	2655800	4790336	3425981	3552444	3132487	5754087	3723590	4641704	2297555	4323911	2922056	4371887	1940798	3660143	2193016	3357032	1695747	3962019	1862304	3200591	2696947	3951040	2434055	4774180
DL-DOPA								20685					18973
DOPAC		20337		23465	118051	55951	40562	29789	37186	50071		25477		20174		52406	17397	18686			24599		62176	22250					21669	31794			28230			54049		24438
DOPAL	369790		239479	460365	252840	1104244	405679	112219	268088	366838	352071	480509		959784	248430		253696	207701	148736	315642		342974	2627057	311530	200303	319629	493557	329097	154133	484201	253626	314210	290012	330420	287931	288142	131488	555882	261144	451173
dopamine / octopamine	93249	225479	79600	244906	132813	608712	203393	199819	241147	28018	434155	376809	279496	142452	127972	135835	257652	121798	454474	482368	215545	95533	333120	318334	121187	159097	124515	362625	167606	324767	165110	134514	298530	241434	138278	323718	228592	88640	46431	106371
dopamine quinone	369878	822071	761645	654580		591910	1043725	1204096	472906	288269	277073	760536	499249	276359	528648	360805	411697	202494	395573	664460	289723	257451	521725	147808	508290	487210	450737	232006	265545	464704	394958	261192	229585	172419	230628	275121	461900	221678	550115	261915
DOPEG						103280	38156					25882			24630	26301	29452	21667	28500							38251			22576		25877		22094	26734	22288		18111			19610
DOPET	28727															32687							16778								26428						18100		25794
D-ribose-1/5-phosphate / D-ribulose 5-phosphate	466477	560223	297221	673903	372319	566470	226599	680194	80743	271588	82448	126081		242327		310198	49129	471100	21871	576835	703887	1245560	1201221	1193081	72346	345010		300764		325088	64254	142409	23921	211400		70309	66385	102035		58988
D-sedoheptulose-7-phosphate	4401253	1527278	787126	259953	3815611	658270	78568		976067	351179	37563	84267	433722	306838	53983	161187	903207	334264	62071	300210	7003725	1813269	12021647	2021068	1361952	613182	1306341	418673	233653	233783	434491	160161	288864	97970	360524	86143	402549	163914	574426	453376
dTMP													34492
dTTP
dUMP
dUTP				29812													25402
epinephrine	16585		16600	20048	44666	15231	34925	28353	16696	43399	29940	23005	25221	26703	14514	10231	25935	15971	25609	32141	29408	17425			27599		21985		25297	36869	12253	15583	33780	35840	26410			15223	18843
F-1,6/2,6-DP	288373	2771792	858546	1899021	1570828	3146150	461506	152912	23831	97930	65404		94478	411089	44727	90482	100439	461333	94186	569825	1068704	6997357	3202404	7091753	500885	554586	63420	145069	85660	628891	138446	313194	88733	349651	23077	303822	229343	677461	80828	545350
F1P	23865	39040			60257					27172		27718		25399								116926	26002	116095		22231	23383							23498	22140			22293		28158
F6P / G1P	7882643	5912914	3431238	2215797	7283843	2571741	2765673	361130	2423100	1761887	4938951	1751441	1791064	2023355	1632264	1685738	2605513	2092741	2154391	2273261	13909382	8089305	21774338	7416644	2585249	2421141	3146971	2573057	1166187	2079602	1806312	1909111	1169817	1569460	1726239	1050187	1665879	1870338	2129649	2286408
FAD	75894																									54388
FMN														41738								42674		20702
folic acid	92108	98432	56711	77161	200241	214857	100406	267785	51558	86769	50445	43391	13849	16765	20564	27265	18060	31045	27814	33509	92650	75006	129460	63635	40987	80007	16921		24651	44445		53319	22200	59220	36037	14136		29126
fructose / mannose	10413873	18447598	14124351	13316141	24003335	53087399	17507022	34634910	13690445	18230758	11839247	9472122	6027820	14683717	7400472	11958716	7073386	11809245	7427640	8532642	18072439	17309761	21978306	15295944	12176551	17758861	10643908	7367432	6787043	11479525	4358572	10307371	13772271	11394968	5118356	10198816	5499777	8172869	4908507	7874557
fumaric acid	197622	53146	891075	217894			35324	216709	216226	86796	262663	958932	76362		881294	1246233	98076		826690			209486			214213	103979	185557	145844	296466	33238	242467	256559	256520	53960	131138	119522	131183	129481	194093	108241
G6P	15394140	8725758	4118161	3154820	13172434	3243803	787783	330831	2581514	1412105	1369644	942051	2508820	1493872	628260	1138476	3992174	1579251	947592	1200811	23952661	10950805	39751513	11444743	4671347	3214068	6038256	4462019	1812356	1527740	3089892	1780593	1477345	1528052	2576429	1534479	2519285	1545550	3567195	2347674
GABA	831160	244738	4004065	353873	461641	1252560	1363042	327134	3585665	1590030	3162634	810232	910645	670937	689268	952044	480624	595586	390011	362134	995248	199279	922545	1558934	1762773	1968331	470934	1143577	1856120	393157	573857	400593	621496	362463	324445	496431	618912	213964	1773164	584652
galactosamine / glucosamine	2803751	3928896	2732184	1480253	10759900	7047938	3310661	14775872	1857155	2484780	1845473	506461	544665	566053	1126255	1213498	1547452	1070315	797636	1020727	3232126	3116023	5759784	2195878	1736057	3980506	1453095	1144500	1415207	3507165	970758	1189403	2234855	3285843	786191	1152120	593801	835298	324626	520341
galactose / glucose
GalNAC/GlcNAC/ManNAC	322439	317722	239657	155050	430271	107392	1186730	257699	325452	328570	421783	118568	193313	562384	314554	174032	179417	266654	319074	677804	424854	297375	641653	241462	185653	143300	65792	108919	108241	207937	209339	230246	230994	397515	241499	120149	341517	116949	191723	163268
GAP / DHAP	67706	2205929	562263	1191998	45395	192118	255671		89671	165576	259327	171786	55632	1084403	371339	1298616	64011	927779	619844	2145108	1166820	2991135	1420214	2152429		190191	28457	158844	27304	1094931	45178	601775		479645	71903	463629	34957	451943	174849	1018215
GDP	377610	431681	550111	321513	1493709	4381363	1771546	222001	11360	64759	38448		81835	483893	105904	57961	167548	197576	144181	872487	1135384	1219668	778885	624174	18667	55176				81984	42843	25033	30730	53512	70078	26178	290516	571977	24966	206001
GDP-L-fucose	346871	330673	314719	289276	402993	574766	213913	25468	67207	29116	100242	28522		104997	65286	51935	108023	149642	87324	195173	453731	357595	500406	293965		69599	90874		28577	99619	102173	71134	37651	24003	106679	49796	128551	155899	109070	169971
glucono-lactone	657366	681291	547441	735836	833863	414296	139136	493004	522151	254107	366015	224992	497230	252015	247394	173909	519375	323053	188196	886667	483049	297322	350961	127965	144948	188655		227993	163883	202940	151803	143316	225132	381880	241736	108954	170125	113139	257533	132328
glutamine	50293146	67979188	49151404	54459831	47206100	38600830	24839933	40201705	43143441	61468337	42931318	24753600	28059819	38862540	33551727	38439610	25941730	38756961	28658482	34057066	64962801	87518962	73381961	66384445	57642703	92016464	55551141	60711759	30160508	42274060	22144060	47128388	27045324	38946726	19832029	29623688	16964095	24211527	23138295	22604602
glutaminic acid	223794776	466052183	256791887	293432202	140144193	160952477	130876967	68023975	211894318	429236721	269502139	205980106	220758292	460729362	288134344	354124027	199187969	453179141	266503571	326062397	297502140	510848263	339584365	421054338	203782801	390673803	258541558	416297403	148507293	385874376	161009691	313333620	135776649	328752062	152881230	301313799	224747254	392563410	224822094	420528979
glutathione	31673242	15820012	59660842	44693726	17096515	13124847	13963885	2112650	5651563	18703922	15133628	4808674	32401559	64460022	41818308	31579174	28714826	56496871	23190897	37372346	24498230	92546630	6362628	46203181	9846446	5414985	7582517	24172180	13263983	24696576	14865222	25173576	7895525	15690414	9125453	9107663	21725008	33493250	21053882	47330194
glutathione disulfide	35564101	58431657	18774045	18945797	30477879	35718694	20037792	3204575	19314105	27593098	18208474	13084578	21229083	21480217	16256135	22569251	21734528	22968922	23235322	20677743	40776980	18488564	57443740	28261315	22867444	30407738	26635351	23194846	14080697	25148498	14492225	17093713	17632065	28713226	17539373	26931659	17642761	19037147	12019139	15950159
glyceraldehyde	35828701	54361136	34367177	42305264	130460953	365572516	151527156	237298701		67413844	148783883		32862447	60416494		68359370	31570175	21053041		34052536	71224744	118106886		44029056	30239033	45041295	34037780					17383901	55736487	51083276		19891102	51204613	36700278	39269438
glyceric acid	7165356	11466575	2112063	10364260	3658177	4796660	2931746	6667481	2346074	5542877	5846187	4493444	5727900	4247473	3848446	6220103	3506797	2774573	4457185	6944248	2046269	7580248	7647341	9270858	5401174	3349683	4045998	7005147	4347810	1432588	2228939	3074679	4768759	3411403	2984582	4425548	3835658	3488280	3036871	4403477
glycerol 2/3-phosphate	4468376	8164654	8586033	6822956	2342492	3628839	2874287	832999	1312241	2530681	2795458	2455132	1657305	3069226	4467979	4915965	1223910	3387295	3312351	4194209	11123609	17448183	17586206	17210913	1930744	3290442	2276332	3475041	1973630	4705454	2368359	3995030	1240734	2776570	1403628	3204396	1855995	3314119	2428981	5153329
glycine	4617310	5056121	2677915	3682918	3420052		3649821	4836752	4313682	5270602	5158209	3022983	4332006	5252635	3518669	4493362	3693563	5419617	3151657	5716045	7166840	7300400	7857819	7067322	7257669	8665510	7607347	9425935	5992040	20481791	4576495	6289066	5919720	5782680	4627170	5550252	5991540	8796987	7172405	6786101
glycylglycine
GMP	189837	392307	427480	314862	586802	575216	3891447	620810	402729	432001	971142	403262	330899	180124	711730	312977	224976	409490	904347	551680	531856	404449	556014	330129	154750	384521	263226	240996	229583	369853	172708	102747	124360	239851	174704	121764	296639	183926	226162	230963
GTP	884260	2005365	531060	850633	1983677	5052280	102116		12563	20730			21839	700490	8448	12192	44061	206093	9312	1187197	1969485	2285745	2027939	2525430	17991	28631	10501		12565	63622	18960	20482	11172	32213	8334	19945	192751	444463	52858	261032
guanidine	5175968	14688938	5625625	6570482	2619236	90669	235231	5654226	57553793	49353928	23799093	59874854	4060666	164653164	6398157	3119138	10356405	4084191	43116390	28691955	16243563	5738585	42366168	19780372	11551925	8070047	5781376	18512602	3017714	6854321	5874868	2056054	8927162	11395929	17395845	10984916	16827967	2021955	979728	1933917
guanidinoacetate	1521670	1877984	617701	542367					3437425	3365050	1314056	1372054	2268987	2348696	889466	1140284	2507732	2230068	987622	1101474	3034092	3335476	3233864	2906686	4047365	3053336	3408784	3293847	3489641	4527170	3920443	3382866	3025081	3716441	2931184	3033382	1191156	2008109	1434006	1723282
guanine	187500	888895	327624	617286	571282	1006142	865989	426453	311216	325293	412928	645235	372968	493552	525566	1191283	517537	816126	668486	1244992	432774	471131	619311	462093	186784	285053	367319	263380	239859	618411	325077	410677	251560	1535469	372171	482217	362932	831188	174327	855257
guanosine	86079	112455		107986	85998	457202	142697	31873	84401	80210	111302	121540	74654	118394	96736	265914	111146	176806	73280	289215	82731	123946	124051	108726	111498	125145	223931	166864	65647	120025	143799	121923	93099	179965	65263	149782	94426	231384	23727	289612
gulonic-lactone	1684115	1531580	1379205	1200697	1175704	751390	1083108	858911	1202477	1437042	1335110	956563	974465	1151517	1011071	828502	898652	945102	628970	1083491	1083914	1105780	1194228	1107537	815666	1067388	635610	909722	631192	636794	847738	878207	799973	841295	836205	953337	696324	762750	776737	902432
histamine	235880	189229	219736	127878	75152	139665	124597	330513		102043		165821	151425	5568147	107534	46583	64014	29737	300116	61911	149203	325319	87909	529693		111638		108073	120946	190026	61834	115606		152787	63088	124113	206827	319882	138957	213831
histidine	27185642	47292245	19547126	25611670	26725881	33675016	17321286	22455362	14754264	30485474	21029355	12955630	14445427	26042660	19382112	22879289	16881804	25284476	12142586	15548513	32296069	44616591	39583928	31787056	16606864	36611742	19066733	19424373	9671023	23616826	13135906	20444616	12208226	21635797	9174734	13932671	19488652	20166679	16174382	21510846
homocysteine		29556			28303	151150	39069	73047			14926										38569	56324		67101		19487		17050		38069								21413	17550	16076
homoserine / theronine	7438668	8871795	6511534	7556274	5829219	2426437	8599393	8241276	9478707	9243911	7735760	5531137	9298026	11072116	6515078	9157061	7610321	7882147	7068877	10118341	9649688	9753886	10687347	10670944	9263896	11563418	9109744	6217731	6527223	9973669	8515268	7798159	7470998	8520355	4982800	6819174	6667897	6640773	6690675	5843135
homovanillic acid	36124		25614	42510		44646			31458			20466		57950		44182	44762			146010	46606		45222			33518			31697										32483
hydroxyphenyllactic acid	57795	70661	67402	140935	51949	268865		154417			24535	24118	76615	38623		106556	21959	42771	20343	28665	104057	286545	94767	182247	36267	78579	43169	46062	41581	45237	34317	41468	23659	151683		24933	72045	154558
hypoxanthine	724869	1088444	741798	822856	5009479	11722645	4890466	5625619	702057	580671	901585	615091	949502	1048043	711357	980171	1352026	1405072	1304115	1825353	915480	664600	1822019	929746	568109	360725	646522	335286	694200	1150779	736997	560145	706461	981101	926417	760609	704618	576547	563858	700672
IDA	456007	272071	157017	316621	393186	148043	316290	93002	258035	633264	254930	561141	221421	173101	109241	173199	328252	256856	555458	125496	402978	52133	411873	395510	170948	166022	368279	670426	93717	362334	220471	254354	221789	92736	121927	243739	85972	330163	72488	387079
IDP		78435																					297626
imidazole-4-acetate	272369	589025	350343	252608	478422	36355	345661	269886	216089	314576	245554	148391	241015	359572	264732	297094	236308	384586	216486	238844	332428	419764	429396	368976	279001	322021	266724	274660	184020	372396	83882	224941	205841	264352	227266	224000	241227	397187	240528	330836
IMP	31862	1098857		38633		62898	467363	92904	97233	27394	324693	28011	15322	58603	66970	18910	16525	22500	149417	67728	116649		1618203	69169	16177	33305	78598				45090	23149					28074	54302		66704
inosine	118830	177029		73289		81298			82402	60406	84040	54170	79434	87642	43457	126608	81019	64392	66544	89344	90805	87100	150008	131395	152712	97306	162819	85690	82283	110150	90129	85249	62365	46455	56952	70466	111831	143030	184421	187269
itaconic acid	320820343	680600883	306468280	304894711	3608969	65593136	4816198	5466699	556478749	683319919	248706239	322953717	451675237	565085764	239057981	419698954	286951991	436355025	162190851	309938508	401343568	625196832	578843293	677231214	548983067	770386661	664911819	755029157	348164979	758217079	343976310	544254035	367826194	575957837	292569931	477048988	575811598	666035968	340690817	641955086
kynurenine	67128	192838	151400	61143	868612	1660033	636239	1048163	128483	221774	63129	43666	64819	178295	76630	100727	145823	116402	130018	109734	141964	252477	280449	204753	65846	159029	126940	166137	77614	311280	81956	96308	112368	222221	136834	84080	127855	130457	66623	190568
lactic acid	718877510	1455965112	1159943931	1356438070	1218923508	2208707651	1035051745	1265355848	461774832	705272616	656329550	683637068	411030028	798796175	809275558	1722947970	542428740	851975540	919545724	1376877936	1142196006	2466542016	1804053181	2107236805	565235203	961673372	908158146	1015742223	670368277	1257015344	531144113	754958178	782912812	1194362486	508826217	1274114707	883483753	813065676	455906564	964632488
L-arginino-succinate	319217	849142	1033506	2023972	490892	966190	1416283	709681	532502	924014	1417043	2342311	374307	845380	1518770	3189004	523151	949995	1749545	3787381	370108	586059	609930	577082	370525	702482	409698	533709	198764	910044	306957	551210	238129	865998	290842	647720	282455	601173	260951	651290
leucine / leucine(iso)	403602972	624484361	349764001	373562071	1066263496	1390921974	543644289	1074641833	305243566	447096033	322585696	137721170	236654455	360853616	264956192	341434379	241088200	315646003	217897451	336155073	576676110	703247538	847190816	555281832	310110584	519758138	308019356	329817952	234515321	437454904	199626386	304546253	290975366	439026569	191983035	320960231	241751119	280259722	204641666	274803683
levulinic acid	9058522	9468054	8447156	3566405	8606477	6690498	9409206	12414837	790238	5348968	11126195	5570677	6106093	7582301	9044433	8600388	8173361	1705200	1113683	3032308	4072419	8107289	7201025	4718546			7026282		3068064	4948452	2689519	4891466	2575988	6518502	7643504	1939513	3805112	7140476
L-NMMA	405658	614225	228715	267962	972759	3323609	442007	534553	440769	543181	395105	293405	207080	387485	167325	406281	282189	383953	184633	462827	637420	706719	921782	532693	346512	449416	310026	299094	175036	536194	193256	308920	289181	419516	154697	204882	194457	283273	162206	224664
lysine	24498965	33831920	20166615	26325572	65871011	78234509	44930036	64830792	26576970	38665041	31807533	30365322	17729041	26082365	21530535	41432937	20244342	29549381	23781028	47265341	35922403	35583746	41774162	26180956	25601058	37743963	28103913	23818013	20504570	40353840	18368202	26121805	25402837	35981573	16735195	27634593	15600376	24991878	16158350	22586980
maleic acid	7258121	12091320	22857802	27540503	3185209	2304831	6839136	1848626	10676401	12323079	23439535	16365883	7378509	10658313	24627652	29717182	7660576	9489953	21024694	22852069	8321707	8080801	8954539	9067341	5595011	9682117	6821346	9307011	4810060	6885107	5370382	6686922	4525371	6724565	3743172	6934055	6053269	9169113	6726659	8849788
malic acid	142193158	355820134	647868792	737361800	123378468	135560774	176916540	91188306	146487590	262366567	501391569	325931988	138752850	255730344	557595631	669523098	145133109	272271430	487017185	554339761	132542910	189591926	221195276	172923568	98690084	169664447	114897119	182410540	54032302	127679848	55399357	105630141	57601786	126133515	58115483	110492875	112082124	169701455	102791785	184259445
mesaconic acid	2503506	2132284	622341	653109	5989474	12154427	1221931	1746767	2647260	2318629	2485203	1766727	1640601	526510	1061850	4659133	1910750	1750448	869104	1996123	1580752	9283222	1434648	3068573	3290336		2152415	1430307	4579954		2313305	2571910	1167358	1698093	3907612	2391486	1228161	1260205	818151	1067518
methionine	28040607	37415921	26403806	24936763	77469535	120958746	36030199	62338519	20424582	28319840	22062055	11580498	18524574	23256061	16346435	24251426	15962804	21488337	14287633	21297381	33495298	41251115	49414521	31226845	19801327	33078459	19697394	21613439	15572803	29400503	13645844	20364008	18044290	25907732	13136939	18511482	15986241	20673072	15448178	20377094
methyl acetoacetate
methylglyoxal																							1771127
methylmalonic acid	18218998	99237937	11559622	7754628	20171659	20607005	8671765	6919083	19174008	81888499	9371215	12406097	20844765	74995024	6180294	651738	14261317	65113666	12383403	11156081	18646791	43215233	22576901	48592269	8720743	29721436	13313983	37898180	12222264	29204019	10664742	30267586	16858054	35440611	11973903	35921019	20565972	45297644	6844333	34880524
mevalonic acid	283118	1042352		454729	577783	545667		547261	446956		491123	684958	641315	717890		409966		225050	584712	292422	708081	417227	2289124	513149	515053	1017867	225326	400134	452566	578785		223474	293781	363200	660802	352289	419111	276850	314879	310683
N1/N8-acetylspermidine		1045293	1824039	1410650	1837655	791289	2450796	4778538	3285101	864975	627046	1511036	1671299	1504953	1415588	1929706	4860349	1466721	1526542	2222735	5949158	2217597	3076753	3311470	3494316	1374375	985146	2372514	1328062	673342	1403897	1054908	1092519	795301	1486968	968414	1493709	999257	1518076	569478
N-acetylaspartic acid	4505923	6467226	4253633	3908719	364306	2298768			3779131	4888615	3626917	1802382	4013140	5265248	3740245	3733025	3199248	3634593	2422491	1610698	4332018	5839709	4254789	4907695	4279300	5297999	4524510	6187531	2312171	1856114	2458505	3649341	2322032	2313448	2195263	3336028	1734376	3204060	2671284	2919412
N-acetylaspartylglutamic acid		109429				49372	25452	28291						88754			26631	59292				83248										24422
N-acetyl-b-alanine	1089862	5845416	4018064	6417801	1510153	2437513	1657982	2363270	2913006	1705528	2929395	4768518	3705165	3195457	4702372	4906850	6874071	5324763	4507624	7827780	3583535	5309633	5203300	5181214	472468	3154593	4177996	3019083	4583496	4554493	5893004	1236898	5913265	6655876	5282765	5832827	4872249	3147638	2855907	3639925
N-acetyl-DL-alanine	3531168	4864220	2475455	6049053	9954890	10842010	8037247	7486110	3166297	3202356	2720108	4965842	4317417	4680547	4235938	5350960	4125548	4072482	4627418	6951676	4605753	5032946	6981050	4598197	3229751	3426205	4359312	3486584	1635794	5491894	3448311	3584734	2382112	4819680	1509956	3013063	3034620	4177055	2611046	4592144
N-acetyl-dopamine							28834																												28042	25823		24082
N-acetylglucosamine 1/6-phosphate	785285	695510	518693	406527	1006681	1112338	610644	25261	767989	581705	1090299	137261	702031	614106	918647	581049	809853	821283	874094	665961	1299814	1040961	1634819	796963	739026	436968	834733	631010	498595	588278	491911	196328	515299	563936	519118	308826	502980	449590	372929	440451
NAD+	24144551	37088111	20533086	23096137	33372443	42213948	13515394	3355139	16246431	26508369	12790744	10501648	24070794	32991942	19300606	17908740	22339723	32939860	17613112	22123739	29250533	45298305	35779023	39573883	13825060	23804174	14922608	24733870	12856579	32993942	12306243	22930631	15357677	29716860	13687107	22291719	16322243	25993748	14622337	23277468
NADH	35416	45210	586789	466087							326409	35578		43126	347444	167462			174131					201587
NADP+	992117	1539492	902201	1122623	2118130	4270360	877357	265006	266751	552655	360422	197546	221786	652437	288387	289510	265751	343410	223529	709756	1733244	2109059	1652950	1962152	148198	557720	229243	316803	168072	479800	183228	300159	205874	498983	246270	416105	427420	850067	155386	532285
NADPH	34006	110735	94571	34471	91184	209274								52480						55819	77380	181935	133154	156531						12920							13417
N-carbamoyl-L-aspartate		33337		32865										36226		39603				26577		138639		100765		23141								29172		30227
nicotinamide	8718024	15292993	9214729	7895745	19850448	25470503	10744422	12407034	5868412	14890083	5311886	2860433	6061736	8227416	6628082	4882302	5034069	4537786	4364184	5461653	11150340	12021248	22835152	11573194	9242594	8792235	5129452	7110205	4620685	7287548	1579847	4589807	4002149	6541973	3864174	6565238	3447194	5239974	2068669	4257354
nicotinamide riboside+	534632	124013	154748	38599					230872	70081		22922	229589	102707		126702	251496	27391	64010		363787	186030	128422	86128	321497	222306	371467	355150	173987	122661	78233	222956	137351	41286	299366	40551	171551	133844	178903	154529
nicotinic acid	321431	919521	590423	630421	1278798	2258055	1839697	1539016	656174	613296	596437	450636	886421	474706	558591	676028	614124	729368	788270	1133386	742040	400470	948171	709117	381264	550982	616976	552633	394011	813267	556040	465857	634092	764781	851386	553398	732318	442641	316492	171926
N-methyltryptamine														12367														14578						11890			10652
NMN	24725	376730	14189	96549	59575	287994	12043		10850	150057		25542		165741	11556	34352	14573	146188	13397	83148	65375	391524	112452	367459		143138	11163	99913	14236	285273	25990	125888	10799	180736	17978	79280	11109	66955	13129	81969
norepinephrine / pyridoxine	506441	631963	540498	461042	1261541	3367245	1208641	797106	511251	447804	292212	266848	619685	719528	421997	465655	682464	561952	543713	849782	513728	956070	1128625	476864	664220	147055	389611	435339	607341	745934	738967	548817	729275	853347	876000	748564	805817	408569	585104	519578
octopamine	376035	91807	294597	436964	656663	796099	528974	930981	558006	20153	345679	407059	265579	351307	265829	266402	431581	375602	158563	213487	362130	179506	194843	137820	157396	224473	284680	81181	283771	314002	290931	369333	293298		464667	94149	480911	135877	86698	74524
ornithine	3465080	4699453	2750493	3361494	12957532	39080891	7148857	15884491	5936078	10310143	7845774	5800695	2519584	2552588	3427743	4811667	1950477	3662168	2101656	3124460	7704843	3205337	5462807	3969373	4898054	12852543	8428904	5937441	2566948	5004584		2275549	4946034	4286959	1432979	3662754	5122995	2255131	2665306	2948554
orotic acid
orotidylic acid
oxalacetic acid																											25163				142680									28789
pantothenic acid	1614134	2715663	1591440	1634418	13970944	24171929	6094963	12817565	1255320	1891848	1297803	472501	1112018	1499420	1032303	1288053	1512471	1934114	1154399	1953550	2506862	2777684	3525899	2150801	947819	2234676	1014633	1037538	834578	2062631	814581	1207894	1200726	2073873	923733	1343377	987585	1094890	669983	1327013
phenethylamine	680646	1523093	646390	772990	865211	878880	864842	830760	643462	645501	612155	870731	524960	732088	772721	370948	543466	469321	673301	677271	724799	535472	496496	774872	812420	488476		400459	699438	626398	216825	590961	465631	602224	677208	923561	561773	623494	591477	438094
phenylalanine	43394194	61297469	35450170	42012190	122178669	94609864	56081153	106526633	26179960	47268161	26157698	17813028	26984691	37412872	23995759	38681874	24907098	26032536	22636002	38513265	62936781	67993193	99386036	52117994	30924024	49680079	31003287	30805605	20763526	43995214	14708473	26954033	28919421	47546924	23804877	29407560	29316889	27937898	22739926	24621656
phenylephrine / synephrine	19438	18169	32057	91732	57610	15963	16705	31748	19060	34490	17109	28982	14347	15133	15957	26611	14132	33719	19818	14844	17219		16921		16360	42482	27473	13564		17903	20117	16991	14039		16397	21049	11939	24445	13743	13801
phosphocreatine	111212669	229336337	80521062	95797753	170980996	229955758	18149276	6121799	89767752	130991634	21834339	26629275	175506814	247907034	65526309	87390525	160505513	256689779	78017895	100347029	99777813	175889685	120273593	186252082	71100665	113542844	84642766	125099380	67958065	168744049	89482213	142965852	93073304	169609680	97765105	143754832	222572040	299374230	163646132	282743288
phosphoenolpyruvate	122602	381432	162557	276196	117273	448928				47873	36446	21366		196591		122826	20967	276343		210691	327473	688724	474216	643672		48478				151697		34051		203774		146911		171528	29912	156392
phosphorylcholine+	45457606	62440776	39016143	34319185	83299939	131768114	26009839	8543062	30907872	41977285	23798555	17871513	41136220	51163203	30535249	35558993	39743816	50779050	32815263	40012249	82453358	88965045	102430818	74956705	28581685	35039615	34334277	35407620	25876454	48196168	26499260	35443813	30180258	50653454	29922215	39466699	40060568	45922780	28307027	44099599
proline	89352372	134253559	104329008	110337785	154769287	180859310	108686740	194898071	81892081	122895880	87137688	51785892	77766658	90701210	85647796	109948173	78125802	112967539	89509538	119537803	139149629	146346172	149701863	128330638	93726133	139966500	95880603	82088264	70353718	118341580	61839044	93439986	80475575	118055971	62083736	93301856	80317093	97493860	81946145	93666275
PRPP
pseudouridine	1415336	1517460	1179623	1268832	1784649	4386394	1431124	2555572	2000001	2265659	1624618	1166977	1358308	1517206	1230675	1362577	1602280	1882006	1445632	1541866	2197684	2160556	2697736	2119359	1681489	1704636	1902178	1733971	1362445	2241657	1683491	1604358	1293018	1776949	1407209	1551962	1579876	1855560	1397673	2242834
putrescine	121374	161914	568882	579167	344574	779293	3457378	702946	297943	648404	2232014	972733	961463	739943	1271299	914417	863100	568757	1008612	589516	844263	468449	432858	665451	815571	535583	1609573	623391	1999136	326905	840803	352202	370582	358415	936058	353867	768341	841421	1066952	548521
pyridoxine	6949188	8351013	7309129	7552444	13117262	15633094	9084271	18581193	7628275	10665918	7551749	3022647	4301027	6108352	5032767	6356000	4923772	5101412	4153145	5802775	8393008	9349899	10274301	6729341	6707015	11205880	6611824	6799988	4297054	6653616	3681384	6574377	6303029	6911021	3551422	5549019	3878568	4309519	3556118	4036727
pyruvic acid	42519596	88868110	47186003	78808187	80033314	136508969	60490479	150731153	47944636	64309271	43730729	31430103	24614022	56771572	36962911	74529600	27642243	43016915	31114258	56945374	67427092	101994622	112597336	110549742	43301150	76086782	51675268	58840295	29619246	68401101	23379060	42176630	38947300	62918183	24711089	54741171	43931761	47940862	25037126	58279411
S-adenosyl-L-homocysteine														319227			31301											68741												12566
S-adenosyl-L-methionine+	2021839	2382761	2307584	1547571	3850026	8925772	3334143	358505	1500498	1988140	2173629	864187	1885402	2383254	2597538	1744419	2068646	2363250	2400015	1888037	3175692	2059278	4220914	1584866	1151954	1071218	1246875	1388859	967584	1680164	935080	1228340	1178483	1809780	1051216	1197426	2714217	3359759	1929961	2842698
S-adenosylmethioninamine+																									9700
serine	6355347	6332098	5775862	5697522	2792726	3720082	2010092	3265816	4410430	8362622	4549849	4050939	2429239	5914273	3714697	4730508	1546068	3385277	1558302	2123725	6628863	5606839	2865380	5074982	6302354	9001545	7925994	7489302	2211248	2513441	3062159	4911947	2254815	2581903	1113652	4184965	4897062	5510426	5997420	4886280
serotonin	48494	51647	73565	66854		18465	34243	39602	31729	17568	19517	33707	32138	29199	14894	15217	13020	26291	17787		18436	16918	22135	19350	19117	28119	16511	13046	25874	33555	33180	20506	21595		21221		14594	36274	28270	30305
spermidine	184764263	150413039	163243283	158251581	122589814	86789655	138185245	144795339	178046229	183885575	217961838	288960357	407533151	403343068	414723134	327432530	244803998	205430197	203781268	191970387	229802337	252552933	227811131	263537056	331655673	331534431	312420980	318657121	288625694	223153177	204232675	221164349	201238858	174736677	187819119	192765715	220909535	244989972	276858736	260214722
spermine	844101	639280	893327	742258	428663	407335	539430	676749	1170225	1179560	1044398	1162644	837590	577875	775495	900762	555013	567420	684694	593028	517073	492570	630810	630021	1129000	1036745	1045859	1334794	1069709	980668	1095968	1755978	1518016	1613878	1762401	2158687	2580763	2842704	3436582	3550069
succinic acid	2202298	5863218	984124	1661002	4369061	7910161	749347	1644999	4038237	5612333	1587776	616086	1678790	3833022	1055385	629936	2755143	5547318	193955	477959	6697510	11940929	7982917	11012614	8168131	9775438	6432016	11221314	3451046	11262130	3278788	7854899	2208200	8265674	3264284	6384243	6775650	10580844	5023084	8459895
succinic semialdehyde
taurine	360963009	634979467	424375012	448685748	662766446	1029481694	570981243	143519582	312784336	463476075	339040715	222090262	483498909	679504078	537283701	522868930	461894659	674485967	517255480	628139810	395932499	503341755	461584439	558825813	291960582	405064544	351581366	500943831	256188655	484712674	256936614	387820067	347694380	555676286	353883663	485577332	552042881	671380017	426485107	735343723
thiamine+	12553743	10913114	11735073	11028404					14304736	16586925	16215681	5975962	6079314	5647319	6801203	8869258	8865178	6633536	7247357	8187784	13368237	10069704	11956845	7857587	12916862	16347319	10143367	7737121	9811732	8767287	6380414	9131471	13759851	10536528	6999046	9519133	4750633	4005582	3268773	3676795
thymidine	594579	1353413	546640	1264404	1353163	1957813	1103293	739107	944800	1261877	1253248	1741582	542204	1212220	1059764	1969749	827238	1706035	1212108	2728936	922354	1336905	1265299	1211721	884590	1549779	938660	1348313	559659	1768342	742721	1276112	552094	1369298	591845	1037628	953427	2191392	2288522	2558225
thymine								670134									1284835										587721		947750	1511107			1273368	1057174	707176		628830	944611
tryptamine	16530	22298		20325	17311	41521		11686				16367			12166	15127		13553	12536	12695								12222					14675	13089
tryptophan	8775013	12035840	8026029	7649086	10779384	8546381	4829636	9359682	6109756	8526269	6532247	3621955	5751691	8183803	6065964	7463042	5588040	6545553	4711165	7450145	15028576	12918031	18391722	11760473	6174391	9626238	6707621	6857136	4822430	9461938	4323038	6041745	6125600	9624852	4362093	6964383	5854980	5861219	4855135	5902473
tyramine		780451	470594	893064	384240	809906	817097	717419	564881	1158218	1175300	1075370	2101670	818602	1276467	1479909	575584	820483	734806	756675	685314	492057	273811	397606	959793	1139058	924665	1070970	1043760	980978	1047496	890213	954051	1014493	906251	1038224	749819	677364	628791	1248533
tyrosine	17492312	22212441	17081476	16529737	39078817	59090294	21512275	35483602	12422309	17361363	13139642	7269479	12248331	12239216	13760194	15851384	11772539	15822066	10781213	14453213	23950310	27087013	30586651	22370420	13372794	22093632	13784998	14761557	11156306	20257323	9951913	13187683	12974761	17819214	9920587	14475100	11828630	14451662	11812727	14193137
UDP	4543478	5794969	2343933	2829589	6557958	14992061	595018	42642	331453	998868	155464	21507	138540	2347243	107956	91300	576295	1082916	281117	2460632	5435581	7587116	6859337	7526170	150358	579367	89568	184519	21352	561081	287123	142855	137802	678053	94936	279255	1321804	2866003	332434	1521740
UDP-D-glucose	12786171	25750734	9152050	10267311	20216914	22790781	1688441	779679	10074273	13310692	3109386	3304231	10815216	13862829	4335305	5210297	14301426	16761674	5574010	7989080	14140257	26361403	18058918	22205962	6590498	10145559	7179870	7941656	6236449	14083181	7531993	9000676	7571400	12504307	7321130	9333919	12527415	15932903	7198235	14463248
UDP-N-acetyl-galactosamine/UDP-N-acetyl-glucosamine	11128790	13145566	8947767	6867908	12687267	12857853	2824845	763462	8878959	10389414	6247337	3345534	8395000	9038213	5577353	4681384	10688699	10761172	7303345	5739955	14522621	14570808	19101102	12833398	6788924	7910607	8600535	6464551	5459821	9813308	6690060	5804792	6231677	8699646	6488284	6930365	9471215	9866741	6195296	9160053
UMP	883998	1299508	352792	283887	1163490	1212117	308340	172035	651513	645648	391721	334472	667931	544024	253263	200589	661274	683278	296443	429165	2029706	913718	1014460	1179773	309492	731487	593865	604394	220632	616173	393332	350890	213389	609280	511855	435770	378110	1784845	437984	460156
uracil	10674815	30200815	10095810	18071435	32049962	54716312	18033200	24214077	16293089	31691044	13533642	9982893	6192088	13772874	8229601	10898030	9937199	19590237	9838628	15219539	19349859	49197168	23821873	36438686	13155591	34412971	15610256	25808124	6151974	22346906	7123346	15057189	7092455	16758051	7471097	13525903	12590604	19100024	9816393	21227205
urea	1089444	3067853	1834616	2986737	1911645	5347371	1498151	2684288	1462432	1547772	1300225	908268	1716306	2987451	1381296	3370193	2237355	1976549	1793263	2775082	3096877	2457038	4089260	2818304	1392163	1764056	2325143	1528561	1389214	2832265	1808177	2288801	2877684	2301366	1669880	1998586	2440249	2322094	1941864	2244706
uric acid	3584360	3492113	2892865	3060879	1643741	3045899	1765435	5775157	3907177	7252586	3890051	1533717	1733980	2200145	1854968	3318619	2260145	2584648	1924518	3125817	4142244	4027423	5636600	2928133	2765448	6387490	3007945	1877506	2485254	2623025	1509919	1962631	2892559	3150552	1544903	2230173	2066891	1268948	3857544	1166214
uridine	71108130	113561586	77640787	73546662	128636557	168772515	76182325	87256437	107065245	147747402	112802322	68425848	71635704	95494854	80141744	85541922	79200019	106737178	87416462	93671412	123122277	144814897	159886290	129312052	85122686	106838933	103994768	106191230	71690703	129601402	80777376	98802447	62855223	98928822	67273365	94282871	97489569	108794114	73667221	121131267
UTP	4451951	7470694	3173908	3810383	7314453	20483037	206306	29557	168136	1141922	57983		254103	1878992	65974	25834	454262	1498839	30767	1628586	7980932	10795877	10128685	8612313	152647	802999	166746	113424	88653	1341426	426900	243388	25063	679861	63274	266925	1953937	3704354	407899	2335440
valine	50122347	82662086	36526958	64505971	118517743	150843318	78318428	136496006	51565939	61050555	41760326	27515453	34167378	56379518	44496043	60920597	36614428	45415029	46649368	64351858	77353557	78344099	98420478	66923284	37027546	54574096	45956544	50723176	35542566	74405503	24756512	48772031	38273075	53580136	27979700	55468030	42592192	36641029	28674614	38481875
xanthine	99803	101922	33613	95801	181319	117437	96134	186874	134818		122373	266318	20075	181917	474423	262873	75765	29275	95321	44318	255960	102523	174311	150495	609550	1305170	532821	440628	92698	59076	69129	81654	82313	135258	32825	193633	662161	389769	6305320	289305
xanthosine				27075
XMP							99556												56105											12833						12514
y-glutamylcysteine			298866	372803											120577
