# Supplementary material for: Mitochondrial electron transport chain is necessary for NLRP3 inflammasome activation
Source: Nat Immunol. 2022 Apr 28;23(5):692–704. doi: 10.1038/s41590-022-01185-3 (PMC9098388; doi:10.1038/s41590-022-01185-3)
Supplement: Source Data Fig. 2 — Peak areas for ProteinSimple Wes. [file 41590_2022_1185_MOESM4_ESM.xlsx]

## Sheet: 2021.06.21 N=2 WT, N=2 NDI1 gh
**418 698 WT**	**433 700 NDI1**
Sample	Attribute	Primary	Attribute	Cap	Sample	Primary	Secondary	Peak	Name	Position	MW(kDa)	Height	Area	%Area	Width	S/N	Baseline
Biot. Ladder		Blocking		1	A1	C1	D1	1	Ldr 12	352	12	9299.54	125325		12.6603	1975.7	47.61
Biot. Ladder		Blocking		1	A1	C1	D1	2	Ldr 40	470	40	5228.87	76632.1		13.768	1056.6	64.86
Biot. Ladder		Blocking		1	A1	C1	D1	3	Ldr 66	543	66	14637.5	153882		9.8761	3550.6	60.14
Biot. Ladder		Blocking		1	A1	C1	D1	4	Ldr 116	584	116	4425.06	87761.6		18.6317	951.3	55.1
Biot. Ladder		Blocking		1	A1	C1	D1	5	Ldr 180	626	180	3241.49	76437.9		22.1529	662.2	49.64
Biot. Ladder		Blocking		1	A1	C1	D1	6	Ldr 230	649	230	5672.03	74438.9		12.329	1117.5	46.95
418 UT		NLRP3		2	A2	C2	D2	1		482	47.396	367.73	6873.61		17.5598	45.1	46.46
418 UT		NLRP3		2	A2	C2	D2	2		523	61.125	1149.32	20448.8		16.7145	206.1	54.28
418 UT		NLRP3		2	A2	C2	D2	3	NLRP3	569	103.258	1960.98	36503.6	100	17.4876	165	61.31
418 UT		NLRP3		2	A2	C2	D2	4		606	147.538	638.73	11601.5		17.0633	34.1	65.84
418 LPS		NLRP3		3	A3	C3	D3	1		524	62.729	719.8	12607.6		16.4545	71.8	13.77
418 LPS		NLRP3		3	A3	C3	D3	2	NLRP3	572	105.424	15122.6	246444	100	15.3094	2439.2	14.41
418 LPS		NLRP3		3	A3	C3	D3	3		641	218.541	941.78	16559.4		16.5182	43.5	15.18
418 LPS Pier		NLRP3		4	A4	C4	D4	1		523	61.347	670.92	11534.6		16.151	54.4	49.14
418 LPS Pier		NLRP3		4	A4	C4	D4	2	NLRP3	572	104.958	13005.6	220898	100	15.9562	1315.6	52.74
433 UT		NLRP3		5	A5	C5	D5	1		524	60.946	400.55	7453.34		17.4807	36.1	42.64
433 UT		NLRP3		5	A5	C5	D5	2	NLRP3	575	106.7	1491.79	27130.8	100	17.0853	151.9	44.92
433 LPS		NLRP3		6	A6	C6	D6	1		482	47.056	260.02	4471.68		16.1559	29.3	85.89
433 LPS		NLRP3		6	A6	C6	D6	2		528	63.642	643.94	11071.2		16.1516	33	97.62
433 LPS		NLRP3		6	A6	C6	D6	3	NLRP3	573	103.421	21536.9	361771	100	15.7804	3081.2	106.89
433 LPS		NLRP3		6	A6	C6	D6	4		646	220.174	995.95	17038.2		16.0714	63.3	118.35
433 LPS Pier		NLRP3		7	A7	C7	D7	1		479	47.289	344.91	7995.47		21.7777	31.7	71.93
433 LPS Pier		NLRP3		7	A7	C7	D7	2		524	61.423	738.78	19587.1		24.9071	35.4	78.43
433 LPS Pier		NLRP3		7	A7	C7	D7	3	NLRP3	572	106.257	9429.42	212609	100	21.1818	565	83.6
698 UT		NLRP3		8	A8	C8	D8	1	NLRP3	574	107.757	112.12	1185.58	100	9.9334	16.6	31.42
698 LPS		NLRP3		9	A9	C9	D9	1		525	61.941	491.95	9051.63		17.2851	44.1	35.47
698 LPS		NLRP3		9	A9	C9	D9	2	NLRP3	572	106.335	11200.7	150898	100	12.6564	1743.1	36
698 LPS Pier		NLRP3		10	A10	C10	D10	1		527	63.034	156.82	4257.8		25.5063	41.5	47.57
698 LPS Pier		NLRP3		10	A10	C10	D10	2	NLRP3	572	106.956	2122.7	47894.5	100	21.1966	757.9	49.07
698 LPS Pier		NLRP3		10	A10	C10	D10	3		615	171.245	84.92	2305.33		25.5028	26.1	49.84
700 UT		NLRP3		11	A11	C11	D11	1		525	62.664	217.47	3544.32		15.311	47.6	41.67
700 UT		NLRP3		11	A11	C11	D11	2	NLRP3	571	105.933	1945.96	29720.9	100	14.3482	551.7	44.07
700 LPS		NLRP3		12	A12	C12	D12	1	NLRP3	572	106.256	16592.7	228492	100	12.9366	2735.2	52.39
700 LPS Pier		NLRP3		13	A13	C13	D13	1	NLRP3	573	107.294	1800.23	34003.4	100	17.7444	503.7	39.76
418 UT		ASC/Vinc		14	A14	C14	D14	1	ASC	397	26.277	10217.2	132919	1.39	12.2215	690.7	178.3
418 UT		ASC/Vinc		14	A14	C14	D14	2	vinculin	581	110.467	499902	9.45867e+06	98.61	17.7751	19236.8	265.6
418 LPS		ASC/Vinc		15	A15	C15	D15	1	ASC	397	25.86	4834.72	55697.6	1.11	10.8227	401.6	158.5
418 LPS		ASC/Vinc		15	A15	C15	D15	2	vinculin	581	115.166	346213	4.96952e+06	98.89	13.4846	23254.6	276.97
418 LPS		ASC/Vinc		15	A15	C15	D15	3		649	221.176	2617.37	46614.5		16.7311	49.2	313.42
418 LPS Pier		ASC/Vinc		16	A16	C16	D16	1	ASC	398	26.239	5109.99	66229.4	0.9	12.1758	328.3	227.02
418 LPS Pier		ASC/Vinc		16	A16	C16	D16	2		504	54.597	600.92	8546.58		13.3611	29.3	332.78
418 LPS Pier		ASC/Vinc		16	A16	C16	D16	3		521	60.333	725.28	11593		15.0161	15.9	343.95
418 LPS Pier		ASC/Vinc		16	A16	C16	D16	4		549	84.494	6277.79	104408		15.6241	84.8	358.01
418 LPS Pier		ASC/Vinc		16	A16	C16	D16	5	vinculin	580	114.62	475029	7.26306e+06	99.1	14.3637	22353.1	367.99
418 LPS Pier		ASC/Vinc		16	A16	C16	D16	6		650	227.395	4567.41	78560.4		16.1585	73.4	373.41
433 UT		ASC/Vinc		17	A17	C17	D17	1	ASC	399	26.417	4821.1	63231.9	0.95	12.3213	256.3	244.24
433 UT		ASC/Vinc		17	A17	C17	D17	2	vinculin	581	113.519	394136	6.61763e+06	99.05	15.7733	14622.5	386.65
433 LPS		ASC/Vinc		18	A18	C18	D18	1	ASC	398	26.147	5022.91	65876.4	0.85	12.3209	275.5	282.61
433 LPS		ASC/Vinc		18	A18	C18	D18	2		523	60.585	1129.72	20169.6		16.7723	24.8	373.21
433 LPS		ASC/Vinc		18	A18	C18	D18	3	vinculin	582	113.441	464590	7.66546e+06	99.15	15.5002	16807.8	383.77
433 LPS		ASC/Vinc		18	A18	C18	D18	4		647	225.94	4134.48	81152.5		18.4395	36.6	379.58
433 LPS Pier		ASC/Vinc		19	A19	C19	D19	1	ASC	399	26.327	9050.91	106391	1.17	11.0428	546.2	201.91
433 LPS Pier		ASC/Vinc		19	A19	C19	D19	2		518	60.171	879.28	12297.7		13.1391	20.5	269.67
433 LPS Pier		ASC/Vinc		19	A19	C19	D19	3	vinculin	580	112.668	536398	8.9847e+06	98.83	15.7356	21111.8	282.42
433 LPS Pier		ASC/Vinc		19	A19	C19	D19	4		622	168.357	3062.94	46612.3		14.2965	18.8	285.04
433 LPS Pier		ASC/Vinc		19	A19	C19	D19	5		645	214.033	2048.23	29987.3		13.7539	23.5	285
698 UT		ASC/Vinc		20	A20	C20	D20	1	ASC	402	26.018	101.62	1238.49	0.65	11.4493	14.7	62.74
698 UT		ASC/Vinc		20	A20	C20	D20	2	vinculin	580	118.983	15931.4	189301	99.35	11.1626	2240.3	115.79
698 LPS		ASC/Vinc		21	A21	C21	D21	1	ASC	400	26.018	3417.76	38477.3	0.89	10.5762	240.9	166.45
698 LPS		ASC/Vinc		21	A21	C21	D21	2		521	60.139	723.62	10690.8		13.8793	48.6	276.25
698 LPS		ASC/Vinc		21	A21	C21	D21	3	vinculin	580	116.171	311006	4.27533e+06	99.11	12.9142	18709.9	298.37
698 LPS Pier		ASC/Vinc		22	A22	C22	D22	1	ASC	402	25.748	1214.9	14074.6	0.68	10.8834	119.9	101.78
698 LPS Pier		ASC/Vinc		22	A22	C22	D22	2	vinculin	581	117.054	159957	2.06783e+06	99.32	12.1445	14768.7	161
700 UT		ASC/Vinc		23	A23	C23	D23	1	ASC	399	26.243	1792.55	21045.1	0.7	11.0293	162.6	150.3
700 UT		ASC/Vinc		23	A23	C23	D23	2		545	83.062	2382.78	44090.6		17.3832	26.3	218.4
700 UT		ASC/Vinc		23	A23	C23	D23	3	vinculin	580	116.762	211335	2.9983e+06	99.3	13.3282	15568.9	227.22
700 UT		ASC/Vinc		23	A23	C23	D23	4		653	237.692	1579.46	27724		16.4898	41.8	239.46
700 LPS		ASC/Vinc		24	A24	C24	D24	1	ASC	403	25.836	3223.68	34118.1	0.68	9.9426	183.3	234.14
700 LPS		ASC/Vinc		24	A24	C24	D24	2		523	60.624	1310.16	19864.2		14.2435	51.1	293.36
700 LPS		ASC/Vinc		24	A24	C24	D24	3	vinculin	581	115.846	373708	5.01998e+06	99.32	12.6193	17979.9	289.64
700 LPS		ASC/Vinc		24	A24	C24	D24	4		618	168.667	2154.42	34977.1		15.2518	26.3	279.86
700 LPS Pier		ASC/Vinc		25	A25	C25	D25	1	ASC	409	25.357	300.43	3952.43	0.49	12.359	18.6	71.71
700 LPS Pier		ASC/Vinc		25	A25	C25	D25	2	vinculin	583	119.1	71161.9	804967	99.51	10.6267	5619.7	169.49

## Sheet: 2021.06.29 N=1 WT, N=2 NDI1 gh
**391 WT**	**377, 379 NDI1**
Sample	Attribute	Primary	Attribute	Cap	Sample	Primary	Secondary	Peak	Name	Position	MW(kDa)	Height	Area	%Area	Width	S/N	Baseline
Biot. Ladder		Blocking		1	A1	C1	D1	1	Ldr 12	356	12	16803	218773		12.2314	1997	113.35
Biot. Ladder		Blocking		1	A1	C1	D1	2	Ldr 40	472	40	10682.8	149269		13.1266	1232.7	150.25
Biot. Ladder		Blocking		1	A1	C1	D1	3	Ldr 66	544	66	21542.2	223561		9.7493	2859.5	144.09
Biot. Ladder		Blocking		1	A1	C1	D1	4	Ldr 116	585	116	7140.62	147463		19.4006	845.8	134.41
Biot. Ladder		Blocking		1	A1	C1	D1	5	Ldr 180	626	180	4616.37	119268		24.2713	484	122.24
Biot. Ladder		Blocking		1	A1	C1	D1	6	Ldr 230	649	230	8201.72	107542		12.3181	895.8	114.91
377 LPS		NLRP3		2	A2	C2	D2	1		574	107.753	4694.31	73945.8		14.7982	498.1	182.76
377 LPS		NLRP3		2	A2	C2	D2	2		644	227.191	214	4629.47		20.3225	32.5	156.96
377 LPS Pier		NLRP3		3	A3	C3	D3	1		546	80.494	1894.23	37882.7		18.7878	68.2	166.07
377 LPS Pier		NLRP3		3	A3	C3	D3	2		573	108.906	14682.2	201617		12.9004	968.4	160.83
379 LPS		NLRP3		4	A4	C4	D4	1		482	47.451	692.58	15070.5		20.442	35.3	141.09
379 LPS		NLRP3		4	A4	C4	D4	2		543	76.844	4477.51	105771		22.192	165.6	149.66
379 LPS		NLRP3		4	A4	C4	D4	3		572	108.611	29407.2	426538		13.6261	1842	150.45
379 LPS Pier		NLRP3		5	A5	C5	D5	1		483	47.583	323.42	5036.42		14.6291	18.9	168.8
379 LPS Pier		NLRP3		5	A5	C5	D5	2		546	76.43	2942.63	49235.2		15.7184	163.3	176.29
379 LPS Pier		NLRP3		5	A5	C5	D5	3		573	107.357	20955.6	280751		12.5861	1617.3	173.47
391 UT		NLRP3		6	A6	C6	D6	1		572	107.967	4082.87	77659.5		17.8688	371.3	263.16
391 UT		NLRP3		6	A6	C6	D6	2		641	223.228	301.63	5943.94		18.5125	16.2	240.02
391 LPS		NLRP3		7	A7	C7	D7	1		572	108.448	25783.4	362317		13.2013	1694.1	211.65
391 LPS Pier		NLRP3		8	A8	C8	D8	1		573	107.817	18283.9	268969		13.8198	971.5	237.31
377 LPS		Vinculin ASC		9	A9	C9	D9	1		403	25.837	1313.53	14273.4		10.2084	135	94.13
377 LPS		Vinculin ASC		9	A9	C9	D9	2		581	117.706	111654	1.30334e+06		10.966	11264.5	151.29
377 LPS Pier		Vinculin ASC		10	A10	C10	D10	1		403	26.053	4471.78	49096.4		10.3142	414.8	164.14
377 LPS Pier		Vinculin ASC		10	A10	C10	D10	2		580	118.06	289760	3.40447e+06		11.0377	25723.9	235.31
379 LPS		Vinculin ASC		11	A11	C11	D11	1		404	26.193	7122.26	75271.5		9.9284	519.4	200.57
379 LPS		Vinculin ASC		11	A11	C11	D11	2		524	61.464	1259.31	17039.2		12.7111	85.2	300.77
379 LPS		Vinculin ASC		11	A11	C11	D11	3		581	118.427	401314	4.96325e+06		11.6185	26659.1	331.21
379 LPS Pier		Vinculin ASC		12	A12	C12	D12	1		404	26.193	6390.9	65569.9		9.6385	534.8	169.66
379 LPS Pier		Vinculin ASC		12	A12	C12	D12	2		524	61.646	853.12	10805.3		11.8987	57.4	226.25
379 LPS Pier		Vinculin ASC		12	A12	C12	D12	3		548	85.348	5722.84	102706		16.8598	75	236.92
379 LPS Pier		Vinculin ASC		12	A12	C12	D12	4		580	117.238	387065	4.52001e+06		10.9704	30948	250.78
391 UT		Vinculin ASC		13	A13	C13	D13	1		401	25.784	6400.5	67824.6		9.955	460.5	155.52
391 UT		Vinculin ASC		13	A13	C13	D13	2		580	117.25	240989	2.9003e+06		11.3061	16376.8	245.8
391 LPS		Vinculin ASC		14	A14	C14	D14	1		401	25.884	7297.46	78105.3		10.0549	453.5	139.18
391 LPS		Vinculin ASC		14	A14	C14	D14	2		550	83.985	4085.44	74510.3		17.1335	31.3	242.28
391 LPS		Vinculin ASC		14	A14	C14	D14	3		580	116.821	271578	3.34635e+06		11.5756	15714.2	268
391 LPS Pier		Vinculin ASC		15	A15	C15	D15	1		400	26.033	7691.59	85505.3		10.4435	643.2	147.89
391 LPS Pier		Vinculin ASC		15	A15	C15	D15	2		521	60.714	736.34	11012		14.0493	34.5	220.56
391 LPS Pier		Vinculin ASC		15	A15	C15	D15	3		580	115.929	257897	3.38124e+06		12.3168	19249.5	262.72
Sample		Primary Antibody		16	A16	C16	D16	1		402	21.016	11.66	173.109		13.9485	11.9	25.8
Sample		Primary Antibody		16	A16	C16	D16	2		572	56.919	33.39	573.418		16.131	33	11.52
Sample		Primary Antibody		17	A17	C17	D17	1		732	178.681	272.5	18561.3		63.9893	33.6	-1.33
Sample		Primary Antibody		18	A18	C18	D18	1		730	226.39	250.2	17980.9		67.5137	33.3	-1.69
Sample		Primary Antibody		20	A20	C20	D20	1		734	235.022	286.91	18158.3		59.4562	27	-3.03
Sample		Primary Antibody		21	A21	C21	D21	1		760	224.363	487.67	13932.6		26.8394	49.7	-1.75
Sample		Primary Antibody		22	A22	C22	D22	1		760	220.282	396.17	23897.9		56.6696	96.8	0.2

## Sheet: 2021.06.18 N=1 WT, N=2 NDI1 gh
**444 WT**	**445, 446 NDI1**
Sample	Attribute	Primary	Attribute	Cap	Sample	Primary	Secondary	Peak	Name	Position	MW(kDa)	Height	Area	%Area	Width	S/N	Baseline
Biot. Ladder		Blocking		1	A1	C1	D1	1	Ldr 12	374	12	7349.98	94704.9		12.1047	2577.9	24.91
Biot. Ladder		Blocking		1	A1	C1	D1	2	Ldr 40	484	40	6417.48	84915.6		12.4306	2224.5	40.1
Biot. Ladder		Blocking		1	A1	C1	D1	3	Ldr 66	552	66	18597.4	166440		8.4076	7119.2	48.1
Biot. Ladder		Blocking		1	A1	C1	D1	4	Ldr 116	591	116	6349.97	80827.4		11.9579	2411.9	52.3
Biot. Ladder		Blocking		1	A1	C1	D1	5	Ldr 180	630	180	3790.74	88087.6		21.8303	1601.9	56.27
Biot. Ladder		Blocking		1	A1	C1	D1	6	Ldr 230	652	230	6712.92	74298.9		10.3977	2353.5	58.42
444 UT		NLRP3		2	A2	C2	D2	1	NLRP3	582	108.177	502.34	12227.9	100	22.8677	65.1	452.39
444 LPS		NLRP3		3	A3	C3	D3	1		495	47.917	198.58	3563.56		16.8582	36.4	85.84
444 LPS		NLRP3		3	A3	C3	D3	2	NLRP3	580	108.076	16547.1	217331	100	12.3386	2539.5	101.43
444 Pier LPS		NLRP3		4	A4	C4	D4	1		332	26.781	305.77	3324.49		10.2142	93.9	19.53
444 Pier LPS		NLRP3		4	A4	C4	D4	2		495	62.815	176.53	1922.25		10.2294	18.3	41.59
444 Pier LPS		NLRP3		4	A4	C4	D4	3		539	94.915	382.5	4554.22		11.1855	23.5	48.19
444 Pier LPS		NLRP3		4	A4	C4	D4	4	NLRP3	556	109.304	573.7	7386.5		12.0954	4.4	50.76
444 Pier LPS		NLRP3		4	A4	C4	D4	5	NLRP3	580	135.122	14232.8	183248	100	12.0952	3038.4	54.41
444 Pier LPS		NLRP3		4	A4	C4	D4	6		625	185.446	271.05	3058.59		10.601	17.9	61.25
444 Pier LPS		NLRP3		4	A4	C4	D4	7		652	225.589	209.66	2294.37		10.2804	22.9	65.32
445 UT		NLRP3		5	A5	C5	D5	1		556	80.172	237.28	4519.04		17.8915	39.3	59.2
445 UT		NLRP3		5	A5	C5	D5	2	NLRP3	580	107.248	3625.18	71811.2	100	18.6093	875.8	60.32
445 LPS		NLRP3		6	A6	C6	D6	1		557	79.511	1362.59	30308.7		20.8964	68.9	150.69
445 LPS		NLRP3		6	A6	C6	D6	2	NLRP3	581	107.125	24744.3	339016	100	12.871	2751.1	153.8
445 Pier/LPS		NLRP3		7	A7	C7	D7	1		492	45.946	1231.57	30995.5		23.6432	27.3	654.46
445 Pier/LPS		NLRP3		7	A7	C7	D7	2	NLRP3	580	108.506	31055.3	435928	100	13.187	640	740.12
445 Pier/LPS		NLRP3		7	A7	C7	D7	3		647	221.914	2299.25	61027.7		24.9349	26.7	705.15
446 UT		NLRP3		8	A8	C8	D8	1	NLRP3	580	105.832	2813.66	61000.2	100	20.367	870.9	55.97
446 LPS		NLRP3		9	A9	C9	D9	1		490	47.359	618.95	13417.5		20.365	30.3	264.6
446 LPS		NLRP3		9	A9	C9	D9	2	NLRP3	579	105.773	39083.3	527172	100	12.6715	2093.7	289.45
446 LPS		NLRP3		9	A9	C9	D9	3		653	233.938	733.96	16087.2		20.591	35	280.79
446 Pier/LPS		NLRP3		10	A10	C10	D10	1		491	47.347	1538.52	29958.9		18.2933	20.2	825.54
446 Pier/LPS		NLRP3		10	A10	C10	D10	2		536	64.468	2569.07	60014.4		21.9456	20	868.05
446 Pier/LPS		NLRP3		10	A10	C10	D10	3	NLRP3	580	108.691	25233.4	361904	100	13.4737	456.3	866.81
446 Pier/LPS		NLRP3		10	A10	C10	D10	4		649	226.953	2870.58	64731.8		21.1844	20.8	797.06
444 UT		Vinculin/ ASC		11	A11	C11	D11	1	ASC	413	25.882	1705.7	20163.3	0.88	11.1053	101.5	154.84
444 UT		Vinculin/ ASC		11	A11	C11	D11	2		561	89.457	2073.45	31182.3		14.1281	22.9	231.65
444 UT		Vinculin/ ASC		11	A11	C11	D11	3	vinculin	586	118.071	200263	2.27823e+06	99.12	10.6872	11901.8	244.18
444 LPS		Vinculin/ ASC		12	A12	C12	D12	1	ASC	414	26.076	3497.7	40570.1	1.14	10.8966	223.8	153.69
444 LPS		Vinculin/ ASC		12	A12	C12	D12	2	vinculin	587	118.88	309160	3.52985e+06	98.86	10.7261	20194.9	281.61
444 LPS		Vinculin/ ASC		12	A12	C12	D12	3		655	239.984	1691.4	24935.6		13.8497	36.6	334.24
444 Pier LPS		Vinculin/ ASC		13	A13	C13	D13	1	ASC	413	25.803	4659.2	55467.7	1.22	11.184	297.6	183.96
444 Pier LPS		Vinculin/ ASC		13	A13	C13	D13	2		532	61.949	534.34	7594.47		13.3521	27.4	275.75
444 Pier LPS		Vinculin/ ASC		13	A13	C13	D13	3	vinculin	586	116.227	354529	4.50088e+06	98.78	11.9265	21443.4	323.2
444 Pier LPS		Vinculin/ ASC		13	A13	C13	D13	4		657	245.962	2197.74	35412.9		15.1375	48.9	377.7
445 UT		Vinculin/ ASC		14	A14	C14	D14	1	ASC	414	26.08	3275.94	40020.1	0.89	11.4765	229.4	177.5
445 UT		Vinculin/ ASC		14	A14	C14	D14	2	vinculin	587	114.639	361376	4.45693e+06	99.11	11.5863	25718.3	297.14
445 UT		Vinculin/ ASC		14	A14	C14	D14	3		662	242.649	2773.34	44820.2		15.1823	56.4	340.58
445 LPS		Vinculin/ ASC		15	A15	C15	D15	1	ASC	414	26.729	3914.49	60814.6	1.09	14.5949	262	212.99
445 LPS		Vinculin/ ASC		15	A15	C15	D15	2	vinculin	586	118.441	266887	5.53633e+06	98.91	19.4878	11913.3	400.31
445 LPS		Vinculin/ ASC		15	A15	C15	D15	3		660	238.085	9132.37	261980		26.9496	99.3	471.12
445 Pier/LPS		Vinculin/ ASC		16	A16	C16	D16	1	ASC	414	26.114	2893.51	35101.6	0.9	11.3964	174.3	168.24
445 Pier/LPS		Vinculin/ ASC		16	A16	C16	D16	2		532	61.691	457.91	5551.68		11.3897	23.9	271.13
445 Pier/LPS		Vinculin/ ASC		16	A16	C16	D16	3	vinculin	586	117.028	347836	3.87947e+06	99.1	10.4777	22067.7	315.5
446 UT		Vinculin/ ASC		17	A17	C17	D17	1	ASC	413	25.804	3981.54	44411	0.99	10.4787	279.6	158.77
446 UT		Vinculin/ ASC		17	A17	C17	D17	2		532	61.651	587.69	8003.34		12.7936	23.7	208.63
446 UT		Vinculin/ ASC		17	A17	C17	D17	3	vinculin	586	117.189	365397	4.45052e+06	99.01	11.4423	25007.2	235.63
446 UT		Vinculin/ ASC		17	A17	C17	D17	4		658	242.418	2687.58	43466.1		15.1935	44.6	274.87
446 LPS		Vinculin/ ASC		18	A18	C18	D18	1	ASC	415	26.308	6347.95	76045.9	1.27	11.2541	422.9	188.55
446 LPS		Vinculin/ ASC		18	A18	C18	D18	2		531	61.156	686.54	9603.61		13.1413	33.8	338.03
446 LPS		Vinculin/ ASC		18	A18	C18	D18	3	vinculin	586	116.93	465089	5.91912e+06	98.73	11.9561	30040	407.68
446 LPS		Vinculin/ ASC		18	A18	C18	D18	4		658	247.896	3860.95	63928.6		15.555	104.9	474.41
446 Pier/LPS		Vinculin/ ASC		19	A19	C19	D19	1	ASC	414	26.112	1974.37	24214.2	0.84	11.5215	164.4	115.8
446 Pier/LPS		Vinculin/ ASC		19	A19	C19	D19	2	vinculin	586	118.426	251469	2.8622e+06	99.16	10.6926	21303	191.58
black		blank		20	A20	C20	D20	1		423	8.913	29.71	348.578		11.0206	30.7	19.84
black		blank		20	A20	C20	D20	2		461	16.549	89.07	1434.04		15.1258	81.5	18.57
black		blank		20	A20	C20	D20	3		503	26.001	154	3875.8		23.644	86	16.9
black		blank		20	A20	C20	D20	4		580	44.173	37.2	628.173		15.8618	26	13.81
black		blank		21	A21	C21	D21	1		732	231.884	641.24	21979.3		32.2004	17.5	-4.92

## Sheet: 10.02.2019 N=2 NDI1 N=1 WT def
**345, 346 NDI1**	**344 WT**
Sample	Attribute	Primary	Attribute	Cap	Sample	Primary	Secondary	Peak	Name	Position	MW(kDa)	Height	Area	%Area	Width	S/N	Baseline
Biot. Ladder		Blocking		1	A1	C1	D1	1	Ldr 12	335	12	18350.4	332349		17.0144	1237.5	12.43
Biot. Ladder		Blocking		1	A1	C1	D1	2	Ldr 40	454	40	12607.4	206097		15.3573	968.5	15.75
Biot. Ladder		Blocking		1	A1	C1	D1	3	Ldr 66	528	66	20588.8	269261		12.286	1956.7	21.78
Biot. Ladder		Blocking		1	A1	C1	D1	4	Ldr 116	571	116	12515.3	258695		19.4184	987.5	26.9
Biot. Ladder		Blocking		1	A1	C1	D1	5	Ldr 180	614	180	10412.4	255836		23.0822	707.7	33.32
Biot. Ladder		Blocking		1	A1	C1	D1	6	Ldr 230	638	230	8952.44	147988		15.5294	456.4	37.5
345 UT		Caspase 1		2	A2	C2	D2	1	casp1	413	30.533	110.49	1496.24	0.03	12.7221	3.4	92.75
345 UT		Caspase 1		2	A2	C2	D2	2		444	37.327	2757.8	24135.2		8.2216	163.2	104.87
345 UT		Caspase 1		2	A2	C2	D2	3		463	43.166	9221.62	194436		19.8079	300.8	111.46
345 UT		Caspase 1		2	A2	C2	D2	4	procasp1	497	53.358	394124	4.90198e+06	99.9	11.6844	27877.7	121.38
345 UT		Caspase 1		2	A2	C2	D2	5	vinculin	593	132.731	230.92	3180.47	0.06	12.9387	3.9	133.04
345 LPS		Caspase 1		3	A3	C3	D3	1	casp1	402	28.721	46.55	619.324	0.01	12.4999	5.3	85.93
345 LPS		Caspase 1		3	A3	C3	D3	2		442	37.283	3094.3	26515.6		8.0502	281.8	95.76
345 LPS		Caspase 1		3	A3	C3	D3	3		459	43.162	9946.31	216415		20.4406	278.2	99.32
345 LPS		Caspase 1		3	A3	C3	D3	4	procasp1	495	53.464	445142	5.43142e+06	99.93	11.4626	46129	105.78
345 LPS		Caspase 1		3	A3	C3	D3	5	vinculin	591	127.362	228.31	3002.02	0.06	12.3525	1.7	116.96
345 LPS ATP		Caspase 1		4	A4	C4	D4	1		383	24.771	1365.78	18603.8		12.7964	65.8	97.81
345 LPS ATP		Caspase 1		4	A4	C4	D4	2	casp1	409	30.329	14583.5	178067	4.31	11.4707	1279.9	115.05
345 LPS ATP		Caspase 1		4	A4	C4	D4	3		439	37.7	1011.27	8974.51		8.337	43.8	136.3
345 LPS ATP		Caspase 1		4	A4	C4	D4	4		460	43.125	13703.2	275933		18.9169	779.1	151.12
345 LPS ATP		Caspase 1		4	A4	C4	D4	5	procasp1	494	53.534	328240	3.95477e+06	95.69	11.3187	28977	173.19
345 LPS ATP		Caspase 1		4	A4	C4	D4	6	vinculin	582	120	0	0	0	0	0	0
345 LPS ATP		Caspase 1		4	A4	C4	D4	7		598	140.266	203.78	2550.79		11.7596	10.5	200.54
345 Pier		Caspase 1		5	A5	C5	D5	1	casp1	401	28.266	116.68	1468.11	0.03	11.8203	4.6	120.24
345 Pier		Caspase 1		5	A5	C5	D5	2		441	37.396	3441.75	30733.4		8.3888	335.2	139.77
345 Pier		Caspase 1		5	A5	C5	D5	3		459	43.465	11933.4	264168		20.7962	434.8	148.71
345 Pier		Caspase 1		5	A5	C5	D5	4	procasp1	494	53.492	468757	5.65403e+06	99.9	11.3313	53818.4	166.12
345 Pier		Caspase 1		5	A5	C5	D5	5		572	108.105	655.94	8581.2		12.29	38.6	203.69
345 Pier		Caspase 1		5	A5	C5	D5	6	vinculin	588	124.882	352.78	4459.63	0.08	11.8759	6.4	210.94
345 Pier ATP		Caspase 1		6	A6	C6	D6	1		385	25.044	1283.75	16392		11.9955	78.6	164.99
345 Pier ATP		Caspase 1		6	A6	C6	D6	2	casp1	410	30.45	15950.5	194301	4.68	11.4437	1288.8	195.89
345 Pier ATP		Caspase 1		6	A6	C6	D6	3		440	37.352	953.62	7353.24		7.2438	35.3	234.8
345 Pier ATP		Caspase 1		6	A6	C6	D6	4		461	43.249	13232.1	278671		19.7848	800.4	262.17
345 Pier ATP		Caspase 1		6	A6	C6	D6	5	procasp1	495	53.43	349863	3.95465e+06	95.32	10.6189	29584.4	304.62
345 Pier ATP		Caspase 1		6	A6	C6	D6	6	vinculin	590	124.775	6.51	72.077	0	10.3964	7	389.97
346 UT		Caspase 1		7	A7	C7	D7	1	casp1	413	31.457	124.64	1485.29	0.03	11.1946	5	146.54
346 UT		Caspase 1		7	A7	C7	D7	2		444	37.709	2579.09	30698.8		11.1821	222.1	182.07
346 UT		Caspase 1		7	A7	C7	D7	3		461	43.201	7352.85	104345		13.3316	273	202.97
346 UT		Caspase 1		7	A7	C7	D7	4	procasp1	496	53.588	436094	5.17006e+06	99.97	11.1374	49779.1	247.13
346 UT		Caspase 1		7	A7	C7	D7	5		567	102.298	373.59	4503		11.3235	32.6	329.42
346 UT		Caspase 1		7	A7	C7	D7	6	vinculin	591	131.646	0.01	0.116	0	10.9426	6.2	352.5
346 UT		Caspase 1		7	A7	C7	D7	7		634	196.659	0.01	0.117		10.9662	19.7	388.52
346 LPS		Caspase 1		8	A8	C8	D8	1	casp1	409	28.291	29.08	351.047	0.01	11.3397	1.7	132.16
346 LPS		Caspase 1		8	A8	C8	D8	2		447	37.456	2563.4	23476.5		8.6037	221.2	151.95
346 LPS		Caspase 1		8	A8	C8	D8	3		465	43.389	8453.32	163298		18.1477	319.5	161.13
346 LPS		Caspase 1		8	A8	C8	D8	4	procasp1	500	53.752	432686	4.85003e+06	99.89	10.5303	51814.1	177.79
346 LPS		Caspase 1		8	A8	C8	D8	5	vinculin	576	107.522	420.24	5123.2	0.11	11.4527	24.3	203.21
346 LPS Pier		Caspase 1		9	A9	C9	D9	1		390	24.872	1493.83	20693.3		13.0136	73.4	121.78
346 LPS Pier		Caspase 1		9	A9	C9	D9	2	casp1	416	30.561	20849.4	255519	5.45	11.5133	1897.7	130.04
346 LPS Pier		Caspase 1		9	A9	C9	D9	3		446	37.764	2297.32	19042.2		7.7869	81.3	139.2
346 LPS Pier		Caspase 1		9	A9	C9	D9	4		466	43.785	16687.2	367649		20.6975	979.4	145.08
346 LPS Pier		Caspase 1		9	A9	C9	D9	5	procasp1	499	53.59	373599	4.42672e+06	94.46	11.1313	34744.9	154.43
346 LPS Pier		Caspase 1		9	A9	C9	D9	6	vinculin	592	123.5	302.33	3899.93	0.08	12.1183	7.6	178.52
346 Pier		Caspase 1		10	A10	C10	D10	1	casp1	400	27.433	26.96	305.191	0.01	10.6352	3	130.77
346 Pier		Caspase 1		10	A10	C10	D10	2		445	37.289	1854.5	17152.9		8.6892	150.4	148.24
346 Pier		Caspase 1		10	A10	C10	D10	3		465	43.471	7301.08	139803		17.9886	212	154.85
346 Pier		Caspase 1		10	A10	C10	D10	4	procasp1	500	53.906	416065	4.61546e+06	99.99	10.4213	44470.7	164.64
346 Pier		Caspase 1		10	A10	C10	D10	5		574	103.978	278.07	3304.58		11.1644	17.2	177.42
346 Pier		Caspase 1		10	A10	C10	D10	6	vinculin	585	120	0	0	0	0	0	0
346 Pier ATP		Caspase 1		11	A11	C11	D11	1		388	24.799	1091.1	13659.3		11.7606	78.4	137.18
346 Pier ATP		Caspase 1		11	A11	C11	D11	2	casp1	414	30.424	16032.4	172839	4.83	10.1277	1649.6	146.35
346 Pier ATP		Caspase 1		11	A11	C11	D11	3		444	37.758	1150.78	8639.55		7.0529	58.2	156.6
346 Pier ATP		Caspase 1		11	A11	C11	D11	4		465	43.674	11428.7	231992		19.0698	912.6	163.35
346 Pier ATP		Caspase 1		11	A11	C11	D11	5	procasp1	498	54.032	315815	3.40033e+06	95.08	10.1148	33203.6	172.84
346 Pier ATP		Caspase 1		11	A11	C11	D11	6	vinculin	591	134.061	262.73	3082.95	0.09	11.0237	6.5	187.84
345 UT		Vinculin'		12	A12	C12	D12	1	casp1	419	32.24	14.72	208.175	0	13.2871	3.7	262.98
345 UT		Vinculin'		12	A12	C12	D12	2	procasp1	505	55.858	506.95	7176.82	0.1	13.2995	26.2	360.14
345 UT		Vinculin'		12	A12	C12	D12	3		523	62.241	884.1	13873.9		14.7424	45.1	382.67
345 UT		Vinculin'		12	A12	C12	D12	4	vinculin	585	116.708	474115	7.51253e+06	99.9	14.8857	23726	464.93
345 UT		Vinculin'		12	A12	C12	D12	5		627	174.176	2319.84	36799.9		14.9024	49.5	523.74
345 UT		Vinculin'		12	A12	C12	D12	6		644	208.167	2825.69	44771		14.8847	51.5	548.03
345 LPS		Vinculin'		13	A13	C13	D13	1	casp1	419	31.451	117.88	1797.89	0.02	14.3281	11.1	280.05
345 LPS		Vinculin'		13	A13	C13	D13	2	procasp1	503	56.264	469.97	6952.9	0.09	13.8985	11.5	371.95
345 LPS		Vinculin'		13	A13	C13	D13	3		522	61.942	1296.63	22793.8		16.5146	45.6	388.34
345 LPS		Vinculin'		13	A13	C13	D13	4	vinculin	584	119.081	487750	7.82822e+06	99.89	15.0776	18408	433.72
345 LPS ATP		Vinculin'		14	A14	C14	D14	1	casp1	415	30.538	76.3	1221.92	0.02	15.0448	5.3	307.47
345 LPS ATP		Vinculin'		14	A14	C14	D14	2	procasp1	505	56.887	763.35	13575.2	0.18	16.7066	20.1	413.67
345 LPS ATP		Vinculin'		14	A14	C14	D14	3	vinculin	582	116.719	461423	7.6053e+06	99.81	15.4841	23062.1	508.57
345 Pier		Vinculin'		15	A15	C15	D15	1	casp1	403	29.947	111.23	1748.23	0.02	14.766	4.9	295.7
345 Pier		Vinculin'		15	A15	C15	D15	2	procasp1	477	48.875	311	4938.61	0.05	14.9181	17.4	391.83
345 Pier		Vinculin'		15	A15	C15	D15	3		517	62.423	2098.23	35829.6		16.0419	119.6	436.76
345 Pier		Vinculin'		15	A15	C15	D15	4	vinculin	577	119.65	590197	9.14927e+06	99.93	14.5632	22775.7	496.29
345 Pier ATP		Vinculin'		16	A16	C16	D16	1	casp1	406	29.197	102.56	1604.73	0.02	14.699	7.1	266.18
345 Pier ATP		Vinculin'		16	A16	C16	D16	2	procasp1	501	55.467	649.08	11073.7	0.14	16.0274	13.6	384.09
345 Pier ATP		Vinculin'		16	A16	C16	D16	3		520	62.377	1066.54	18521.6		16.3143	23.1	405.13
345 Pier ATP		Vinculin'		16	A16	C16	D16	4	vinculin	583	115.755	484915	8.11965e+06	99.84	15.7304	15997.1	470.23
345 Pier ATP		Vinculin'		16	A16	C16	D16	5		646	212.056	3531.81	64360.7		17.1195	41.2	530.21
346 UT		Vinculin'		17	A17	C17	D17	1	casp1	407	28.964	35.68	574.306	0.01	15.1214	5.8	254.09
346 UT		Vinculin'		17	A17	C17	D17	2	procasp1	500	55.017	535.24	9279.98	0.11	16.2878	7.7	364.88
346 UT		Vinculin'		17	A17	C17	D17	3		525	62.755	985.62	18031.4		17.1866	36.5	388.88
346 UT		Vinculin'		17	A17	C17	D17	4	vinculin	585	116.023	510412	8.45188e+06	99.88	15.5561	20982.4	436.76
346 UT		Vinculin'		17	A17	C17	D17	5		630	182.473	3660.28	75276.8		19.3203	36.1	464.86
346 LPS		Vinculin'		18	A18	C18	D18	1	casp1	421	30.638	36.75	536.115	0.01	13.7063	1.9	259.53
346 LPS		Vinculin'		18	A18	C18	D18	2	procasp1	506	56.528	486.87	7546.32	0.1	14.5609	13.4	332.53
346 LPS		Vinculin'		18	A18	C18	D18	3		527	62.903	1335.34	21940.6		15.4357	65.9	347.54
346 LPS		Vinculin'		18	A18	C18	D18	4	vinculin	586	119.658	479609	7.20364e+06	99.89	14.1102	28086	385.26
346 LPS Pier		Vinculin'		19	A19	C19	D19	1	casp1	405	28.98	84.09	1548.72	0.02	17.3028	7.1	257.3
346 LPS Pier		Vinculin'		19	A19	C19	D19	2		481	48.087	245.61	4419.9		16.9054	24.3	353.11
346 LPS Pier		Vinculin'		19	A19	C19	D19	3	procasp1	504	55.796	811.07	16034.6	0.18	18.5724	17.2	373
346 LPS Pier		Vinculin'		19	A19	C19	D19	4	vinculin	586	115.626	460475	8.71087e+06	99.8	17.7715	16764.4	416.03
346 LPS Pier		Vinculin'		19	A19	C19	D19	5		638	193.58	3450.82	73527.8		20.0169	38.2	425.75
346 Pier		Vinculin'		20	A20	C20	D20	1	casp1	417	30.598	133.93	2018.11	0.03	14.1562	6.1	198.25
346 Pier		Vinculin'		20	A20	C20	D20	2	procasp1	504	56.044	590.93	8813.79	0.14	14.0118	18	248.91
346 Pier		Vinculin'		20	A20	C20	D20	3		525	62.638	1197.43	19155.4		15.0282	51.1	257.78
346 Pier		Vinculin'		20	A20	C20	D20	4	vinculin	585	121.197	418387	6.14123e+06	99.82	13.7894	20320.3	276.96
346 Pier ATP		Vinculin'		21	A21	C21	D21	1	casp1	408	28.985	74.93	1223.66	0.02	15.3424	3.8	171.7
346 Pier ATP		Vinculin'		21	A21	C21	D21	2	procasp1	503	55.571	371.37	5792.78	0.09	14.6537	16.8	251.59
346 Pier ATP		Vinculin'		21	A21	C21	D21	3		522	61.097	728.63	12705.5		16.3815	32.2	267.15
346 Pier ATP		Vinculin'		21	A21	C21	D21	4	vinculin	585	119.186	387088	6.29068e+06	99.89	15.2671	22178.5	317.47
346 Pier ATP		Vinculin'		21	A21	C21	D21	5		642	208.63	2975.25	58936.2		18.6092	88.2	360.99
Sample	Attribute	Primary	Attribute	Cap	Sample	Primary	Secondary	Peak	Name	Position	MW(kDa)	Height	Area	%Area	Width	S/N	Baseline
Biot. Ladder		Blocking		1	A1	C1	D1	1	Ldr 12	344	12	32390	526657		15.2751	4975.3	21.4
Biot. Ladder		Blocking		1	A1	C1	D1	2	Ldr 40	464	40	12437.5	191810		14.4879	2054	55.4
Biot. Ladder		Blocking		1	A1	C1	D1	3	Ldr 66	540	66	17323.3	228838		12.4098	3331.1	83.96
Biot. Ladder		Blocking		1	A1	C1	D1	4	Ldr 116	582	116	9807.63	243010		23.277	1301.8	101.27
Biot. Ladder		Blocking		1	A1	C1	D1	5	Ldr 180	626	180	9196.3	202403		20.6762	1192.3	120.17
Biot. Ladder		Blocking		1	A1	C1	D1	6	Ldr 230	649	230	11155.3	168669		14.2044	1513.5	130.25
344 UT		IL1B		2	A2	C2	D2	1	il1b	394	25.068	0.01	0.164	0.01	15.4528	1.4	6.7
				2	A2	C2	D2	2	casp1	406	28.04	4.41	66.468	3.27	14.146	4.4	7.04
				2	A2	C2	D2	3	proil1b	457	39.485	66.35	929.428	45.78	13.1594	22.5	8.28
				2	A2	C2	D2	4		480	46.712	95.4	1538.6		15.1513	41.1	8.72
				2	A2	C2	D2	5	procasp	503	54.966	0.01	0.159	0.01	14.9494	3.1	9.09
				2	A2	C2	D2	6		516	58.628	104.92	2452.24		21.9566	28.3	9.27
				2	A2	C2	D2	7	vinculin	580	110.466	48.29	1034.06	50.93	20.1181	12.4	9.93
				2	A2	C2	D2	8		649	224.866	62.5	1282.65		19.2801	24.9	10.25
344 LPS				3	A3	C3	D3	1	il1b	391	25	0	0	0	0	0	0
				3	A3	C3	D3	2	casp1	402	26.678	108.34	1542.86	0.35	13.3785	18.9	18.88
				3	A3	C3	D3	3		431	35.198	2494.96	47102.8		17.7358	388.6	20.38
				3	A3	C3	D3	4	proil1b	455	39.195	35299.8	428485	98.18	11.4033	15338.4	21.48
				3	A3	C3	D3	5	procasp	499	54.388	234.91	3755.86	0.86	15.0205	11.1	23.2
				3	A3	C3	D3	6	vinculin	578	107.298	177.32	2663.64	0.61	14.1118	32.4	25.44
344 LPS ATP				4	A4	C4	D4	1	il1b	391	25.354	1420.62	19254.9	7.96	12.733	391.8	26.62
				4	A4	C4	D4	2	casp1	412	30.816	138.8	1834.32	0.76	12.4149	-28.6	28.75
				4	A4	C4	D4	3		432	35.343	2127.32	30831.1		13.6152	172.7	30.87
				4	A4	C4	D4	4	proil1b	454	39.318	17192.8	217375	89.9	11.8776	5156.1	33.29
				4	A4	C4	D4	5	procasp	507	56.459	198.82	2633.13	1.09	12.4419	23.6	39.23
				4	A4	C4	D4	6		523	61.857	172.47	2253.37		12.2737	32.1	41
				4	A4	C4	D4	7	vinculin	590	129.63	51.94	687.449	0.28	12.4341	3.3	47.86
344 PIER LPS				5	A5	C5	D5	1	il1b	395	26.224	14.69	161.103	0.1	10.304	4.8	36.52
				5	A5	C5	D5	2	casp1	410	29.582	14.79	162.539	0.1	10.3255	0.1	37.76
				5	A5	C5	D5	3		433	35.374	796.14	10281.3		12.1319	62.8	39.69
				5	A5	C5	D5	4	proil1b	456	39.594	13573.4	155221	97.47	10.7432	4720.6	41.53
				5	A5	C5	D5	5	procasp	483	47.858	254.02	3131.67	1.97	11.5817	14.4	43.37
				5	A5	C5	D5	6		520	59.696	128.42	1529.38		11.1878	27.1	44.9
				5	A5	C5	D5	7	vinculin	576	107.429	48.15	571.628	0.36	11.1523	9.1	43.71
344 PIER LPS ATP				6	A6	C6	D6	1	il1b	394	25.826	214.69	2825.44	3.73	12.3633	46.6	54.26
				6	A6	C6	D6	2	casp1	412	29.676	0.01	0.109	0	10.1977	-8.7	60.77
				6	A6	C6	D6	3		434	35.42	548.25	8590.02		14.7192	55.1	68.74
				6	A6	C6	D6	4	proil1b	455	39.488	6377.69	71236.8	94.12	10.4932	1588.3	75.5
				6	A6	C6	D6	5	procasp	504	55.262	69.83	1055.57	1.39	14.2009	14.3	83.29
				6	A6	C6	D6	6	vinculin	583	113.3	42.11	567.962	0.75	12.6721	6.4	66.77
344 UT		CASPASE1		7	A7	C7	D7	1	il1b	390	25	0	0	0	0	0	0
				7	A7	C7	D7	2	casp1	413	29.789	71.56	1066.65	0.02	14.0031	3.7	388.99
				7	A7	C7	D7	3	proil1b	464	43.103	3617.27	77005.5	1.21	19.999	0.6	474.72
				7	A7	C7	D7	4	procasp	497	52.826	193313	2.37527e+06	37.27	11.543	7690.8	528.32
				7	A7	C7	D7	5	vinculin	583	114.978	216328	3.919e+06	61.5	17.0188	5559.2	665.83
344 LPS				8	A8	C8	D8	1	il1b	396	26.06	31.66	469.196	0.01	13.923	4.5	448.89
				8	A8	C8	D8	2	casp1	413	29.8	17.95	269.619	0	14.1118	2.5	497.32
				8	A8	C8	D8	3	proil1b	462	42.906	4988.09	111080	1.49	20.9203	32.5	644.7
				8	A8	C8	D8	4	procasp	497	52.791	229656	2.87064e+06	38.56	11.7427	6845.2	751.24
				8	A8	C8	D8	5	vinculin	584	115.589	245963	4.46232e+06	59.94	17.0435	4586.1	987.34
344 ULPS ATP				9	A9	C9	D9	1	il1b	389	25.381	1049.46	19202.8	0.24	17.1896	9.5	326.12
				9	A9	C9	D9	2	casp1	413	30.099	9646.78	122678	1.52	11.9468	308.4	337.71
				9	A9	C9	D9	3	proil1b	463	42.334	8852.44	207096	2.56	21.9774	167.2	356.37
				9	A9	C9	D9	4	procasp	496	52.436	195215	2.53145e+06	31.3	12.1821	6165.5	365.05
				9	A9	C9	D9	5	vinculin	584	113.733	264971	5.20644e+06	64.38	18.4591	4893.4	376.66
344 LPS PIER				10	A10	C10	D10	1	il1b	387	25.12	50.27	721.713	0.01	13.4872	3.7	439.61
				10	A10	C10	D10	2	casp1	404	28.869	99.37	1441.58	0.02	13.6291	4.1	472.33
				10	A10	C10	D10	3	proil1b	442	36.557	1083.85	18126.2	0.25	15.7112	29.2	545.21
				10	A10	C10	D10	4	procasp	497	52.951	230754	2.68959e+06	37.79	10.9497	9428.8	649.42
				10	A10	C10	D10	5	vinculin	583	115.241	247646	4.40661e+06	61.92	16.7164	6339.7	809.72
344 LPS PIER ATP				11	A11	C11	D11	1		374	21.481	60.79	896.152		13.8492	2.1	344.46
				11	A11	C11	D11	2	il1b	391	25	0	0	0	0	0	0
				11	A11	C11	D11	3	casp1	414	29.929	1230.61	17738.8	0.39	13.5417	43.7	404.5
				11	A11	C11	D11	4	proil1b	463	43.037	2607.04	54080.6	1.2	19.4878	51	472.28
				11	A11	C11	D11	5	procasp	497	53.041	135651	1.50491e+06	33.3	10.4221	5455.4	516.27
				11	A11	C11	D11	6	vinculin	583	116.116	176669	2.94277e+06	65.11	15.6482	4833	620.17
345 UT		IL1B		12	A12	C12	D12	1	il1b	396	26.438	138.99	2304.37	0.08	15.5757	3.6	334.08
				12	A12	C12	D12	2	casp1	412	29.745	133.9	2210.9	0.08	15.5116	4.7	367.08
				12	A12	C12	D12	3	proil1b	460	39.986	519.31	10278.1	0.36	18.5933	7.3	465.54
				12	A12	C12	D12	4	procasp	506	55.474	3073.41	72998.2	2.52	22.3131	15.6	559.2
				12	A12	C12	D12	5	vinculin	583	113.156	159328	2.80489e+06	96.97	16.5383	2480.4	714.83
345 LPS				13	A13	C13	D13	1	il1b	389	24.439	282.11	4392.49	0.13	14.627	1.7	342.01
				13	A13	C13	D13	2	casp1	416	30.655	213.16	3226.9	0.09	14.2218	3.6	367.94
				13	A13	C13	D13	3		435	34.996	2684.37	48781		17.0717	46.9	384.35
				13	A13	C13	D13	4	proil1b	458	39.872	41069.9	468072	13.41	10.7067	918	402.33
				13	A13	C13	D13	5	procasp	504	54.957	2322.28	43392	1.24	17.5535	17.1	432.63
				13	A13	C13	D13	6		518	60.137	3044.78	57355.5		17.6965	27.1	440.49
				13	A13	C13	D13	7	vinculin	583	114.825	175697	2.97041e+06	85.12	15.8825	2833.1	469.91
				13	A13	C13	D13	8		647	213.773	5595.04	112497		18.8889	63.9	489.83
345 LPS ATP				14	A14	C14	D14	1	il1b	393	25.362	542.66	7214.33	0.28	12.4893	11.9	395.34
				14	A14	C14	D14	2	casp1	410	28.327	100.92	1511.31	0.06	14.069	0.4	441.98
				14	A14	C14	D14	3	proil1b	457	39.553	12144.5	145937	5.76	11.2889	318	573.4
				14	A14	C14	D14	4	procasp	504	54.127	976.83	14908.8	0.59	14.3381	13.1	703.4
				14	A14	C14	D14	5	vinculin	585	114.966	128820	2.36552e+06	93.31	17.2509	2275	912.54
				14	A14	C14	D14	6		646	225.41	2663.02	44118.4		15.5637	44.8	1047.19
345 LPS PIER				15	A15	C15	D15	1	il1b	394	26.058	259.51	3143.6	0.11	11.3801	7	330.15
				15	A15	C15	D15	2	casp1	410	28.108	28.2	328.232	0.01	10.9354	1.1	360.64
				15	A15	C15	D15	3	proil1b	457	39.557	17363.8	200662	7.25	10.8564	554.4	452.07
				15	A15	C15	D15	4	procasp	503	54.66	1021.04	12967.9	0.47	11.9315	10.8	543.38
				15	A15	C15	D15	5		520	59.558	2340.08	30837.6		12.3799	60.3	577.52
				15	A15	C15	D15	6	vinculin	584	114.544	149867	2.55147e+06	92.16	15.9938	3317.4	707.69
				15	A15	C15	D15	7		624	173.651	2553.72	36352.3		13.3729	42.4	790.09
345 LPS PIER ATP				16	A16	C16	D16	1	il1b	395	25.696	977.52	11643.7	0.41	11.19	27.5	353.92
				16	A16	C16	D16	2	casp1	414	29.912	282.42	3456.5	0.12	11.4976	3	398.84
				16	A16	C16	D16	3		438	35.835	2452.56	24821		9.5075	48.5	455.53
				16	A16	C16	D16	4	proil1b	458	39.641	15725.5	180180	6.36	10.764	453.1	502.12
				16	A16	C16	D16	5	procasp	510	56.977	1916.89	26018.3	0.92	12.7511	26.2	618
				16	A16	C16	D16	6		525	62.096	2332.9	30785.3		12.3969	56.6	649.4
				16	A16	C16	D16	7	vinculin	584	112.316	139916	2.61009e+06	92.18	17.5249	2388.3	760.26
346 UT				17	A17	C17	D17	1	il1b	390	25	0	0	0	0	0	0
				17	A17	C17	D17	2		403	26.853	277.59	5070.99		17.1613	4.7	265.25
				17	A17	C17	D17	3	casp1	420	31.851	302.18	6102.05	0.2	18.9704	7.5	288.67
				17	A17	C17	D17	4	proil1b	446	37.6	523.44	11448.1	0.37	20.5466	5.6	327.33
				17	A17	C17	D17	5	procasp	503	55.594	2174.49	54562.5	1.77	23.5724	27.3	422.92
				17	A17	C17	D17	6	vinculin	583	114.162	155318	3.00991e+06	97.66	18.2054	2438.2	577.62
346 LPS				18	A18	C18	D18	1	il1b	397	25.764	233.76	2870.74	0.09	11.5369	7.3	381.18
				18	A18	C18	D18	2	casp1	420	31.674	289.13	3819.8	0.13	12.4111	4.8	428.44
				18	A18	C18	D18	3	proil1b	458	39.71	20455.3	229914	7.54	10.5591	730.9	496.86
				18	A18	C18	D18	4	procasp	488	49.942	1539.76	22971.3	0.75	14.0153	13.8	543.81
				18	A18	C18	D18	5	vinculin	584	114.303	161428	2.78977e+06	91.49	16.2352	3761.6	669.43
				18	A18	C18	D18	6		646	220.003	2036.34	30183.4		13.9247	54	746.67
346 LPS ATP				19	A19	C19	D19	1	il1b	394	25.868	588.61	7238.25	0.23	11.5524	17.3	434.99
				19	A19	C19	D19	2	casp1	413	29.108	111.58	1509.1	0.05	12.7062	-0.4	485.13
				19	A19	C19	D19	3	proil1b	457	39.641	9521.63	117571	3.71	11.6	319.3	587.92
				19	A19	C19	D19	4		481	46.88	1320.73	18283.4		13.005	43	636.27
				19	A19	C19	D19	5	procasp	499	53	0	0	0	0	0	0
				19	A19	C19	D19	6		521	60.405	2569.67	41945.4		15.3347	37.2	706.12
				19	A19	C19	D19	7	vinculin	584	111.039	152806	3.04645e+06	96.02	18.7294	2957.4	793.13
346 LPS PIER				20	A20	C20	D20	1	il1b	391	25.123	106.03	1661.84	0.06	14.7235	4.2	314.69
				20	A20	C20	D20	2	casp1	414	30	0	0	0	0	0	0
				20	A20	C20	D20	3		435	35.371	1091.16	20492.3		17.643	11.9	387.56
				20	A20	C20	D20	4	proil1b	457	39.612	18173.3	217041	7.57	11.2195	586.9	422.21
				20	A20	C20	D20	5	procasp	508	57.582	1957.15	42043.1	1.47	20.1808	9.4	498.91
				20	A20	C20	D20	6	vinculin	583	114.088	149611	2.60776e+06	90.91	16.3747	3157.1	605.93
346 LPS PIER ATP				21	A21	C21	D21	1	il1b	397	26.571	808.39	10883.5	0.4	12.6478	20.4	336.08
				21	A21	C21	D21	2	casp1	419	31.68	433.27	6659.64	0.25	14.4398	3.3	378.92
				21	A21	C21	D21	3	proil1b	458	39.695	7989.31	96781.5	3.56	11.3802	190.3	458.87
				21	A21	C21	D21	4		481	47.592	1373.28	21687.3		14.8359	21.3	507.83
				21	A21	C21	D21	5	procasp	498	53	0	0	0	0	0	0
				21	A21	C21	D21	6		525	61.59	3238.63	58031.7		16.8334	26.8	603.72
				21	A21	C21	D21	7	vinculin	583	113.956	144139	2.60068e+06	95.79	16.9501	2152.1	730.92

## Sheet: 2020.06.29 N=1 NDI1 N=1 WT def
**418 WT**	**433 NDI1**
Sample	Attribute	Primary	Attribute	Cap	Sample	Primary	Secondary	Peak	Name	Position	MW(kDa)	Height	Area	%Area	Width	S/N	Baseline
Biot. Ladder		Blocking		1	A1	C1	D1	1	Ldr 12	360	12	28190.3	417775		13.9223	4323.2	20.5
Biot. Ladder		Blocking		1	A1	C1	D1	2	Ldr 40	477	40	14403.7	213182		13.9042	2212.9	34.99
Biot. Ladder		Blocking		1	A1	C1	D1	3	Ldr 66	549	66	21729.7	228537		9.8803	4036.6	45.64
Biot. Ladder		Blocking		1	A1	C1	D1	4	Ldr 116	591	116	12844.7	250048		18.288	2305	52.19
Biot. Ladder		Blocking		1	A1	C1	D1	5	Ldr 180	631	180	13128.6	194686		13.9311	2154.5	58.52
Biot. Ladder		Blocking		1	A1	C1	D1	6	Ldr 230	654	230	14488.2	197061		12.7777	2243.6	62.17
418 UT		IL1B		2	A2	C2	D2	1	casp1	426	30.704	0.79	10.726	0.16	12.8131	0.6	13.17
418 UT		IL1B		2	A2	C2	D2	2	proil1b	464	39.578	370.44	3965.14	59.5	10.0555	185.5	15.26
418 UT		IL1B		2	A2	C2	D2	3	procasp1	490	48.696	80.86	1872.91	28.1	21.7604	37	16.38
418 UT		IL1B		2	A2	C2	D2	4		567	96.081	51.53	1140.09		20.7855	21.2	18.41
418 UT		IL1B		2	A2	C2	D2	5	vinculin	585	123.362	42.43	815.63	12.24	18.0586	11.5	18.66
418 UT		IL1B		2	A2	C2	D2	6		652	235.296	32.77	410.781		11.7753	15.8	18.99
418 LPS		IL1B		3	A3	C3	D3	1		403	26.273	137.77	1656.46		11.2953	16.3	20.57
418 LPS		IL1B		3	A3	C3	D3	2	casp1	419	30	0	0	0	0	0	0
418 LPS		IL1B		3	A3	C3	D3	3		438	35.513	3366.9	62265.2		17.3733	513.1	21.54
418 LPS		IL1B		3	A3	C3	D3	4	proil1b	460	39.425	70357.6	702946	99.41	9.3859	24650.9	21.91
418 LPS		IL1B		3	A3	C3	D3	5	procasp1	503	54.327	206.01	2659.11	0.38	12.1261	8	22.21
418 LPS		IL1B		3	A3	C3	D3	6	vinculin	579	112.029	126.99	1546	0.22	11.4366	8.6	21.72
418 LPS ATP		IL1B		4	A4	C4	D4	1		401	25.813	11707.7	149703		12.0123	3496.9	15.05
418 LPS ATP		IL1B		4	A4	C4	D4	2	casp1	422	30.567	332.83	4027.02	0.39	11.3666	-162.5	15.07
418 LPS ATP		IL1B		4	A4	C4	D4	3		441	35.525	12968.9	169244		12.2597	1131.2	15.13
418 LPS ATP		IL1B		4	A4	C4	D4	4	proil1b	461	39.146	86185.5	1.02952e+06	98.77	11.222	26717.9	15.24
418 LPS ATP		IL1B		4	A4	C4	D4	5	procasp1	517	58.091	455.19	5570.23	0.53	11.496	29.7	15.76
418 LPS ATP		IL1B		4	A4	C4	D4	6	vinculin	591	114.875	260.94	3173.05	0.3	11.4238	9.1	16.85
418 LPS PIER		IL1B		5	A5	C5	D5	1		402	26.404	402.26	5011.56		11.704	83.7	30.32
418 LPS PIER		IL1B		5	A5	C5	D5	2	casp1	419	30	0	0	0	0	0	0
418 LPS PIER		IL1B		5	A5	C5	D5	3		438	35.791	5407.58	97831.5		16.9959	424.5	29.26
418 LPS PIER		IL1B		5	A5	C5	D5	4	proil1b	460	39.288	110026	1.11627e+06	99.39	9.5311	28588.4	28.74
418 LPS PIER		IL1B		5	A5	C5	D5	5	procasp1	504	53.818	278.25	3689.4	0.33	12.4564	2.4	27.99
418 LPS PIER		IL1B		5	A5	C5	D5	6		518	59.619	411.58	5654.65		12.907	23	27.81
418 LPS PIER		IL1B		5	A5	C5	D5	7	vinculin	581	112.599	234.03	3110.85	0.28	12.4875	2	27.4
418 LPS PIER ATP		IL1B		6	A6	C6	D6	1		400	25.843	3165.26	37631.6		11.1689	970	33.39
418 LPS PIER ATP		IL1B		6	A6	C6	D6	2	casp1	420	29.887	153.66	1639.61	0.3	10.024	-46.6	33.76
418 LPS PIER ATP		IL1B		6	A6	C6	D6	3		441	36.014	4447.04	75849.7		16.0232	486.1	34.13
418 LPS PIER ATP		IL1B		6	A6	C6	D6	4	proil1b	461	39.384	53727	544787	98.71	9.5258	17351.7	34.47
418 LPS PIER ATP		IL1B		6	A6	C6	D6	5	procasp1	513	56.463	219.91	3035.24	0.55	12.9662	21.7	35.28
418 LPS PIER ATP		IL1B		6	A6	C6	D6	6	vinculin	581	109.075	187.31	2442.02	0.44	12.248	29.5	36.23
433 UT		IL1B		7	A7	C7	D7	1	casp1	414	28.014	4.08	52.472	0.25	12.0829	0.5	30.76
433 UT		IL1B		7	A7	C7	D7	2	proil1b	462	39.265	1898.9	19668.7	92.23	9.7306	838.8	32.02
433 UT		IL1B		7	A7	C7	D7	3		487	46.632	151.74	2245.05		13.8991	55.6	32.57
433 UT		IL1B		7	A7	C7	D7	4	procasp1	506	54.999	76.09	1604.41	7.52	19.8095	20	32.94
433 UT		IL1B		7	A7	C7	D7	5	vinculin	588	116	0	0	0	0	0	0
433 UT		IL1B		7	A7	C7	D7	6		600	132.742	79.15	733.924		8.711	29.3	34.31
433 LPS		IL1B		8	A8	C8	D8	1		403	26.279	72.43	492.549		6.3881	23.7	37.86
433 LPS		IL1B		8	A8	C8	D8	2	casp1	417	28.654	74.29	407.719	0.21	5.1561	14	38.73
433 LPS		IL1B		8	A8	C8	D8	3		441	35.175	792.93	7726.1		9.1536	171.5	40.23
433 LPS		IL1B		8	A8	C8	D8	4	proil1b	462	39.527	20876.1	195326	99.28	8.7898	9459.1	41.52
433 LPS		IL1B		8	A8	C8	D8	5	procasp1	506	54.535	148.6	1009.64	0.51	6.3828	45.3	44.09
433 LPS		IL1B		8	A8	C8	D8	6		571	103.318	84.06	593.481		6.6325	33.9	47.27
433 LPS		IL1B		8	A8	C8	D8	7	vinculin	584	116	0	0	0	0	0	0
433 LPS		IL1B		8	A8	C8	D8	8		596	127.257	0.01	0.063		5.9381	3.1	48.25
433 LPS ATP		IL1B		9	A9	C9	D9	1		402	25.962	570.17	6505.39		10.7185	230.8	28.68
433 LPS ATP		IL1B		9	A9	C9	D9	2	casp1	420	29.852	34.07	344.244	0.34	9.4932	-18.6	28.53
433 LPS ATP		IL1B		9	A9	C9	D9	3		443	35.541	819.57	10340.6		11.853	165.5	28.37
433 LPS ATP		IL1B		9	A9	C9	D9	4	proil1b	463	39.41	10338.4	98762.6	98.5	8.9744	4851.7	28.26
433 LPS ATP		IL1B		9	A9	C9	D9	5	procasp1	511	55.143	70.99	744.089	0.74	9.8468	6.7	28.09
433 LPS ATP		IL1B		9	A9	C9	D9	6	vinculin	590	122.619	40.47	411.289	0.41	9.5478	10.3	28.08
433 LPS PIER		IL1B		10	A10	C10	D10	1	casp1	412	28.185	20.38	121.127	0.11	5.5841	4.9	33.89
433 LPS PIER		IL1B		10	A10	C10	D10	2		442	36.397	453.24	8786.14		18.211	75.3	33.52
433 LPS PIER		IL1B		10	A10	C10	D10	3	proil1b	463	39.842	13443	110448	98.44	7.7184	4577.3	32.98
433 LPS PIER		IL1B		10	A10	C10	D10	4	procasp1	502	52.244	74.71	1134.43	1.01	14.2652	8.4	31.37
433 LPS PIER		IL1B		10	A10	C10	D10	5	vinculin	576	106.56	39.99	497.811	0.44	11.6945	3	26.43
433 LPS PIER ATP		IL1B		11	A11	C11	D11	1		401	25.774	419.57	4214.35		9.4362	172.4	31.64
433 LPS PIER ATP		IL1B		11	A11	C11	D11	2	casp1	423	31.237	4.36	39.949	0.1	8.6127	-5	31.37
433 LPS PIER ATP		IL1B		11	A11	C11	D11	3		443	36.318	339.46	5507.06		15.2407	78.8	31.07
433 LPS PIER ATP		IL1B		11	A11	C11	D11	4	proil1b	462	39.777	4472.07	38234	97.72	8.0317	1867.6	30.75
433 LPS PIER ATP		IL1B		11	A11	C11	D11	5	procasp1	499	51.199	56.96	850.85	2.17	14.0336	6.5	30
433 LPS PIER ATP		IL1B		11	A11	C11	D11	6		549	76.008	77.68	941.32		11.3845	28.7	28.78
433 LPS PIER ATP		IL1B		11	A11	C11	D11	7		575	106.328	52.06	616.451		11.1249	18.4	28.07
433 LPS PIER ATP		IL1B		11	A11	C11	D11	8	vinculin	585	116	0	0	0	0	0	0
418 UT		CASP/VINC		12	A12	C12	D12	1	casp1	421	30.04	72.01	749.699	0.01	9.7812	5.8	256.17
418 UT		CASP/VINC		12	A12	C12	D12	2	proil1b	466	42.129	3726.1	62391.5	0.89	15.7304	113.8	271.09
418 UT		CASP/VINC		12	A12	C12	D12	3	procasp1	501	53.024	374408	3.34978e+06	47.72	8.405	24341.2	277.57
418 UT		CASP/VINC		12	A12	C12	D12	4		551	82.532	3626.08	54537.9		14.1296	53.3	282.24
418 UT		CASP/VINC		12	A12	C12	D12	5	vinculin	583	115.643	280386	3.60677e+06	51.38	12.0845	15728.4	284.19
418 LPS		CASP/VINC		13	A13	C13	D13	1	casp1	421	31.557	77.34	937.905	0.01	11.3922	-0.9	209.75
418 LPS		CASP/VINC		13	A13	C13	D13	2		448	36.707	595.34	5073.9		8.0066	28.4	210.07
418 LPS		CASP/VINC		13	A13	C13	D13	3	proil1b	464	41.693	4576.51	86406.6	1.08	17.737	80.5	208.45
418 LPS		CASP/VINC		13	A13	C13	D13	4	procasp1	499	52.63	396656	3.79194e+06	47.18	8.9808	24333.1	202.16
418 LPS		CASP/VINC		13	A13	C13	D13	5		551	83.397	4278.49	59672.3		13.1024	59.4	192.5
418 LPS		CASP/VINC		13	A13	C13	D13	6	vinculin	580	113.156	285062	4.15801e+06	51.73	13.7029	13132.3	190.81
418 LPS ATP		CASP/VINC		14	A14	C14	D14	1		400	25.584	2455.9	32916.3		12.5912	50	227.6
418 LPS ATP		CASP/VINC		14	A14	C14	D14	2	casp1	423	30.365	24997.8	297836	2.23	11.1929	1041.8	233.83
418 LPS ATP		CASP/VINC		14	A14	C14	D14	3	proil1b	471	42.456	21587.2	368581	2.76	16.04	386.4	248.49
418 LPS ATP		CASP/VINC		14	A14	C14	D14	4	procasp1	501	52.223	443356	5.44938e+06	40.77	11.5468	18512.3	258.62
418 LPS ATP		CASP/VINC		14	A14	C14	D14	5	vinculin	583	112.513	362252	7.24974e+06	54.24	18.8009	7638	289.14
418 LPS PIER		CASP/VINC		15	A15	C15	D15	1	casp1	423	30.168	221.96	2113.46	0.02	8.9451	7.3	255.59
418 LPS PIER		CASP/VINC		15	A15	C15	D15	2		450	37.022	2642.47	28226.6		10.035	69.7	269.79
418 LPS PIER		CASP/VINC		15	A15	C15	D15	3	proil1b	466	41.498	9027.2	105265	0.88	10.9547	123.7	276.26
418 LPS PIER		CASP/VINC		15	A15	C15	D15	4	procasp1	500	52.179	541448	5.52922e+06	46.41	9.5935	32748.7	286.15
418 LPS PIER		CASP/VINC		15	A15	C15	D15	5		547	72.61	5614.34	62961		10.5351	39.3	293.77
418 LPS PIER		CASP/VINC		15	A15	C15	D15	6	vinculin	583	112.683	408093	6.27631e+06	52.68	14.4482	16453	297.3
418 LPS PIER		CASP/VINC		15	A15	C15	D15	7		652	237.816	2803.77	30976.5		10.379	32	306.2
418 LPS PIER ATP		CASP/VINC		16	A16	C16	D16	1	casp1	422	30.099	9410.01	100650	0.88	10.0483	356.2	246.25
418 LPS PIER ATP		CASP/VINC		16	A16	C16	D16	2	proil1b	470	42.109	13847.3	278215	2.44	18.8748	228.6	278.39
418 LPS PIER ATP		CASP/VINC		16	A16	C16	D16	3	procasp1	502	52.222	466103	5.02726e+06	44.03	10.1325	17816.8	297.86
418 LPS PIER ATP		CASP/VINC		16	A16	C16	D16	4	vinculin	583	111.395	371591	6.01071e+06	52.65	15.196	9487.1	341.06
433 UT		CASP/VINC		17	A17	C17	D17	1	casp1	414	28.209	129.75	1860.14	0.02	13.4678	6.9	207.97
433 UT		CASP/VINC		17	A17	C17	D17	2	proil1b	468	41.295	6731.14	135735	1.21	18.944	42.7	236.76
433 UT		CASP/VINC		17	A17	C17	D17	3	procasp1	502	51.744	466415	5.16108e+06	46.19	10.3953	29565.3	254.77
433 UT		CASP/VINC		17	A17	C17	D17	4	vinculin	583	109.598	348755	5.87556e+06	52.58	15.8269	13891	296.09
433 UT		CASP/VINC		17	A17	C17	D17	5		641	201.78	3413.1	59472.3		16.3694	39.8	323.15
433 LPS		CASP/VINC		18	A18	C18	D18	1	casp1	415	29.097	78.88	952.967	0.01	11.3496	3.5	282.66
433 LPS		CASP/VINC		18	A18	C18	D18	2	proil1b	466	41.899	7659	149614	1.47	18.3513	90.8	314.39
433 LPS		CASP/VINC		18	A18	C18	D18	3	procasp1	501	52.714	495488	5.09394e+06	50.03	9.658	24424.5	328.48
433 LPS		CASP/VINC		18	A18	C18	D18	4	vinculin	582	113.59	353331	4.9371e+06	48.49	13.1268	13883.6	346.87
433 LPS		CASP/VINC		18	A18	C18	D18	5		655	235.494	4674.69	75698.4		15.2126	63.3	359.67
433 LPS ATP		CASP/VINC		19	A19	C19	D19	1		398	25.124	1698.73	25000.3		13.8257	52.6	239.75
433 LPS ATP		CASP/VINC		19	A19	C19	D19	2	casp1	421	30.004	20488.6	231998	2.11	10.6375	985.1	256.85
433 LPS ATP		CASP/VINC		19	A19	C19	D19	3	proil1b	469	42.281	17890.2	360711	3.28	18.9413	602.8	292.41
433 LPS ATP		CASP/VINC		19	A19	C19	D19	4	procasp1	500	52.205	427468	4.81358e+06	43.83	10.5787	21129.9	314.9
433 LPS ATP		CASP/VINC		19	A19	C19	D19	5	vinculin	582	111.787	347155	5.57658e+06	50.78	15.0908	11694	370.36
433 LPS PIER		CASP/VINC		20	A20	C20	D20	1	casp1	417	29.614	58.88	483.407	0.01	7.713	2.6	177.15
433 LPS PIER		CASP/VINC		20	A20	C20	D20	2		452	37.707	1587.2	16035.1		9.4909	54.7	193.59
433 LPS PIER		CASP/VINC		20	A20	C20	D20	3	proil1b	468	43.159	6895	81427.9	0.94	11.0945	145.3	199.74
433 LPS PIER		CASP/VINC		20	A20	C20	D20	4	procasp1	502	53.392	461886	4.2522e+06	48.94	8.6486	36604.6	210.88
433 LPS PIER		CASP/VINC		20	A20	C20	D20	5		550	84.215	6497.8	73838.1		10.6753	92.6	224.6
433 LPS PIER		CASP/VINC		20	A20	C20	D20	6	vinculin	581	115.187	335979	4.35369e+06	50.11	12.1735	22974.8	233.96
433 LPS PIER		CASP/VINC		20	A20	C20	D20	7		632	203.967	1759.08	17880.3		9.549	25.2	253.66
433 LPS PIER ATP		CASP/VINC		21	A21	C21	D21	1		398	25.009	583.51	7102.13		11.4342	21.6	227.86
433 LPS PIER ATP		CASP/VINC		21	A21	C21	D21	2	casp1	421	29.921	10776.9	114677	1.79	9.9965	660.3	233.81
433 LPS PIER ATP		CASP/VINC		21	A21	C21	D21	3	proil1b	469	42.771	8953.18	175647	2.74	18.4302	408	241.85
433 LPS PIER ATP		CASP/VINC		21	A21	C21	D21	4	procasp1	502	53.057	304923	2.81644e+06	43.93	8.6772	19551.3	246.09
433 LPS PIER ATP		CASP/VINC		21	A21	C21	D21	5		551	83.825	3291.6	47426.6		13.5357	44.9	254.39
433 LPS PIER ATP		CASP/VINC		21	A21	C21	D21	6	vinculin	582	114.611	262392	3.30451e+06	51.54	11.831	14853.1	263.03

## Sheet: 08.19.2020 N=1 WT N=1 NDI1 def
**698 WT**	**700 NDI1**
Sample	Attribute	Primary	Attribute	Cap	Sample	Primary	Secondary	Peak	Name	Position	MW(kDa)	Height	Area	%Area	Width	S/N	Baseline
Biot. Ladder		Blocking		1	A1	C1	D1	1	Ldr 12	137	12	0.96	14.167		13.8694	2.6	6.37
Biot. Ladder		Blocking		1	A1	C1	D1	2	Ldr 40	300	40	6753.15	110713		15.4014	3781.6	9.02
Biot. Ladder		Blocking		1	A1	C1	D1	3	Ldr 66	396	66	3151.36	47725.6		14.2272	1898.6	16.25
Biot. Ladder		Blocking		1	A1	C1	D1	4	Ldr 116	449	116	1967.56	26230.7		12.5242	1335.3	19.06
Biot. Ladder		Blocking		1	A1	C1	D1	5	Ldr 180	523	180	34.72	569.31		15.4057	15.5	19
Biot. Ladder		Blocking		1	A1	C1	D1	6	Ldr 230	562	230	86.36	1481.09		16.1109	35.7	16.81
698 UT		IL1B		2	A2	C2	D2	1	il1b	239	28.05	7.93	33.303	49.59	3.9447	3.4	10.78
698 UT		IL1B		2	A2	C2	D2	2	proil1b	301	38.771	4.57	33.853	50.41	6.9584	2.9	14.15
698 UT		IL1B		2	A2	C2	D2	3		473	140.39	85.39	851.229		9.3647	33.7	20.15
698 LPS		IL1B		3	A3	C3	D3	1	il1b	224	27.792	0.01	0.093	49.95	8.731	0.5	12.92
698 LPS		IL1B		3	A3	C3	D3	2	proil1b	303	41.243	0.01	0.093	50.05	8.7476	0.3	14.15
698 LPS		IL1B		3	A3	C3	D3	3		448	114.874	3609.7	35473.3		9.2321	1588.5	19.82
698 LPS ATP		IL1B		4	A4	C4	D4	1	il1b	214	27.193	0.01	0.106	0.06	9.9536	1.4	29.08
698 LPS ATP		IL1B		4	A4	C4	D4	2	proil1b	291	40.342	18.27	184.028	99.94	9.4603	3.4	46.01
698 LPS ATP		IL1B		4	A4	C4	D4	3		383	64.338	7909.56	94594.3		11.2352	1070.9	67.55
698 LPS ATP		IL1B		4	A4	C4	D4	4		425	102.616	8927.3	163192		17.173	638.5	78.27
698 LPS ATP		IL1B		4	A4	C4	D4	5		446	117.555	77045	808797		9.8619	10763.6	83.31
698 LPS ATP		IL1B		4	A4	C4	D4	6		514	171.475	598	8445.4		13.2675	23.8	95.54
698 LPS PIER		IL1B		5	A5	C5	D5	1	il1b	222	27.559	0.44	5.053	0.83	10.7061	0.1	27.5
698 LPS PIER		IL1B		5	A5	C5	D5	2	proil1b	289	39.219	51.39	605.189	99.17	11.0632	6.6	39.76
698 LPS PIER		IL1B		5	A5	C5	D5	3		425	102.964	2492.59	48860.3		18.4151	186.9	56.11
698 LPS PIER		IL1B		5	A5	C5	D5	4		447	118.044	40294.4	404910		9.4402	6631.9	57.13
698 LPS PIER		IL1B		5	A5	C5	D5	5		472	137.538	859.6	14785.2		16.1583	33.8	57.83
698 LPS PIER ATP		IL1B		6	A6	C6	D6	1	il1b	221	26.54	0.01	0.098	50.2	9.1786	0.1	34.98
698 LPS PIER ATP		IL1B		6	A6	C6	D6	2	proil1b	296	39.86	0.01	0.097	49.8	9.1058	1.1	43.5
698 LPS PIER ATP		IL1B		6	A6	C6	D6	3		388	64.346	980.97	10804.7		10.3472	151.5	81.82
698 LPS PIER ATP		IL1B		6	A6	C6	D6	4		428	99.906	2757.85	46608		15.8766	329.3	107.11
698 LPS PIER ATP		IL1B		6	A6	C6	D6	5		448	115.752	32402.9	316526		9.1768	5186	119.64
698 LPS PIER ATP		IL1B		6	A6	C6	D6	6		513	168.886	408.23	6117.36		14.0775	36	151.03
700 UT		IL1B		7	A7	C7	D7	1	il1b	213	26.207	3.34	71.684	99.4	20.1336	3.5	32.79
700 UT		IL1B		7	A7	C7	D7	2	proil1b	290	38.631	0.02	0.433	0.6	21.3676	0.8	32.76
700 UT		IL1B		7	A7	C7	D7	3		448	120.637	352.01	4189.32		11.1802	134.4	32.84
700 UT		IL1B		7	A7	C7	D7	4		473	144.985	300.68	9162.3		28.6261	106	32.63
700 UT		IL1B		7	A7	C7	D7	5		515	178.345	259.44	7610.23		27.5566	45.3	32.17
700 UT		IL1B		7	A7	C7	D7	6		539	213.917	200.71	6335.02		29.6516	27.8	31.87
700 LPS		IL1B		8	A8	C8	D8	1	il1b	231	27.02	0.01	0.099	50.07	9.2891	0.8	41.33
700 LPS		IL1B		8	A8	C8	D8	2	proil1b	307	41.721	0.01	0.099	49.93	9.2642	1.2	43.27
700 LPS		IL1B		8	A8	C8	D8	3		428	101.083	1616.09	32390.7		18.8288	416.9	44.48
700 LPS		IL1B		8	A8	C8	D8	4		450	117.429	22222	208231		8.803	6810.5	44.87
700 LPS ATP		IL1B		9	A9	C9	D9	1	il1b	232	30.114	0.01	0.108	0.03	10.1747	0.3	55.71
700 LPS ATP		IL1B		9	A9	C9	D9	2	proil1b	295	40.382	34.65	391.692	99.97	10.6191	4.9	66.49
700 LPS ATP		IL1B		9	A9	C9	D9	3		385	64.394	7122.59	82877.7		10.9312	1142.1	78.99
700 LPS ATP		IL1B		9	A9	C9	D9	4		426	100.32	11681.5	191049		15.3643	1678.2	81.52
700 LPS ATP		IL1B		9	A9	C9	D9	5		447	117.115	69840.8	693424		9.3273	11520.6	82.17
700 LPS PIER		IL1B		10	A10	C10	D10	1	il1b	231	28.21	0.01	0.095	0.25	8.8863	0.1	52.39
700 LPS PIER		IL1B		10	A10	C10	D10	2	proil1b	314	43.357	4.03	37.487	99.75	8.7337	1.9	52.41
700 LPS PIER		IL1B		10	A10	C10	D10	3		386	63.373	250.01	2683.04		10.0816	27.9	51.74
700 LPS PIER		IL1B		10	A10	C10	D10	4		429	98.374	8334.48	112986		12.7354	1927.5	50.36
700 LPS PIER		IL1B		10	A10	C10	D10	5		450	115.838	57271	541231		8.878	13929.4	49.46
700 LPS PIER		IL1B		10	A10	C10	D10	6		491	149.949	460.01	5331.53		10.8882	27.4	47.38
700 LPS PIER		IL1B		10	A10	C10	D10	7		514	169.96	509.14	5931.9		10.9452	33.1	46.06
700 LPS PIER		IL1B		10	A10	C10	D10	8		554	216.088	355.13	3983.62		10.538	22.2	43.59
700 LPS PIER ATP		IL1B		11	A11	C11	D11	1	il1b	222	27.469	1.68	16.335	99.41	9.1115	0.8	57.63
700 LPS PIER ATP		IL1B		11	A11	C11	D11	2	proil1b	301	42.045	0.01	0.098	0.59	9.1788	0.8	62
700 LPS PIER ATP		IL1B		11	A11	C11	D11	3		386	64.23	1696.72	19475.4		10.7831	336.6	60.99
700 LPS PIER ATP		IL1B		11	A11	C11	D11	4		427	100.157	4892.25	70781.1		13.5918	935.6	57.8
700 LPS PIER ATP		IL1B		11	A11	C11	D11	5		448	118.005	32975.9	319868		9.1126	6839.1	56.42
700 LPS PIER ATP		IL1B		11	A11	C11	D11	6		474	138.858	792.9	10359		12.2736	46.6	55.66
700 LPS PIER ATP		IL1B		11	A11	C11	D11	7		492	156.667	488.87	6018.1		11.5646	26.2	56.06
698 UT		CASP1/VINC		12	A12	C12	D12	1	caspase1	247	31.585	46.96	461.576	61.77	9.2329	3.5	128.04
698 UT		CASP1/VINC		12	A12	C12	D12	2	procaspase	320	46.537	25.75	285.595	38.22	10.4205	1.3	132.86
698 UT		CASP1/VINC		12	A12	C12	D12	3	vinculin	414	84.132	0.01	0.105	0.01	9.8457	3.2	157.09
698 UT		CASP1/VINC		12	A12	C12	D12	4		489	153.349	84174.6	773914		8.6373	5138.4	224.83
698 UT		CASP1/VINC		12	A12	C12	D12	5		574	248.919	62562.6	807289		12.1222	3361.6	306.04
698 LPS		CASP1/VINC		13	A13	C13	D13	1	caspase1	252	31.913	73.25	752.686	99.98	9.653	5.4	87.56
698 LPS		CASP1/VINC		13	A13	C13	D13	2	procaspase	337	49.59	0.01	0.084	0.01	7.8449	1.5	87.82
698 LPS		CASP1/VINC		13	A13	C13	D13	3	vinculin	418	86.277	0.01	0.084	0.01	7.9349	1.3	104.3
698 LPS		CASP1/VINC		13	A13	C13	D13	4		490	150.265	22127.6	184526		7.8341	1837.4	144.57
698 LPS		CASP1/VINC		13	A13	C13	D13	5		574	241.829	11077.3	122227		10.3657	894.3	198.4
698 LPS ATP		CASP1/VINC		14	A14	C14	D14	1	caspase1	264	33.05	21.21	175.508	0.21	7.775	1.5	202.08
698 LPS ATP		CASP1/VINC		14	A14	C14	D14	2	procaspase	338	50.995	0.01	0.085	0	7.9985	0.7	219.18
698 LPS ATP		CASP1/VINC		14	A14	C14	D14	3	vinculin	411	79.532	8081.41	83606.3	99.79	9.7189	322.2	230.62
698 LPS ATP		CASP1/VINC		14	A14	C14	D14	4		439	106.754	2589.72	20326.6		7.3736	72.3	235.36
698 LPS ATP		CASP1/VINC		14	A14	C14	D14	5		457	126.783	10916.2	213295		18.3559	242.7	238.78
698 LPS ATP		CASP1/VINC		14	A14	C14	D14	6		490	152.426	401583	3.43062e+06		8.0254	16392.5	246.14
698 LPS ATP		CASP1/VINC		14	A14	C14	D14	7		514	172.18	4140.42	51334.1		11.6474	125.6	252.68
698 LPS ATP		CASP1/VINC		14	A14	C14	D14	8		573	249.271	273887	3.63286e+06		12.4608	9426.5	274.51
698 LPS PIER		CASP1/VINC		15	A15	C15	D15	1	caspase1	258	34.643	111.19	1102.24	78.48	9.3129	5.6	187.34
698 LPS PIER		CASP1/VINC		15	A15	C15	D15	2	procaspase	331	50.592	0.01	0.096	0.01	9.024	2.5	230.9
698 LPS PIER		CASP1/VINC		15	A15	C15	D15	3	vinculin	407	84.805	31.44	302.108	21.51	9.0268	3.9	316.42
698 LPS PIER		CASP1/VINC		15	A15	C15	D15	4		436	108.473	1635.27	17618.8		10.1217	73.7	347.35
698 LPS PIER		CASP1/VINC		15	A15	C15	D15	5		488	152.543	364887	3.53547e+06		9.1024	20893.8	391.73
698 LPS PIER		CASP1/VINC		15	A15	C15	D15	6		514	171.708	3468.01	39614.2		10.7309	125.3	409
698 LPS PIER		CASP1/VINC		15	A15	C15	D15	7		573	247.269	245684	3.50309e+06		13.3949	11154.6	437.33
698 LPS PIER ATP		CASP1/VINC		16	A16	C16	D16	1	caspase1	259	33.738	40.96	414.125	2.26	9.498	2.5	170.63
698 LPS PIER ATP		CASP1/VINC		16	A16	C16	D16	2	procaspase	344	53.085	0.01	0.102	0	9.5984	1.4	226.93
698 LPS PIER ATP		CASP1/VINC		16	A16	C16	D16	3	vinculin	405	80.05	1554.41	17916.9	97.74	10.8284	67.3	275.31
698 LPS PIER ATP		CASP1/VINC		16	A16	C16	D16	4		436	111.968	1809.7	16377.5		8.5017	70	294.5
698 LPS PIER ATP		CASP1/VINC		16	A16	C16	D16	5		453	129.133	7238.62	129952		16.8653	86.9	303.55
698 LPS PIER ATP		CASP1/VINC		16	A16	C16	D16	6		488	155.53	360166	3.69442e+06		9.6363	19456.4	319.51
698 LPS PIER ATP		CASP1/VINC		16	A16	C16	D16	7		513	175.511	5405.22	67635.1		11.7551	184.5	329.18
700 UT		CASP1/VINC		17	A17	C17	D17	1	caspase1	250	31.047	7.48	71.418	11.53	8.9706	0.9	150.44
700 UT		CASP1/VINC		17	A17	C17	D17	2	procaspase	347	52.582	0.01	0.096	0.02	9.0044	1.4	201.81
700 UT		CASP1/VINC		17	A17	C17	D17	3	vinculin	410	84.161	56.08	547.917	88.45	9.1782	1.8	259.25
700 UT		CASP1/VINC		17	A17	C17	D17	4		436	109.308	978.62	9948.36		9.55	43	280.01
700 UT		CASP1/VINC		17	A17	C17	D17	5		454	125.168	3286.66	38972		11.1395	75.8	292.48
700 UT		CASP1/VINC		17	A17	C17	D17	6		488	153.677	321211	3.13787e+06		9.1772	19516.5	312.16
700 UT		CASP1/VINC		17	A17	C17	D17	7		514	175.019	2953.98	32995.4		10.4933	106.9	324.07
700 LPS		CASP1/VINC		18	A18	C18	D18	1	caspase1	251	31.586	11.29	104.034	36.32	8.6589	2.2	117.11
700 LPS		CASP1/VINC		18	A18	C18	D18	2	procaspase	340	50.054	20.68	182.298	63.65	8.2805	4.4	140.4
700 LPS		CASP1/VINC		18	A18	C18	D18	3	vinculin	412	80.028	0.01	0.096	0.03	9.0267	1.5	176.05
700 LPS		CASP1/VINC		18	A18	C18	D18	4		491	152.067	152546	1.34419e+06		8.278	12088.8	257.17
700 LPS		CASP1/VINC		18	A18	C18	D18	5		516	172.883	1110.14	15141.3		12.8131	51.5	285.05
700 LPS		CASP1/VINC		18	A18	C18	D18	6		573	246.58	89289.3	1.07104e+06		11.2687	6621.2	338.97
700 LPS ATP		CASP1/VINC		19	A19	C19	D19	1	caspase1	257	33.216	74.37	715.639	0.71	9.04	4.3	162.99
700 LPS ATP		CASP1/VINC		19	A19	C19	D19	2	procaspase	342	52.577	15.72	150.898	0.15	9.0201	1.7	193.73
700 LPS ATP		CASP1/VINC		19	A19	C19	D19	3	vinculin	407	77.441	8702.45	100491	99.15	10.8481	456.7	216.42
700 LPS ATP		CASP1/VINC		19	A19	C19	D19	4		436	104.833	4717.88	38373.6		7.641	206.4	226.91
700 LPS ATP		CASP1/VINC		19	A19	C19	D19	5		454	124.126	15183.5	323147		19.9938	478.4	233.66
700 LPS ATP		CASP1/VINC		19	A19	C19	D19	6		488	149.44	438767	4.25127e+06		9.1023	24322.4	247.07
700 LPS ATP		CASP1/VINC		19	A19	C19	D19	7		512	169.876	8334.43	105910		11.9379	402.8	257.2
700 LPS ATP		CASP1/VINC		19	A19	C19	D19	8		571	241.815	284804	4.10596e+06		13.5437	12530	285.18
700 LPS PIER		CASP1/VINC		20	A20	C20	D20	1	caspase1	242	31.12	0.01	0.106	0.01	9.9688	1.9	146.06
700 LPS PIER		CASP1/VINC		20	A20	C20	D20	2	procaspase	333	51.942	48.59	515.609	61.18	9.9697	2.3	206.09
700 LPS PIER		CASP1/VINC		20	A20	C20	D20	3	vinculin	407	79.806	30.88	327.011	38.8	9.9475	3.3	255.8
700 LPS PIER		CASP1/VINC		20	A20	C20	D20	4		436	109.611	3164.64	32050		9.5142	152.9	278.84
700 LPS PIER		CASP1/VINC		20	A20	C20	D20	5		454	127.06	8151.33	117773		13.5733	181.5	293.17
700 LPS PIER		CASP1/VINC		20	A20	C20	D20	6		489	154.82	362351	3.87927e+06		10.0575	22339.7	320.54
700 LPS PIER		CASP1/VINC		20	A20	C20	D20	7		514	175.553	7068.12	86343.8		11.4761	345.1	339.25
700 LPS PIER ATP		CASP1/VINC		21	A21	C21	D21	1	caspase1	264	32.576	68.58	661.795	1.12	9.0649	1.9	162.86
700 LPS PIER ATP		CASP1/VINC		21	A21	C21	D21	2	procaspase	342	50.507	0.01	0.093	0	8.7507	1.8	194.62
700 LPS PIER ATP		CASP1/VINC		21	A21	C21	D21	3	vinculin	410	78.764	5463.78	58615	98.88	10.0782	256.6	190.94
700 LPS PIER ATP		CASP1/VINC		21	A21	C21	D21	4		438	106.798	4876.78	39366.4		7.5833	193.8	183.19
700 LPS PIER ATP		CASP1/VINC		21	A21	C21	D21	5		456	126.546	12493.7	255863		19.2391	288.3	177.3
700 LPS PIER ATP		CASP1/VINC		21	A21	C21	D21	6		489	153.244	415713	3.86652e+06		8.7376	20386.5	166.14
700 LPS PIER ATP		CASP1/VINC		21	A21	C21	D21	7		513	174.351	7546.48	98038.7		12.2045	338.6	158.86
Sample		Primary Antibody		22	A22	C22	D22	1		292	14.822	5.61	79.568		13.3282	14.4	11.11
Sample		Primary Antibody		22	A22	C22	D22	2		412	43.985	2.85	41.229		13.6085	8.6	15.56
Sample		Primary Antibody		22	A22	C22	D22	3		438	53.942	0.11	1.756		14.8478	6.9	16.95
Sample		Primary Antibody		22	A22	C22	D22	4		485	82.768	31.17	530.085		15.9745	36.1	17.5
Sample		Primary Antibody		22	A22	C22	D22	5		514	117.712	2.3	33.572		13.7057	11.3	16.03
Sample		Primary Antibody		22	A22	C22	D22	6		564	178.8	40.2	747.405		17.4663	38.4	10.77

## Sheet: 10.23.2018 N=1 NDI1 N=1 WT def
**391 WT**	**377 NDI1**
Sample	Attribute	Primary	Attribute	Cap	Sample	Primary	Secondary	Peak	Name	Position	MW(kDa)	Height	Area	%Area	Width	S/N	Baseline
Biot. Ladder		Blocking		1	A1	C1	D1	1	Ldr 12	347	12	28070.2	456208		15.2681	5732.5	0.95
Biot. Ladder		Blocking		1	A1	C1	D1	2	Ldr 40	466	40	10511.7	162348		14.5091	2294.9	0.95
Biot. Ladder		Blocking		1	A1	C1	D1	3	Ldr 66	541	66	16048.2	204554		11.9743	4187.3	1.07
Biot. Ladder		Blocking		1	A1	C1	D1	4	Ldr 116	583	116	8036.13	197642		23.1047	1572.2	1.17
Biot. Ladder		Blocking		1	A1	C1	D1	5	Ldr 180	626	180	7913.96	163621		19.4229	1474.8	1.28
Biot. Ladder		Blocking		1	A1	C1	D1	6	Ldr 230	649	230	9416.84	140350		14.0016	1776.1	1.35
391 ut		il1b 1:250		2	A2	C2	D2	1		348	14.16	29.52	605.235		19.2626	64.7	0.2
391 ut		il1b 1:250		2	A2	C2	D2	2	il1b	398	25.928	7.48	166.372	3.74	20.8827	41.1	0.2
391 ut		il1b 1:250		2	A2	C2	D2	3	casp1	425	32.292	1.93	44.794	1.01	21.8215	2.7	0.2
391 ut		il1b 1:250		2	A2	C2	D2	4	proil1b	457	39.983	53.38	1156.1	25.97	20.3456	92.1	0.2
391 ut		il1b 1:250		2	A2	C2	D2	5	procasp	498	54.111	57.7	1574.41	35.37	25.6316	35.9	0.2
391 ut		il1b 1:250		2	A2	C2	D2	6		523	62.252	42.24	948.767		21.0987	133.2	0.2
391 ut		il1b 1:250		2	A2	C2	D2	7		536	67.124	87.33	2452.09		26.3775	156.6	0.2
391 ut		il1b 1:250		2	A2	C2	D2	8	vinculin	586	119.765	53.78	1509.57	33.91	26.3694	47.2	0.2
391 ut		il1b 1:250		2	A2	C2	D2	9		648	238.543	60.82	1701.87		26.2862	80.6	0.2
391 lps		il1b 1:250		3	A3	C3	D3	1	il1b	400	26.7	210.12	2930.72	0.26	13.103	14.5	26.29
391 lps		il1b 1:250		3	A3	C3	D3	2	casp1	414	30	0	0	0	0	0	0
391 lps		il1b 1:250		3	A3	C3	D3	3	proil1b	457	39.691	91926.3	1.1145e+06	99.16	11.3896	20152	30.52
391 lps		il1b 1:250		3	A3	C3	D3	4	procasp	498	52.555	279.92	4238.52	0.38	14.225	-0.9	32.93
391 lps		il1b 1:250		3	A3	C3	D3	5	vinculin	586	121.157	164.78	2292.89	0.2	13.072	7.7	36.75
391 atp		il1b 1:250		4	A4	C4	D4	1	il1b	393	25.437	385.54	4303.16	5.4	10.4853	186.8	11.65
391 atp		il1b 1:250		4	A4	C4	D4	2	casp1	414	30.425	7.55	86.461	0.11	10.7551	-7.9	11.64
391 atp		il1b 1:250		4	A4	C4	D4	3		435	36.005	544.85	9105.7		15.7001	72.1	11.47
391 atp		il1b 1:250		4	A4	C4	D4	4	proil1b	456	39.507	6873.92	73758.5	92.5	10.0803	3286.9	11.15
391 atp		il1b 1:250		4	A4	C4	D4	5	procasp	514	60.301	103.08	1594.94	2	14.5358	14.6	9.61
391 atp		il1b 1:250		4	A4	C4	D4	6		544	71.672	81.16	1177.55		13.6295	22.6	8.52
391 atp		il1b 1:250		4	A4	C4	D4	7	vinculin	583	117	0	0	0	0	0	0
391 atp		il1b 1:250		4	A4	C4	D4	8		595	130.888	41.48	556.328		12.5991	9.7	6.34
391 atp		il1b 1:250		4	A4	C4	D4	9		618	173.358	45.23	580.053		12.048	16.8	5.27
391 atp		il1b 1:250		4	A4	C4	D4	10		651	234.334	43.2	569.013		12.3737	14.2	3.69
391 pier		il1b 1:250		5	A5	C5	D5	1	il1b	394	25.163	258.48	3570.86	0.35	12.9784	50.5	30.64
391 pier		il1b 1:250		5	A5	C5	D5	2	casp1	415	30	0	0	0	0	0	0
391 pier		il1b 1:250		5	A5	C5	D5	3		432	34.751	3524.17	66129.6		17.6282	17.7	32.44
391 pier		il1b 1:250		5	A5	C5	D5	4	proil1b	456	39.314	85067.9	1.01253e+06	99.12	11.1818	27278.9	33.41
391 pier		il1b 1:250		5	A5	C5	D5	5	procasp	504	55.383	360.82	5386.23	0.53	14.0237	-4.3	35
391 pier		il1b 1:250		5	A5	C5	D5	6		522	61.492	506.13	7617.52		14.1391	41	35.5
391 pier		il1b 1:250		5	A5	C5	D5	7		570	102.803	337.08	5015.23		13.9774	24.8	36.55
391 pier		il1b 1:250		5	A5	C5	D5	8	vinculin	581	117	0	0	0	0	0	0
391 pier		il1b 1:250		5	A5	C5	D5	9		653	238.938	247.21	3499.3		13.2981	32.3	37.63
391 pier atp		il1b 1:250		6	A6	C6	D6	1	il1b	395	25.804	535.58	6503.36	3.13	11.4072	204.2	19.16
391 pier atp		il1b 1:250		6	A6	C6	D6	2	casp1	414	30	49.35	649.397	0.31	12.3627	-17	19.44
391 pier atp		il1b 1:250		6	A6	C6	D6	3	proil1b	457	39.684	16714.3	199441	95.93	11.2097	6472.1	20.09
391 pier atp		il1b 1:250		6	A6	C6	D6	4	procasp	502	52.831	95.23	1312.55	0.63	12.9487	-0.4	20.78
391 pier atp		il1b 1:250		6	A6	C6	D6	5		521	61.426	157.62	2181.67		13.0029	24.9	21.07
391 pier atp		il1b 1:250		6	A6	C6	D6	6		575	110.463	66.47	875.594		12.3745	6.1	21.83
391 pier atp		il1b 1:250		6	A6	C6	D6	7	vinculin	585	117	0	0	0	0	0	0
391 pier atp		il1b 1:250		6	A6	C6	D6	8		656	241.011	88.34	1160.83		12.3446	24.6	22.72
377 ut		il1b 1:250		7	A7	C7	D7	1	il1b	390	24.815	2.44	63.968	0.83	24.5908	2.1	24.69
377 ut		il1b 1:250		7	A7	C7	D7	2	casp1	407	28.659	1.59	42.501	0.55	25.1286	2.7	25.18
377 ut		il1b 1:250		7	A7	C7	D7	3	proil1b	459	40.914	84.31	2493.69	32.27	27.7849	39.3	24.57
377 ut		il1b 1:250		7	A7	C7	D7	4	procasp	504	56.256	96.3	3380.58	43.75	32.979	26.4	21.72
377 ut		il1b 1:250		7	A7	C7	D7	5	vinculin	573	109.002	51.68	1746.67	22.6	31.7521	6.4	14.74
377 ut		il1b 1:250		7	A7	C7	D7	6		649	242.222	42.18	832.572		18.542	28.3	6.02
377 lps		il1b 1:250		8	A8	C8	D8	1	il1b	393	24.317	236.93	3262.98	0.51	12.9376	35.3	32.38
377 lps		il1b 1:250		8	A8	C8	D8	2	casp1	417	30	0	0	0	0	0	0
377 lps		il1b 1:250		8	A8	C8	D8	3		436	34.85	8718.65	137087		14.7712	2641.6	30.74
377 lps		il1b 1:250		8	A8	C8	D8	4	proil1b	458	39.536	55582.3	632942	98.83	10.6978	18652.8	29.78
377 lps		il1b 1:250		8	A8	C8	D8	5	procasp	509	57.141	291.7	4218.47	0.66	13.5859	28.9	27.38
377 lps		il1b 1:250		8	A8	C8	D8	6		571	103.165	164.61	2254.39		12.8659	10.2	24.31
377 lps		il1b 1:250		8	A8	C8	D8	7	vinculin	582	117	0	0	0	0	0	0
377 lps		il1b 1:250		8	A8	C8	D8	8		611	163.57	192.6	2594.34		12.6543	37.5	22.38
377 atp		il1b 1:250		9	A9	C9	D9	1	il1b	396	25.088	5254.97	58491.7	14.46	10.4566	1781.6	39.43
377 atp		il1b 1:250		9	A9	C9	D9	2	casp1	417	30.088	197.92	2106.38	0.52	9.9982	-68.3	39.98
377 atp		il1b 1:250		9	A9	C9	D9	3		437	35.05	6513.89	92908.3		13.3993	1883.5	40.47
377 atp		il1b 1:250		9	A9	C9	D9	4	proil1b	459	39.675	30654.5	340548	84.16	10.4365	10223.4	40.96
377 atp		il1b 1:250		9	A9	C9	D9	5	procasp	501	54.068	237.68	3477.46	0.86	13.7449	27	41.81
377 atp		il1b 1:250		9	A9	C9	D9	6		569	103.898	105.64	1369.16		12.1762	12.6	42.94
377 atp		il1b 1:250		9	A9	C9	D9	7	vinculin	581	117	0	0	0	0	0	0
377 atp		il1b 1:250		9	A9	C9	D9	8		597	140.888	143.56	1854.21		12.1339	35.6	43.34
377 pier		il1b 1:250		10	A10	C10	D10	1	il1b	396	26.22	155.13	1874.75	0.4	11.3529	24.5	36.05
377 pier		il1b 1:250		10	A10	C10	D10	2	casp1	416	30	0	0	0	0	0	0
377 pier		il1b 1:250		10	A10	C10	D10	3		436	34.96	6199.48	85154.6		12.9039	2338.7	36.14
377 pier		il1b 1:250		10	A10	C10	D10	4	proil1b	458	39.655	40489.1	457112	98.69	10.606	16726.5	36.25
377 pier		il1b 1:250		10	A10	C10	D10	5	procasp	504	55.325	207.88	2508.04	0.54	11.334	17.8	36.61
377 pier		il1b 1:250		10	A10	C10	D10	6		517	59.242	252.8	3042.18		11.3051	41.8	36.74
377 pier		il1b 1:250		10	A10	C10	D10	7	vinculin	582	118.137	139.96	1666.7	0.36	11.1876	10.4	37.55
377 pier		il1b 1:250		10	A10	C10	D10	8		651	238.469	110.25	1308.63		11.1513	24.1	38.64
377 pier atp		il1b 1:250		11	A11	C11	D11	1	il1b	396	25.136	2258.91	25529.1	12.76	10.6171	757.4	41.44
377 pier atp		il1b 1:250		11	A11	C11	D11	2	casp1	417	29.561	136.11	1694.84	0.85	11.6982	-35.9	41.56
377 pier atp		il1b 1:250		11	A11	C11	D11	3		437	35.08	2775.31	41037.5		13.8911	839.2	41.66
377 pier atp		il1b 1:250		11	A11	C11	D11	4	proil1b	459	39.701	16506.9	168464	84.23	9.5876	5517.2	41.74
377 pier atp		il1b 1:250		11	A11	C11	D11	5	procasp	491	48.651	256.75	4306.27	2.15	15.7565	-1.6	41.81
377 pier atp		il1b 1:250		11	A11	C11	D11	6	vinculin	582	117	0	0	0	0	0	0
377 pier atp		il1b 1:250		11	A11	C11	D11	7		591	133.009	60.42	792.649		12.3237	4.6	41.76
391 ut		vinc 1:500 casp1 1:200		12	A12	C12	D12	1	il1b	392	25.133	33.57	361.727	0.01	10.1224	3.6	191.84
391 ut		vinc 1:500 casp1 1:200		12	A12	C12	D12	2	casp1	410	28.324	2.04	21.987	0	10.125	2	200.82
391 ut		vinc 1:500 casp1 1:200		12	A12	C12	D12	3	proil1b	463	41.685	1348.63	15655.6	0.23	10.9055	13.9	221.23
391 ut		vinc 1:500 casp1 1:200		12	A12	C12	D12	4	procasp	499	53.497	249095	2.75174e+06	40.08	10.3779	25266.3	230.48
391 ut		vinc 1:500 casp1 1:200		12	A12	C12	D12	5		551	83.48	3729.21	44527.2		11.217	95.4	238.22
391 ut		vinc 1:500 casp1 1:200		12	A12	C12	D12	6	vinculin	582	117.45	261742	4.09796e+06	59.69	14.7083	19203.1	240.16
391 lps		vinc 1:500 casp1 1:200		13	A13	C13	D13	1	il1b	400	26.255	57.99	696.383	0.01	11.2817	3.1	218.85
391 lps		vinc 1:500 casp1 1:200		13	A13	C13	D13	2	casp1	422	32.37	121.03	1518.72	0.02	11.7881	2.5	234.9
391 lps		vinc 1:500 casp1 1:200		13	A13	C13	D13	3	proil1b	460	41.645	3562.2	51389.5	0.56	13.5526	-8.7	258.1
391 lps		vinc 1:500 casp1 1:200		13	A13	C13	D13	4	procasp	498	53.1	315394	3.86367e+06	42.27	11.5084	19740.4	276.04
391 lps		vinc 1:500 casp1 1:200		13	A13	C13	D13	5		550	82.27	5311.39	75364.3		13.3298	72.8	293.26
391 lps		vinc 1:500 casp1 1:200		13	A13	C13	D13	6	vinculin	583	117.152	316261	5.22266e+06	57.14	15.5137	14139.7	300.47
391 lps		vinc 1:500 casp1 1:200		13	A13	C13	D13	7		628	187.994	2763.07	37821.8		12.8593	41.5	306.54
391 atp		vinc 1:500 casp1 1:200		14	A14	C14	D14	1	il1b	391	24.883	930.83	11573.9	0.14	11.6808	33.1	250.09
391 atp		vinc 1:500 casp1 1:200		14	A14	C14	D14	2	casp1	415	30.097	13543.4	146565	1.8	10.1665	753.1	263.29
391 atp		vinc 1:500 casp1 1:200		14	A14	C14	D14	3	proil1b	466	43.092	9510.75	168160	2.06	16.6102	301.3	284.63
391 atp		vinc 1:500 casp1 1:200		14	A14	C14	D14	4	procasp	499	53.256	251236	2.86448e+06	35.14	10.711	13461.4	294.1
391 atp		vinc 1:500 casp1 1:200		14	A14	C14	D14	5	vinculin	583	115.867	294335	4.96097e+06	60.86	15.834	10724.9	305.57
391 atp		vinc 1:500 casp1 1:200		14	A14	C14	D14	6		640	209.538	3026.62	44172.3		13.7107	37.5	305.41
391 pier		vinc 1:500 casp1 1:200		15	A15	C15	D15	1	il1b	381	23.491	25.43	313.043	0	11.5663	1.1	202.47
391 pier		vinc 1:500 casp1 1:200		15	A15	C15	D15	2	casp1	420	31.792	155.68	2011.17	0.02	12.1359	3.8	232.09
391 pier		vinc 1:500 casp1 1:200		15	A15	C15	D15	3		443	36.775	1335.46	17068.6		12.007	24.3	249.9
391 pier		vinc 1:500 casp1 1:200		15	A15	C15	D15	4	proil1b	462	42.625	6583.47	91563.5	0.84	13.0658	7.5	264.8
391 pier		vinc 1:500 casp1 1:200		15	A15	C15	D15	5	procasp	498	52.816	343665	4.27304e+06	39.24	11.6807	15482.3	293.43
391 pier		vinc 1:500 casp1 1:200		15	A15	C15	D15	6	vinculin	584	115.017	361724	6.5232e+06	59.9	16.9415	9586.3	363.72
391 pier atp		vinc 1:500 casp1 1:200		16	A16	C16	D16	1	il1b	389	25.354	457.47	6158.68	0.08	12.6471	8.1	152.1
391 pier atp		vinc 1:500 casp1 1:200		16	A16	C16	D16	2	casp1	414	30.065	5628.05	60896.8	0.75	10.1649	344.8	168.19
391 pier atp		vinc 1:500 casp1 1:200		16	A16	C16	D16	3	proil1b	463	42.461	6589.26	124212	1.54	17.7091	189	204.7
391 pier atp		vinc 1:500 casp1 1:200		16	A16	C16	D16	4	procasp	497	52.755	248412	3.09771e+06	38.35	11.7148	14346.8	233.47
391 pier atp		vinc 1:500 casp1 1:200		16	A16	C16	D16	5	vinculin	582	113.582	261872	4.78869e+06	59.28	17.1789	9553	315.45
391 pier atp		vinc 1:500 casp1 1:200		16	A16	C16	D16	6		629	186.96	3238.11	53315.2		15.4677	45.6	365.54
377 ut		vinc 1:500 casp1 1:200		17	A17	C17	D17	1	il1b	395	25	0	0	0	0	0	0
377 ut		vinc 1:500 casp1 1:200		17	A17	C17	D17	2	casp1	406	27.589	0.01	0.11	0	10.3281	1.8	206.53
377 ut		vinc 1:500 casp1 1:200		17	A17	C17	D17	3		421	31.552	30.23	332.792		10.3436	3.7	217.92
377 ut		vinc 1:500 casp1 1:200		17	A17	C17	D17	4		447	37.474	1913.87	18310.3		8.9878	75.5	238.8
377 ut		vinc 1:500 casp1 1:200		17	A17	C17	D17	5	proil1b	466	42.434	9374.57	138666	1.84	13.8959	533.5	254.92
377 ut		vinc 1:500 casp1 1:200		17	A17	C17	D17	6	procasp	500	53.585	234291	2.61384e+06	34.69	10.4807	14999.9	285.41
377 ut		vinc 1:500 casp1 1:200		17	A17	C17	D17	7	vinculin	582	117.152	307770	4.78205e+06	63.47	14.5967	14418.4	366.21
377 lps		vinc 1:500 casp1 1:200		18	A18	C18	D18	1	il1b	389	24.008	19.82	239.128	0	11.3319	3.3	246.22
377 lps		vinc 1:500 casp1 1:200		18	A18	C18	D18	2	casp1	418	30.103	101.55	1267.08	0.01	11.7221	0.9	274.64
377 lps		vinc 1:500 casp1 1:200		18	A18	C18	D18	3		445	36.941	2609.57	31005.8		11.162	104.8	297.21
377 lps		vinc 1:500 casp1 1:200		18	A18	C18	D18	4	proil1b	464	42.336	11901.4	188216	1.88	14.8569	507.2	310.9
377 lps		vinc 1:500 casp1 1:200		18	A18	C18	D18	5	procasp	499	53.131	291336	3.57225e+06	35.67	11.519	18943.5	331.8
377 lps		vinc 1:500 casp1 1:200		18	A18	C18	D18	6		524	60.927	2886	33124.3		10.7825	64.2	343.59
377 lps		vinc 1:500 casp1 1:200		18	A18	C18	D18	7	vinculin	583	116.69	368249	6.25252e+06	62.43	15.9508	15862.9	362.57
377 atp		vinc 1:500 casp1 1:200		19	A19	C19	D19	1	il1b	389	24.044	1633.94	21649.7	0.22	12.4475	88.7	186.42
377 atp		vinc 1:500 casp1 1:200		19	A19	C19	D19	2	casp1	415	29.849	10182.5	119516	1.19	11.0266	691.1	193.02
377 atp		vinc 1:500 casp1 1:200		19	A19	C19	D19	3		445	37.302	1984.81	18570.9		8.7899	70.1	199.09
377 atp		vinc 1:500 casp1 1:200		19	A19	C19	D19	4	proil1b	465	42.479	15939.4	300784	3	17.7276	818.4	202.28
377 atp		vinc 1:500 casp1 1:200		19	A19	C19	D19	5	procasp	498	52.895	272100	3.28809e+06	32.75	11.3523	18139.6	206.17
377 atp		vinc 1:500 casp1 1:200		19	A19	C19	D19	6	vinculin	582	115.7	367304	6.30941e+06	62.85	16.1373	15900.6	209.55
377 pier		vinc 1:500 casp1 1:200		20	A20	C20	D20	1	il1b	389	24.119	101.39	1219.4	0.01	11.2982	2.8	197.6
377 pier		vinc 1:500 casp1 1:200		20	A20	C20	D20	2	casp1	418	31.029	311.94	3895.89	0.04	11.7327	-0.2	207.3
377 pier		vinc 1:500 casp1 1:200		20	A20	C20	D20	3		445	37.219	2959.33	34488.8		10.9484	79.8	214.85
377 pier		vinc 1:500 casp1 1:200		20	A20	C20	D20	4	proil1b	465	42.214	13396.1	206095	1.87	14.453	451.5	219.58
377 pier		vinc 1:500 casp1 1:200		20	A20	C20	D20	5	procasp	498	53.037	316735	3.95707e+06	35.87	11.7367	17591.9	225.9
377 pier		vinc 1:500 casp1 1:200		20	A20	C20	D20	6		525	61.267	3604.22	46496.1		12.1192	88.7	229.84
377 pier		vinc 1:500 casp1 1:200		20	A20	C20	D20	7		549	81.377	7150.28	102596		13.4795	44.1	232.5
377 pier		vinc 1:500 casp1 1:200		20	A20	C20	D20	8	vinculin	582	116.083	399205	6.86438e+06	62.22	16.1537	14567.2	235
377 pier atp		vinc 1:500 casp1 1:200		21	A21	C21	D21	1	il1b	388	23.947	545.11	7054.18	0.11	12.1572	24.8	109.01
377 pier atp		vinc 1:500 casp1 1:200		21	A21	C21	D21	2	casp1	416	29.711	4450.41	51692.5	0.78	10.9118	460.3	121.43
377 pier atp		vinc 1:500 casp1 1:200		21	A21	C21	D21	3		445	36.324	1359.55	14423.4		9.9664	68.3	132.59
377 pier atp		vinc 1:500 casp1 1:200		21	A21	C21	D21	4	proil1b	465	42.21	8937.36	155909	2.36	16.3882	603.8	139.35
377 pier atp		vinc 1:500 casp1 1:200		21	A21	C21	D21	5	procasp	499	53.21	200758	2.39685e+06	36.31	11.2159	20536.4	149.23
377 pier atp		vinc 1:500 casp1 1:200		21	A21	C21	D21	6		547	77.07	3706.22	58534.7		14.8371	61.1	160.12
377 pier atp		vinc 1:500 casp1 1:200		21	A21	C21	D21	7	vinculin	581	116.391	249643	3.98974e+06	60.44	15.0139	18494.2	165.99
377 pier atp		vinc 1:500 casp1 1:200		21	A21	C21	D21	8		650	233.845	1522.08	21561.1		13.3077	33.4	174.24

## Sheet: 10.30.2019 N=1 NDI1 def
Sample	Attribute	Primary	Attribute	Cap	Sample	Primary	Secondary	Peak	Name	Area	Height	%Area	Width	S/N	Baseline
Biot. Ladder		Blocking		1	A1	C1	D1	1	Ldr 12	602652	36259		15.6142	5104.8	9.52
Biot. Ladder		Blocking		1	A1	C1	D1	2	Ldr 40	204456	12665.4		15.1652	1867.6	11.04
Biot. Ladder		Blocking		1	A1	C1	D1	3	Ldr 66	263690	18822.8		13.1607	3268.5	11.53
Biot. Ladder		Blocking		1	A1	C1	D1	4	Ldr 116	300111	11432.6		24.6606	1202	11.7
Biot. Ladder		Blocking		1	A1	C1	D1	5	Ldr 180	250727	10556		22.3135	1136.7	11.8
Biot. Ladder		Blocking		1	A1	C1	D1	6	Ldr 230	204155	12856.9		14.9173	1494.4	11.83
NDI1 UT		IL1b vinculin		12	A12	C12	D12	1	cleaved il1b	776.297	48.59	25.76	15.0091	3.7	263.33	UT
		IL1b vinculin		12	A12	C12	D12	2	proil1b	2237.45	136.72	74.24	15.3737	5.9	314.33
		IL1b vinculin		12	A12	C12	D12	3	vinculin	2.1995e+06	131291	100	15.7383	3046.1	369.47
		IL1b vinculin		13	A13	C13	D13	1	cleaved il1b	1497.56	95.75	0.59	14.6935	3.5	321.41	LPS
		IL1b vinculin		13	A13	C13	D13	2		52933.1	3328.86		14.9383	88.6	355.27
		IL1b vinculin		13	A13	C13	D13	3	proil1b	251338	23832.3	99.41	9.9074	686.2	368.26
		IL1b vinculin		13	A13	C13	D13	4	vinculin	2.41168e+06	144047	100	15.7284	2742.6	393.4
NDI1 LPS		IL1b vinculin		14	A14	C14	D14	1	cleaved il1b	36403.1	3551.64	18.72	9.6289	104.3	364.59	LPS ATP
		IL1b vinculin		14	A14	C14	D14	2		49178.1	3859.16		11.9715	103.3	418.42
		IL1b vinculin		14	A14	C14	D14	3	proil1b	158027	14970.4	81.28	9.9166	420.1	439.76
		IL1b vinculin		14	A14	C14	D14	4		6033.49	706.58		8.0219	22	475.6
		IL1b vinculin		14	A14	C14	D14	5	vinculin	2.7524e+06	159893	100	16.1715	3109.5	471.1
NDI1 LPS ATP		IL1b vinculin		15	A15	C15	D15	1	cleaved il1b	1287.12	76.33	0.4	15.8413	2.2	328.32	LPS Pier
		IL1b vinculin		15	A15	C15	D15	2		61391	4405.44		13.0913	123.1	362.17
		IL1b vinculin		15	A15	C15	D15	3	proil1b	322329	29532	99.6	10.2536	864.4	373.16
		IL1b vinculin		15	A15	C15	D15	4	vinculin	3.24773e+06	180652	100	16.8891	3198	393.28
NDI1 LPS Pier		IL1b vinculin		16	A16	C16	D16	1	cleaved il1b	14320.8	1068.73	10.45	12.5883	24	347.56	LPS ATP Pier
		IL1b vinculin		16	A16	C16	D16	2		27133.7	2361.15		10.7958	51.9	386.28
		IL1b vinculin		16	A16	C16	D16	3	proil1b	122759	10908.1	89.55	10.5724	270.2	397.67
		IL1b vinculin		16	A16	C16	D16	4	vinculin	2.26145e+06	131331	100	16.1767	2033.9	401.98
NDI1 LPS Pier ATP		casp vinculin		17	A17	C17	D17	1	cleaved caspase	620.345	41.56	0.03	14.0217	-0.1	213.37	UT
		casp vinculin		17	A17	C17	D17	2		6443.44	657.8		9.2022	30.4	231.3
		casp vinculin		17	A17	C17	D17	3		124751	6460.43		18.1405	384.8	247.23
		casp vinculin		17	A17	C17	D17	4	procaspase	2.26938e+06	193606	99.97	11.0118	10946.3	275.16
		casp vinculin		17	A17	C17	D17	5	vinculin	2.78671e+06	159240	100	16.4403	5697.9	339.58
NDI		casp vinculin		18	A18	C18	D18	1	cleaved caspase	1177.04	97.69	0.05	11.3194	6.1	135.09	LPS
		casp vinculin		18	A18	C18	D18	2		17113.3	1616.53		9.9453	83.2	137.32
		casp vinculin		18	A18	C18	D18	3		111620	6973.15		15.0377	440.2	138.61
		casp vinculin		18	A18	C18	D18	4	procaspase	2.57888e+06	222551	99.95	10.886	18037.6	140.62
		casp vinculin		18	A18	C18	D18	5		34062.6	2499.03		12.8049	45.7	143.27
		casp vinculin		18	A18	C18	D18	6	vinculin	2.88876e+06	163330	100	16.6155	8021.1	144.92
NDI1 LPS		casp vinculin		19	A19	C19	D19	1		14215.3	1048.5		12.7367	45.2	206.86	LPS ATP
		casp vinculin		19	A19	C19	D19	2	cleaved caspase	106461	9768.71	3.7	10.2381	540.5	218.64
		casp vinculin		19	A19	C19	D19	3		27943.1	2971.96		8.8328	99.2	230.94
		casp vinculin		19	A19	C19	D19	4		264452	14352.6		17.3094	737.7	239.43
		casp vinculin		19	A19	C19	D19	5	procaspase	2.77421e+06	229704	96.3	11.3459	12051.7	253.75
		casp vinculin		19	A19	C19	D19	6	vinculin	3.10858e+06	168373	100	17.3443	5036.4	300.55
NDI1 LPS ATP		casp vinculin		20	A20	C20	D20	1	cleaved caspase	837.072	53.94	0.02	14.5777	3.4	219.02	LPS Pier
		casp vinculin		20	A20	C20	D20	2		6377.89	586.93		10.2085	43.7	247.86
		casp vinculin		20	A20	C20	D20	3		234724	10193.2		21.6329	466.2	264.3
		casp vinculin		20	A20	C20	D20	4	procaspase	3.4915e+06	276834	99.98	11.8484	14876.6	291.56
		casp vinculin		20	A20	C20	D20	5	vinculin	3.66429e+06	199188	100	17.282	6557.8	354.17
NDI1 LPS Pier ATP		casp vinculin		21	A21	C21	D21	1		9751.6	734.1		12.4793	54.6	101.17	LPS ATP Pier
		casp vinculin		21	A21	C21	D21	2	cleaved caspase	64117.4	5379.38	2.02	11.1972	520.1	109.64
		casp vinculin		21	A21	C21	D21	3		6936.65	883.53		7.3756	62	120.95
		casp vinculin		21	A21	C21	D21	4		198081	9105.01		20.4376	697.5	129.69
		casp vinculin		21	A21	C21	D21	5	procaspase	3.10465e+06	262436	97.98	11.1136	25254.1	145.42
		casp vinculin		21	A21	C21	D21	6	vinculin	1.02941e+06	58009	100	16.6709	3342.8	195.8

## Sheet: 11.01.2019 N=1 NDI1 def
Sample	Attribute	Primary	Attribute	Cap	Sample	Primary	Secondary	Peak	Name	Position	MW(kDa)	Height	Area	%Area	Width	S/N	Baseline
Biot. Ladder		Blocking		1	A1	C1	D1	1	Ldr 12	345	12	31494.7	518530		15.467	4799.4	20.4
Biot. Ladder		Blocking		1	A1	C1	D1	2	Ldr 40	465	40	11784.9	183392		14.6192	1940.3	32.72
Biot. Ladder		Blocking		1	A1	C1	D1	3	Ldr 66	540	66	18740.5	234484		11.7544	3712.4	41.86
Biot. Ladder		Blocking		1	A1	C1	D1	4	Ldr 116	582	116	9448.35	229512		22.8201	1526.4	47.18
Biot. Ladder		Blocking		1	A1	C1	D1	5	Ldr 180	625	180	9362.68	184271		18.4895	1402	52.65
Biot. Ladder		Blocking		1	A1	C1	D1	6	Ldr 230	648	230	11029.8	160742		13.6909	1635.5	55.54
NDI1 UT		Primary Antibody		14	A14	C14	D14	1	proil1b	460	40.545	58.37	1218.58	100	19.6118	15.8	39.92
		Primary Antibody		14	A14	C14	D14	2		483	49.378	267.85	5174.46		18.1488	64.2	40.05
		Primary Antibody		14	A14	C14	D14	3		502	55.404	173.16	2020.76		10.9629	33.5	40.12
		Primary Antibody		14	A14	C14	D14	4		524	62.334	191.6	4464.45		21.8896	32.9	40.19
NDI1 LPS		Primary Antibody		15	A15	C15	D15	1	proil1b	455	39.098	36346.5	424090	100	10.9613	12064.3	39.62
		Primary Antibody		15	A15	C15	D15	2		480	46.073	721.24	9353.01		12.1827	38.6	39.97
		Primary Antibody		15	A15	C15	D15	3		520	60.619	505.11	7103.94		13.2123	41.2	40.74
		Primary Antibody		15	A15	C15	D15	4		558	90.06	306.63	3991.65		12.2295	23	41.65
		Primary Antibody		15	A15	C15	D15	5		571	104.143	377.87	5012.96		12.4631	43.4	42.01
		Primary Antibody		15	A15	C15	D15	6		634	197.659	273.65	3513.15		12.0608	48.4	43.93
		Primary Antibody		15	A15	C15	D15	7		652	233.446	266.32	3450.89		12.173	29.1	44.54
NDI1 LPS ATP		Primary Antibody		16	A16	C16	D16	1		394	25.582	2844.88	31452.9		10.3864	1091	29.74
		Primary Antibody		16	A16	C16	D16	2		436	35.766	1695.51	25741.3		14.2626	287.6	28.34
		Primary Antibody		16	A16	C16	D16	3	proil1b	456	39.467	20165.6	219126	100	10.2082	7619.1	27.83
		Primary Antibody		16	A16	C16	D16	4		522	60.717	363.77	5927.69		15.3082	111.6	26.79
NDI1 Pier		Primary Antibody		17	A17	C17	D17	1	proil1b	457	39.572	22066.2	237761	100	10.1223	7098.4	43.13
		Primary Antibody		17	A17	C17	D17	2		567	101.009	184.37	2951.68		15.0398	22.4	48.34
NDI1 Pier ATP		Primary Antibody		18	A18	C18	D18	1		394	25.647	1472.83	16538.6		10.549	479.7	30.27
		Primary Antibody		18	A18	C18	D18	2		436	35.837	1267.68	19764		14.6465	175.3	30.68
		Primary Antibody		18	A18	C18	D18	3	proil1b	456	39.499	13778.3	146732	100	10.0045	4587.5	30.8
		Primary Antibody		18	A18	C18	D18	4		484	48.243	445.63	8448.92		17.8111	34.1	30.89
		Primary Antibody		18	A18	C18	D18	5		524	61.781	314.34	5482.04		16.3837	44.9	30.88
		Primary Antibody		18	A18	C18	D18	6		600	140.024	170.07	2727.36		15.0653	21.1	30.45
NDI1 ut		Primary Antibody		19	A19	C19	D19	1	caspase1	427	33.868	217.36	2508.09	0.03	10.84	3.2	163.47
		Primary Antibody		19	A19	C19	D19	2	procasp	496	52.693	253421	2.9823e+06	36.79	11.0554	13924	165.96
		Primary Antibody		19	A19	C19	D19	3		522	60.077	2071.35	23741.9		10.7678	28.8	166.45
		Primary Antibody		19	A19	C19	D19	4		545	79.7	5825.97	76252.8		12.2958	89.4	166.71
		Primary Antibody		19	A19	C19	D19	5	vinculin	580	115.295	310450	5.12206e+06	63.18	15.4996	11319	166.83
		Primary Antibody		19	A19	C19	D19	6		620	170.583	2375.98	29953.1		11.8431	19.7	166.6
		Primary Antibody		19	A19	C19	D19	7		639	217.447	2825.82	34984.8		11.6306	35.5	166.38
		Primary Antibody		19	A19	C19	D19	8		651	244.562	3540.47	44585.6		11.8305	46.9	166.22
NDI1 LPS		Primary Antibody		20	A20	C20	D20	1	caspase1	413	29.925	75.37	981.275	0.01	12.2308	2.2	268.16
		Primary Antibody		20	A20	C20	D20	2		442	36.442	1747.7	26039.5		13.9969	27.5	300.24
		Primary Antibody		20	A20	C20	D20	3	procasp	494	51.766	322133	4.46864e+06	36.01	13.0319	17637.4	348.5
		Primary Antibody		20	A20	C20	D20	4		521	60.734	2984.79	40391.6		12.7129	32.9	369.42
		Primary Antibody		20	A20	C20	D20	5	vinculin	582	114.304	412004	7.94109e+06	63.99	18.107	12759.9	408.08
		Primary Antibody		20	A20	C20	D20	6		625	182.301	5160.35	80807.1		14.7109	48.2	429.59
		Primary Antibody		20	A20	C20	D20	7		647	225.955	4903.09	75673.4		14.4991	54.5	439.19
NDI1 LPS ATP		Primary Antibody		21	A21	C21	D21	1		391	25.061	1356.72	19141.1		13.2539	38.3	178.02
		Primary Antibody		21	A21	C21	D21	2	caspase1	414	29.881	15887.2	193025	1.92	11.4139	845.6	192.8
		Primary Antibody		21	A21	C21	D21	3		464	42.661	12432.7	238060		17.9883	323.1	223.78
		Primary Antibody		21	A21	C21	D21	4	procasp	497	52.169	255208	3.31469e+06	33.05	12.2016	12862.3	243.47
		Primary Antibody		21	A21	C21	D21	5	vinculin	582	112.232	339695	6.52037e+06	65.02	18.0323	9754.8	291.91
NDI1 Pier		Primary Antibody		22	A22	C22	D22	1	caspase1	416	31.244	184.18	2844.05	0.03	14.5062	3.8	169.13
		Primary Antibody		22	A22	C22	D22	2		443	37.002	1565.1	26934.1		16.167	43.2	178.22
		Primary Antibody		22	A22	C22	D22	3	procasp	496	52.825	299727	3.83033e+06	38.67	12.0055	16812.2	191.43
		Primary Antibody		22	A22	C22	D22	4		545	79.911	7464.49	137830		17.3465	115.5	198.94
		Primary Antibody		22	A22	C22	D22	5	vinculin	580	115.699	357198	6.07171e+06	61.3	15.9687	13595.7	202
		Primary Antibody		22	A22	C22	D22	6		650	234.015	5326.09	103124		18.1895	55.8	203.62
NDI1 LPS Pier ATP		Primary Antibody		23	A23	C23	D23	1	caspase1	415	29.805	12778.7	155193	1.73	11.4091	587.4	194.95
		Primary Antibody		23	A23	C23	D23	2		464	42.407	10516.1	237513		21.2179	279.7	224.99
		Primary Antibody		23	A23	C23	D23	3	procasp	497	52.535	245579	3.07954e+06	34.36	11.7804	10847.9	244.02
		Primary Antibody		23	A23	C23	D23	4	vinculin	581	114.397	313680	5.72718e+06	63.91	17.1522	8574.1	289.31
		Primary Antibody		23	A23	C23	D23	5		630	199.241	4575.14	94735.4		19.4525	33.3	314.43
Sample		Primary Antibody		24	A24	C24	D24	1		416	51.085	7.13	98.765		13.0195	3316.6	0.2
Sample		Primary Antibody		24	A24	C24	D24	2		490	116.156	29.52	597.148		19.003	7132.6	0.2
Sample		Primary Antibody		25	A25	C25	D25	1		491	127.677	9.48	113.093		11.2091	9608.8	0.2
