# Supplementary material for: Mitochondrial electron transport chain is necessary for NLRP3 inflammasome activation
Source: Nat Immunol. 2022 Apr 28;23(5):692–704. doi: 10.1038/s41590-022-01185-3 (PMC9098388; doi:10.1038/s41590-022-01185-3)
Supplement: Source Data Fig. 3 — Peak areas for ProteinSimple Wes. [file 41590_2022_1185_MOESM5_ESM.xlsx]

## Sheet: 11.09.2020 N=1 WT N=1 QPCKO AOX
**306 QPC-KO/AOX**	**330 WT**
Sample	Attribute	Primary	Attribute	Cap	Sample	Primary	Secondary	Peak	Name	Position	MW(kDa)	Height	Area	%Area	Width	S/N	Baseline
Biot. Ladder		Blocking		1	A1	C1	D1	1	Ldr 12	335	12	12623.6	190803		14.1994	5166.6	26.02
Biot. Ladder		Blocking		1	A1	C1	D1	2	Ldr 40	450	40	6947.01	107379		14.5208	2872.9	40.92
Biot. Ladder		Blocking		1	A1	C1	D1	3	Ldr 66	524	66	17048.9	194342		10.7087	8657.8	41.95
Biot. Ladder		Blocking		1	A1	C1	D1	4	Ldr 116	565	116	4906.33	115494		22.1142	2024.6	40.49
Biot. Ladder		Blocking		1	A1	C1	D1	5	Ldr 180	608	180	4727.58	125569		24.9524	1260.8	37.91
Biot. Ladder		Blocking		1	A1	C1	D1	6	Ldr 230	634	230	4353	85171		18.3811	916.7	36.02
306 UT		Primary Antibody		7	A7	C7	D7	1	caspase1	389	28.989	12.88	176.844	0	12.8983	1	245.76
306 UT		Primary Antibody		7	A7	C7	D7	2		424	36.592	654.63	7072.02		10.1488	28.6	262.1
306 UT		Primary Antibody		7	A7	C7	D7	3		443	42.475	5851.61	119997		19.2648	80.8	269.9
306 UT		Primary Antibody		7	A7	C7	D7	4	procaspase	478	53.208	357836	4.21306e+06	51.34	11.0607	17869.2	282.78
306 UT		Primary Antibody		7	A7	C7	D7	5	vinculin	564	120.392	231752	3.99348e+06	48.66	16.1881	7669.3	310.12
306 UT		Primary Antibody		7	A7	C7	D7	6		626	215.896	1426.53	23065.5		15.1897	20	330.66
306 LPS		Primary Antibody		8	A8	C8	D8	1	caspase1	391	29.179	76.51	1037.65	0.01	12.7407	3.5	244.84
306 LPS		Primary Antibody		8	A8	C8	D8	2	procaspase	478	53.17	414505	4.92286e+06	53.01	11.1572	18290.8	278.57
306 LPS		Primary Antibody		8	A8	C8	D8	3	vinculin	564	121.149	253359	4.36215e+06	46.98	16.1746	7286.4	317.14
306 LPS ATP		Primary Antibody		9	A9	C9	D9	1	caspase1	397	30.234	10588.7	137178	1.6	12.1705	314.7	277.54
306 LPS ATP		Primary Antibody		9	A9	C9	D9	2		444	43.183	13396	296304		20.7793	196.9	316.55
306 LPS ATP		Primary Antibody		9	A9	C9	D9	3	procaspase	478	53.056	362110	4.12334e+06	48.13	10.6974	11407.4	341.94
306 LPS ATP		Primary Antibody		9	A9	C9	D9	4	vinculin	563	120.783	258487	4.30625e+06	50.27	15.6505	5562.3	387.8
306 Myxo		Primary Antibody		10	A10	C10	D10	1	caspase1	393	30.845	81.65	1164.13	0.01	13.394	0.8	252.89
306 Myxo		Primary Antibody		10	A10	C10	D10	2		438	40.807	7682.66	155098		18.9654	291	269.54
306 Myxo		Primary Antibody		10	A10	C10	D10	3	procaspase	477	53.377	430437	5.13061e+06	55.06	11.1977	19162.2	282.4
306 Myxo		Primary Antibody		10	A10	C10	D10	4	vinculin	563	121.38	242010	4.18689e+06	44.93	16.2527	6972.7	310.75
306 Myxo ATP		Primary Antibody		11	A11	C11	D11	1	caspase1	395	30.228	11131.5	145067	1.64	12.2428	352.8	297.61
306 Myxo ATP		Primary Antibody		11	A11	C11	D11	2		443	43.199	15259	340522		20.9646	291	339.83
306 Myxo ATP		Primary Antibody		11	A11	C11	D11	3	procaspase	476	52.88	374740	4.24099e+06	47.92	10.6317	12688.2	367.62
306 Myxo ATP		Primary Antibody		11	A11	C11	D11	4		503	60.86	2538.88	29591.9		10.9496	34.1	388.7
306 Myxo ATP		Primary Antibody		11	A11	C11	D11	5	vinculin	563	119.735	264442	4.464e+06	50.44	15.8585	5981	427.01
330 UT		Primary Antibody		12	A12	C12	D12	1	caspase1	386	28.757	45.54	486.667	0.01	10.0405	2.6	241.04
330 UT		Primary Antibody		12	A12	C12	D12	2		441	42.385	5031.13	67272.5		12.5615	54.8	288.44
330 UT		Primary Antibody		12	A12	C12	D12	3	procaspase	476	53.396	350419	3.8234e+06	50.54	10.2501	17488.6	319.46
330 UT		Primary Antibody		12	A12	C12	D12	4		504	61.676	1977.91	23786.3		11.2976	21.7	343.71
330 UT		Primary Antibody		12	A12	C12	D12	5	vinculin	563	121.205	222327	3.74048e+06	49.45	15.8053	7352.5	389.99
330 UT		Primary Antibody		12	A12	C12	D12	6		627	224.695	1040.05	12193.2		11.0136	13.8	426.8
330 LPS		Primary Antibody		13	A13	C13	D13	1	caspase1	387	28.9	52.54	731.791	0.01	13.0836	4.3	276.63
330 LPS		Primary Antibody		13	A13	C13	D13	2		422	37.454	663.41	6332.17		8.9668	35.4	292.29
330 LPS		Primary Antibody		13	A13	C13	D13	3		439	43.51	9911.12	235160		22.2899	45.9	299.66
330 LPS		Primary Antibody		13	A13	C13	D13	4	procaspase	476	53.614	462628	5.39038e+06	55.31	10.946	25079.2	315.23
330 LPS		Primary Antibody		13	A13	C13	D13	5	vinculin	562	120.984	256606	4.35463e+06	44.68	15.9423	9623.6	349.76
330 LPS ATP		Primary Antibody		14	A14	C14	D14	1	caspase1	394	30.26	7197.98	89362.9	1.47	11.6631	236.8	310.41
330 LPS ATP		Primary Antibody		14	A14	C14	D14	2		443	43.601	7274.87	165228		21.3366	114.7	358.92
330 LPS ATP		Primary Antibody		14	A14	C14	D14	3	procaspase	477	53.461	265962	2.94959e+06	48.36	10.4186	9100	387.24
330 LPS ATP		Primary Antibody		14	A14	C14	D14	4		503	61.706	1532.34	18194.8		11.1547	22.5	405.15
330 LPS ATP		Primary Antibody		14	A14	C14	D14	5	vinculin	562	120.813	191148	3.05985e+06	50.17	15.0383	4885.1	431.33
330 Myxo		Primary Antibody		15	A15	C15	D15	1	caspase1	396	30.924	23.73	314.106	0	12.4373	1.5	296.49
330 Myxo		Primary Antibody		15	A15	C15	D15	2	procaspase	477	53.241	300373	3.41413e+06	52.03	10.6779	19526.3	387.17
330 Myxo		Primary Antibody		15	A15	C15	D15	3	vinculin	562	118.788	183470	3.14709e+06	47.96	16.1143	8288.3	463.44
330 Myxo ATP		Primary Antibody		16	A16	C16	D16	1	caspase1	398	30.211	405.6	5412.59	0.27	12.5366	20.3	185.14
330 Myxo ATP		Primary Antibody		16	A16	C16	D16	2	procaspase	478	53.45	84454.2	907111	45.23	10.0904	4580.2	197.84
330 Myxo ATP		Primary Antibody		16	A16	C16	D16	3	vinculin	562	120.628	71276.1	1.09316e+06	54.5	14.4081	2987.7	192.67

## Sheet: 11.17.2020 N=1 WT N=1 QPCKO AOX
**764 WT**		**309 QPCKO/AOX**
Sample	Attribute	Primary	Attribute	Cap	Sample	Primary	Secondary	Peak	Name	Position	MW(kDa)	Height	Area	%Area	Width	S/N	Baseline
Biot. Ladder		Blocking		1	A1	C1	D1	1	Ldr 12	332	12	6284.54	94670.5		14.1517	986.9	34.74
Biot. Ladder		Blocking		1	A1	C1	D1	2	Ldr 40	456	40	2565.67	42670.1		15.6239	379.6	56.93
Biot. Ladder		Blocking		1	A1	C1	D1	3	Ldr 66	534	66	6545.63	103919		14.9146	1025.1	58.29
Biot. Ladder		Blocking		1	A1	C1	D1	4	Ldr 116	577	116	2979.43	84125.6		26.5255	243.3	56.02
Biot. Ladder		Blocking		1	A1	C1	D1	5	Ldr 180	623	180	3231.42	97062.9		28.2181	192	51.99
Biot. Ladder		Blocking		1	A1	C1	D1	6	Ldr 230	650	230	3567.2	62804.1		16.5398	391.9	49.11
764 UT		Primary Antibody		2	A2	C2	D2	1	caspase	395	27.563	38.76	677.513	0.01	16.4212	2.2	271.63
		Primary Antibody		2	A2	C2	D2	2		455	42.022	4842.86	110464		21.4282	120.8	287.89
		Primary Antibody		2	A2	C2	D2	3	procaspase	490	52.034	182953	2.71009e+06	44.65	13.916	6232.7	285.99
		Primary Antibody		2	A2	C2	D2	4	vinculin	582	109.571	159223	3.35934e+06	55.34	19.8205	3505.9	267.96
764 LPS		Primary Antibody		3	A3	C3	D3	1	caspase	406	32.029	120.34	2210.73	0.03	17.2587	0.8	332.6
		Primary Antibody		3	A3	C3	D3	2		452	41.968	7113.82	175251		23.1433	139.6	344.48
		Primary Antibody		3	A3	C3	D3	3	procaspase	488	52.05	226477	3.38613e+06	48.26	14.0458	8775.5	338.88
		Primary Antibody		3	A3	C3	D3	4	vinculin	579	110.686	173723	3.62875e+06	51.71	19.6231	4547.9	297.96
764 LPS ATP		Primary Antibody		4	A4	C4	D4	1	caspase	400	29.854	9837.35	141625	2.25	13.5248	392.8	256.61
		Primary Antibody		4	A4	C4	D4	2		452	41.859	8548.32	219979		24.1751	191.9	265.6
		Primary Antibody		4	A4	C4	D4	3	procaspase	488	51.642	175471	2.64538e+06	42.02	14.1628	6291.5	271.15
		Primary Antibody		4	A4	C4	D4	4	vinculin	580	109.823	161403	3.50824e+06	55.73	20.4194	3666.6	290.24
764 Myxo LPS		Primary Antibody		5	A5	C5	D5	1		383	25.937	32.83	565.196		16.1734	2.2	307.72
		Primary Antibody		5	A5	C5	D5	2	caspase	401	30	0	0	0	0	0	0
		Primary Antibody		5	A5	C5	D5	3		453	41.874	4820.08	109134		21.2704	98.8	350.87
		Primary Antibody		5	A5	C5	D5	4	procaspase	488	51.941	181667	2.62193e+06	42.73	13.5586	6916.1	359.57
		Primary Antibody		5	A5	C5	D5	5	vinculin	580	109.835	170036	3.51342e+06	57.27	19.4114	4497	363.01
764 Myxo LPS ATP		Primary Antibody		6	A6	C6	D6	1	caspase	402	30.226	5218.36	76841.7	1.25	13.8334	175.3	339.09
		Primary Antibody		6	A6	C6	D6	2		454	41.957	6271.19	142650		21.3692	127.1	374.97
		Primary Antibody		6	A6	C6	D6	3	procaspase	489	52	163071	2.34623e+06	38.25	13.5164	5232	392.08
		Primary Antibody		6	A6	C6	D6	4	vinculin	581	110.305	175039	3.71021e+06	60.49	19.9128	3651.7	417.47
309 UT		Primary Antibody		7	A7	C7	D7	1	caspase	402	30.155	0.01	0.167	0	15.6825	1.3	370.52
		Primary Antibody		7	A7	C7	D7	2		453	41.769	6383.59	135528		19.945	159.3	511.23
		Primary Antibody		7	A7	C7	D7	3	procaspase	489	51.912	204817	2.8794e+06	42.67	13.207	6313.3	618.94
		Primary Antibody		7	A7	C7	D7	4	vinculin	580	109.385	194412	3.86929e+06	57.33	18.6972	4130.4	815.07
309 LPS		Primary Antibody		8	A8	C8	D8	1	caspase	410	31.876	54.5	942.515	0.01	16.2463	-0.4	339.73
		Primary Antibody		8	A8	C8	D8	2		455	42.093	6420.55	143140		20.9439	71.5	388.33
		Primary Antibody		8	A8	C8	D8	3	procaspase	491	52.167	234716	3.30178e+06	44.29	13.2152	7349.6	424.8
		Primary Antibody		8	A8	C8	D8	4	vinculin	582	110.584	209382	4.15198e+06	55.7	18.6287	4695.9	492.06
309 LPS ATP		Primary Antibody		9	A9	C9	D9	1	caspase	404	30.599	4785.6	70144.2	1.18	13.7697	190	324.74
		Primary Antibody		9	A9	C9	D9	2		456	42.598	7657.16	171311		21.0177	193.7	351.65
		Primary Antibody		9	A9	C9	D9	3	procaspase	490	52.21	179417	2.47967e+06	41.59	12.9837	6803.3	364.01
		Primary Antibody		9	A9	C9	D9	4	vinculin	580	109.407	173271	3.41219e+06	57.23	18.5001	4474.3	385.02
309 Myxo LPS ATP		Primary Antibody		10	A10	C10	D10	1	caspase	391	27.341	61.28	1017.15	0.02	15.5932	4.4	334.1
		Primary Antibody		10	A10	C10	D10	2		454	42.46	7072.91	161442		21.4431	140.7	361.79
		Primary Antibody		10	A10	C10	D10	3	procaspase	490	52.026	206137	2.93086e+06	46.81	13.3569	6651.7	367.94
		Primary Antibody		10	A10	C10	D10	4	vinculin	580	110.173	163279	3.3291e+06	53.17	19.1542	3795	372.79
309 Myxo LPS ATP		Primary Antibody		11	A11	C11	D11	1	caspase	405	30.049	5894.91	76091.7	1.23	12.1263	216.7	292.86
		Primary Antibody		11	A11	C11	D11	2		456	41.497	7685.33	165329		20.2095	207.5	297.97
		Primary Antibody		11	A11	C11	D11	3	procaspase	491	51.963	181164	2.42376e+06	39.25	12.5686	6270.6	299.77
		Primary Antibody		11	A11	C11	D11	4	vinculin	581	109.503	192932	3.67526e+06	59.52	17.8958	4794.5	312.62

## Sheet: 01.08 2021 N=1 WT N=1 QPCKO AOX
**881 WT 446 QPCKO/AOX**
Sample	Attribute	Primary	Attribute	Cap	Sample	Primary	Secondary	Peak	Name	Position	MW(kDa)	Height	Area	%Area	Width	S/N	Baseline
Biot. Ladder		Blocking		1	A1	C1	D1	1	Ldr 12	343	12	9321.75	128723		12.9725	2354.1	52.78
Biot. Ladder		Blocking		1	A1	C1	D1	2	Ldr 40	459	40	6153.56	83245.6		12.7088	1601.1	64.05
Biot. Ladder		Blocking		1	A1	C1	D1	3	Ldr 66	532	66	19864.1	192781		9.1172	5914	67.64
Biot. Ladder		Blocking		1	A1	C1	D1	4	Ldr 116	574	116	5902.53	99711		15.8699	1731.3	64.91
Biot. Ladder		Blocking		1	A1	C1	D1	5	Ldr 180	615	180	5282.16	106474		18.9366	1528.2	59.93
Biot. Ladder		Blocking		1	A1	C1	D1	6	Ldr 230	638	230	8672.25	106283		11.5133	2231.8	56.48
881 UT		Primary Antibody		2	A2	C2	D2	1	caspase1	407	30.063	47.95	547.911	0.01	10.7338	3.9	195.99
		Primary Antibody		2	A2	C2	D2	2		453	42.542	5019.37	91456.2		17.1172	118.4	231.6
		Primary Antibody		2	A2	C2	D2	3	procasp	487	53.21	329936	3.44923e+06	53.72	9.8211	19394.6	255.57
		Primary Antibody		2	A2	C2	D2	4		513	61.267	1969.65	26527.4		12.6524	45	272.28
		Primary Antibody		2	A2	C2	D2	5	vinculin	571	118.098	217045	2.97153e+06	46.28	12.8617	10778.5	303.56
881 LPS		Primary Antibody		3	A3	C3	D3	1	caspase1	406	30.546	38.37	464.255	0.01	11.368	0.5	233.44
		Primary Antibody		3	A3	C3	D3	2		434	36.419	2102.39	17512.2		7.8252	107.7	260.56
		Primary Antibody		3	A3	C3	D3	3		451	42.11	8896.14	193181		20.4	166.8	275.1
		Primary Antibody		3	A3	C3	D3	4	procasp	486	52.633	433100	4.56425e+06	56.09	9.9003	25341.2	300.8
		Primary Antibody		3	A3	C3	D3	5		511	60.63	2265.02	29769.1		12.347	39.9	315.95
		Primary Antibody		3	A3	C3	D3	6	vinculin	570	116.764	256684	3.57249e+06	43.9	13.0749	12558.2	342.56
881 LPS ATP		Primary Antibody		4	A4	C4	D4	1		378	25.062	2024.16	25985.9		12.0604	44.2	183.27
		Primary Antibody		4	A4	C4	D4	2	caspase1	402	30.204	25505.1	313991	3.61	11.5653	1222.7	197.13
		Primary Antibody		4	A4	C4	D4	3		432	37.13	3382.22	28064.8		7.7952	89.5	215.11
		Primary Antibody		4	A4	C4	D4	4		451	42.798	17300.8	360839		19.5936	641.7	226.93
		Primary Antibody		4	A4	C4	D4	5	procasp	484	52.893	380835	3.98074e+06	45.78	9.8196	19910.7	248.39
		Primary Antibody		4	A4	C4	D4	6	vinculin	568	117.765	293165	4.4013e+06	50.61	14.1038	11532	309.63
881 Myxo LPS		Primary Antibody		5	A5	C5	D5	1	caspase1	405	31.329	29.32	396.43	0.01	12.7004	2.5	204.62
		Primary Antibody		5	A5	C5	D5	2		453	44.12	3019.38	59160.9		18.4071	37.6	247.2
		Primary Antibody		5	A5	C5	D5	3	procasp	485	53.029	140307	1.36699e+06	38.64	9.1528	7341.9	273.05
		Primary Antibody		5	A5	C5	D5	4	vinculin	569	115.559	144476	2.17051e+06	61.35	14.1135	5754	332.69
881 Myxo LPS ATP		Primary Antibody		6	A6	C6	D6	1	caspase1	403	30.3	1790.32	21332.5	0.5	11.1938	82.7	238.57
		Primary Antibody		6	A6	C6	D6	2		433	36.992	1033.92	12112.1		11.0053	21.9	258.74
		Primary Antibody		6	A6	C6	D6	3		454	42.798	5636.93	92123.7		15.3531	160	271.99
		Primary Antibody		6	A6	C6	D6	4	procasp	484	52.399	132230	1.34698e+06	31.42	9.5697	7045.4	289.81
		Primary Antibody		6	A6	C6	D6	5		509	59.963	2355.2	31590.3		12.6007	30	303.79
		Primary Antibody		6	A6	C6	D6	6	vinculin	569	114.529	169993	2.91845e+06	68.08	16.1284	5836.6	334.72
		Primary Antibody		6	A6	C6	D6	7		609	163.954	5315.88	91717.8		16.2086	20.8	353.86
446 UT		Primary Antibody		7	A7	C7	D7	1	caspase1	394	27.429	140.92	1602.51	0.02	10.683	7.6	224.55
		Primary Antibody		7	A7	C7	D7	2		434	36.925	2074.73	19053.3		8.6274	84.8	247.52
		Primary Antibody		7	A7	C7	D7	3		452	42.789	7195.87	140220		18.306	91.7	258.39
		Primary Antibody		7	A7	C7	D7	4	procasp	486	52.804	447249	4.34688e+06	48.18	9.1305	25519.4	279.71
		Primary Antibody		7	A7	C7	D7	5		510	60.578	2685.77	36847.8		12.8888	59.2	295.34
		Primary Antibody		7	A7	C7	D7	6	vinculin	569	116.893	337003	4.67323e+06	51.8	13.0272	15467	335.51
		Primary Antibody		7	A7	C7	D7	7		640	241.399	2155.09	31587		13.7693	21.8	386.4
446 LPS		Primary Antibody		8	A8	C8	D8	1	caspase1	409	30.745	49.87	592.992	0.01	11.1712	3.8	273.29
		Primary Antibody		8	A8	C8	D8	2		436	36.705	1648.1	13859.9		7.9004	69.2	297.04
		Primary Antibody		8	A8	C8	D8	3		452	41.67	6809.28	128783		17.7674	79.6	310.1
		Primary Antibody		8	A8	C8	D8	4	procasp	487	52.651	465016	4.53114e+06	49.39	9.1539	27028.5	336.37
		Primary Antibody		8	A8	C8	D8	5		512	60.525	2867.38	37964.3		12.4382	80	353.4
		Primary Antibody		8	A8	C8	D8	6	vinculin	571	116.791	349415	4.64262e+06	50.6	12.4821	17308.5	389.07
		Primary Antibody		8	A8	C8	D8	7		639	234.76	1926.09	26558.8		12.9539	28.2	424.87
446 LPS ATP		Primary Antibody		9	A9	C9	D9	1		381	24.846	1187.16	13251.8		10.4866	44.2	227.23
		Primary Antibody		9	A9	C9	D9	2	caspase1	406	30.152	16428.8	188487	2.5	10.7781	941.4	230.35
		Primary Antibody		9	A9	C9	D9	3		435	37.063	2846.21	26460.4		8.7337	94.7	233.07
		Primary Antibody		9	A9	C9	D9	4		454	42.758	12646.8	228476		16.9719	589.2	234.84
		Primary Antibody		9	A9	C9	D9	5	procasp	487	53.065	348334	3.32082e+06	43.97	8.956	21352.1	238.97
		Primary Antibody		9	A9	C9	D9	6		513	61.306	2218.67	27256.3		11.5409	46	244.09
		Primary Antibody		9	A9	C9	D9	7	vinculin	570	117.43	309522	4.04308e+06	53.53	12.2712	16342.6	265.36
446 Myxo LPS		Primary Antibody		10	A10	C10	D10	1	caspase1	395	27.77	131.12	1276.74	0.02	9.1476	9.5	221.7
		Primary Antibody		10	A10	C10	D10	2		437	37.074	1729.66	13475.5		7.319	103.3	247.09
		Primary Antibody		10	A10	C10	D10	3		454	42.847	6055.43	120889		18.7547	72.5	258
		Primary Antibody		10	A10	C10	D10	4	procasp	488	53.24	420950	3.84445e+06	50.4	8.5797	32040.4	280.8
		Primary Antibody		10	A10	C10	D10	5		513	60.915	2291.81	30109.7		12.3423	78.3	298.33
		Primary Antibody		10	A10	C10	D10	6	vinculin	570	117.701	310121	3.78154e+06	49.58	11.4553	21224.7	340.41
		Primary Antibody		10	A10	C10	D10	7		641	243.234	1040.95	13268.8		11.9749	32.1	396.05
446 Myxo LPS ATP		Primary Antibody		11	A11	C11	D11	1	caspase1	408	30.039	7032.53	71447.9	1.12	9.5443	496.9	252.09
		Primary Antibody		11	A11	C11	D11	2		437	37.043	1960.13	14277.7		6.8429	89.7	265.34
		Primary Antibody		11	A11	C11	D11	3		456	42.88	8170.11	161175		18.5327	434.1	272.66
		Primary Antibody		11	A11	C11	D11	4	procasp	488	53.282	324572	2.80678e+06	44.03	8.1239	23982	283.39
		Primary Antibody		11	A11	C11	D11	5	vinculin	570	119.117	302007	3.49707e+06	54.85	10.8781	20873.1	309.17

## Sheet: 02.08.2021 N=2 WT N=2 QPCKO AOX
Sample	Attribute	Primary	Attribute	Cap	Sample	Primary	Secondary	Peak	Name	Position	MW(kDa)	Height	Area	%Area	Width	S/N	Baseline
Biot. Ladder		Blocking		1	A1	C1	D1	1	Ldr 12	352	12	7149.1	93380.5		12.2708	1283.1	37.56
Biot. Ladder		Blocking		1	A1	C1	D1	2	Ldr 40	466	40	5190.56	70799.6		12.814	907.3	30.12
Biot. Ladder		Blocking		1	A1	C1	D1	3	Ldr 66	538	66	14857.9	156739		9.9103	2965.9	29.18
Biot. Ladder		Blocking		1	A1	C1	D1	4	Ldr 116	578	116	5982.81	112514		17.6673	1029.4	31.47
Biot. Ladder		Blocking		1	A1	C1	D1	5	Ldr 180	620	180	4691.79	111046		22.2348	755.8	36.74
Biot. Ladder		Blocking		1	A1	C1	D1	6	Ldr 230	643	230	7696.81	104762		12.7867	1179.8	41.07
830 UT		Primary Antibody		6	A6	C6	D6	1	caspase1	402	27.698	42.06	583.652	0.01	13.0377	3.4	242.34
		Primary Antibody		6	A6	C6	D6	2		441	36.7	1137.66	11969.1		9.8836	38.5	278.21
		Primary Antibody		6	A6	C6	D6	3		459	42.593	6076.17	127048		19.6429	116.2	291.87
		Primary Antibody		6	A6	C6	D6	4	procasp	492	52.437	273423	3.26084e+06	48.3	11.2037	13946.5	312.6
		Primary Antibody		6	A6	C6	D6	5	vinculin	576	112.59	206472	3.48981e+06	51.69	15.8785	7138.1	344.25
		Primary Antibody		6	A6	C6	D6	6		644	216.612	1912.38	32331.5		15.8826	31.8	353.49
830 LPS		Primary Antibody		7	A7	C7	D7	1	caspase1	402	27.943	58.49	803.295	0.01	12.9023	5.4	319.86
		Primary Antibody		7	A7	C7	D7	2		441	36.889	4832.59	46291.6		8.9989	167	368.42
		Primary Antibody		7	A7	C7	D7	3		459	42.676	14514.3	319352		20.6701	397.1	387.16
		Primary Antibody		7	A7	C7	D7	4	procasp	492	52.501	374450	4.52823e+06	50.58	11.3606	16407.1	415.65
		Primary Antibody		7	A7	C7	D7	5	vinculin	576	113.169	260604	4.42295e+06	49.41	15.9441	7773.8	455.14
830 LPS ATP		Primary Antibody		8	A8	C8	D8	1	caspase1	413	30.562	4557.86	61920	1.07	12.7626	163.9	299.26
		Primary Antibody		8	A8	C8	D8	2		461	43.197	7100.63	170766		22.5929	122.2	320.74
		Primary Antibody		8	A8	C8	D8	3	procasp	494	52.399	168907	2.37007e+06	40.82	13.182	5488.1	327.59
		Primary Antibody		8	A8	C8	D8	4	vinculin	578	111.686	165563	3.37362e+06	58.11	19.1426	3360.9	331.53
830 LPS Myxo		Primary Antibody		9	A9	C9	D9	1	caspase1	408	29.506	105.29	1147.77	0.02	10.2406	5.9	245.47
		Primary Antibody		9	A9	C9	D9	2		443	37.785	1147.44	10628		8.7014	41.5	274.11
		Primary Antibody		9	A9	C9	D9	3		460	43.465	5771.29	110360		17.9642	51.8	286.97
		Primary Antibody		9	A9	C9	D9	4	procasp	494	52.938	283387	3.18411e+06	49.91	10.5554	15627.8	310.53
		Primary Antibody		9	A9	C9	D9	5		519	60.85	1578.07	17407.8		10.363	35.4	325.95
		Primary Antibody		9	A9	C9	D9	6	vinculin	577	113.587	197796	3.19472e+06	50.07	15.1734	7698.5	355.16
		Primary Antibody		9	A9	C9	D9	7		648	231.826	2322.43	33322.9		13.4793	52.6	377.53
830 LPS Myxo ATP		Primary Antibody		10	A10	C10	D10	1	caspase1	411	30.546	2044.8	26700.8	0.85	12.2671	118.5	212.08
		Primary Antibody		10	A10	C10	D10	2		460	43.07	3724.45	77583.3		19.5692	180.3	247.73
		Primary Antibody		10	A10	C10	D10	3	procasp	493	53.155	121305	1.30056e+06	41.36	10.072	7578.1	265.79
		Primary Antibody		10	A10	C10	D10	4	vinculin	576	114.698	115521	1.81734e+06	57.79	14.7789	5259.4	296.69
815 UT		Primary Antibody		11	A11	C11	D11	1	caspase1	408	28.59	17.53	233.465	0	12.5121	2.2	229.78
		Primary Antibody		11	A11	C11	D11	2		441	36.792	1549.21	17510.1		10.6181	72.6	256.41
		Primary Antibody		11	A11	C11	D11	3		460	42.925	5134.64	103766		18.9852	181.3	270.3
		Primary Antibody		11	A11	C11	D11	4	procasp	493	52.348	250631	2.8634e+06	47	10.7328	17237.9	292.05
		Primary Antibody		11	A11	C11	D11	5	vinculin	576	111.252	197174	3.22862e+06	53	15.3828	9431.5	334.66
		Primary Antibody		11	A11	C11	D11	6		641	216.165	1830.88	30442		15.62	36.8	357.55
815 LPS		Primary Antibody		12	A12	C12	D12	1	caspase1	422	32.823	110.83	1448.21	0.02	12.2757	-3	296.07
		Primary Antibody		12	A12	C12	D12	2		442	37.12	2325.77	20777.2		8.3925	100.4	311.3
		Primary Antibody		12	A12	C12	D12	3		460	42.602	7442.08	150671		19.0197	226.4	323.73
		Primary Antibody		12	A12	C12	D12	4	procasp	493	52.615	326937	3.46073e+06	49.64	9.9442	18130.4	343.67
		Primary Antibody		12	A12	C12	D12	5	vinculin	575	112.474	232083	3.50896e+06	50.34	14.2038	9836.4	380.07
		Primary Antibody		12	A12	C12	D12	6		654	234.536	2195.23	33710.8		14.4264	31.1	403.01
815 LPS ATP		Primary Antibody		13	A13	C13	D13	1	caspase1	411	30.381	7244.53	78820.7	1.65	10.2211	500.8	221.54
		Primary Antibody		13	A13	C13	D13	2		460	42.541	6346.98	143839		21.2901	305.3	251.97
		Primary Antibody		13	A13	C13	D13	3	procasp	493	52.506	168566	2.00425e+06	42.02	11.1699	11495.7	271.41
		Primary Antibody		13	A13	C13	D13	4	vinculin	576	111.695	157276	2.68677e+06	56.33	16.0485	7465.9	315.23
		Primary Antibody		13	A13	C13	D13	5		642	214.026	1863.72	34175.2		17.2265	35	343.46
815 Myxo LPS		Primary Antibody		14	A14	C14	D14	1	caspase1	419	33.022	74.88	1210.16	0.02	15.1823	-0.1	281.97
		Primary Antibody		14	A14	C14	D14	2		442	37.445	1509.55	14477.1		9.0095	91.7	306.55
		Primary Antibody		14	A14	C14	D14	3		460	43.1	6093.46	130380		20.1009	153.4	325.57
		Primary Antibody		14	A14	C14	D14	4	procasp	492	53.117	264884	3.11359e+06	48.62	11.0426	17709.7	358.01
		Primary Antibody		14	A14	C14	D14	5	vinculin	576	115.776	189311	3.28899e+06	51.36	16.3213	8575.5	425.05
815 myxo LPS ATP		Primary Antibody		15	A15	C15	D15	1	caspase1	413	30.148	9352.04	140538	5.22	14.1174	243.2	277.73
		Primary Antibody		15	A15	C15	D15	2		461	39.872	10192.4	252549		23.2777	152.6	307.09
		Primary Antibody		15	A15	C15	D15	3	procasp	493	48.623	170450	2.55328e+06	94.78	14.0725	4022.6	323.79
		Primary Antibody		15	A15	C15	D15	4	vinculin	576	88.763	203522	4.3525e+06		20.0907	3012.9	355.5
		Primary Antibody		15	A15	C15	D15	5	vinculin	597	110	0	0	0	0	0	0
448 UT		Primary Antibody		16	A16	C16	D16	1	caspase1	413	29.71	30.98	304.213	0.03	9.2238	4.6	124.38
		Primary Antibody		16	A16	C16	D16	2	procasp	496	53.48	62346.6	604740	51.31	9.1122	5686.3	161.66
		Primary Antibody		16	A16	C16	D16	3	vinculin	576	119.009	44402.8	573456	48.66	12.1327	3550.7	193.16
448 LPS		Primary Antibody		17	A17	C17	D17	1	caspase1	405	28.266	64.44	756.306	0.01	11.0262	3.9	277.3
		Primary Antibody		17	A17	C17	D17	2		443	37.154	1578.65	13698.3		8.1517	56.1	300.38
		Primary Antibody		17	A17	C17	D17	3		460	42.993	6251.66	124793		18.7526	76.4	307.66
		Primary Antibody		17	A17	C17	D17	4	procasp	494	53.163	359737	3.76933e+06	48.64	9.8434	16230	317.42
		Primary Antibody		17	A17	C17	D17	5	vinculin	575	115.226	271616	3.97994e+06	51.35	13.7654	9534.3	322.12
448 LPS ATP		Primary Antibody		18	A18	C18	D18	1	caspase1	413	30.357	6207.07	68906.4	1.26	10.429	331.2	241.23
		Primary Antibody		18	A18	C18	D18	2		442	37.175	1295.25	10654.4		7.7276	49.6	253.12
		Primary Antibody		18	A18	C18	D18	3		461	43.103	9019.98	185215		19.2903	419.8	259.46
		Primary Antibody		18	A18	C18	D18	4	procasp	494	53.202	215168	2.2308e+06	40.69	9.7398	11658.8	268.31
		Primary Antibody		18	A18	C18	D18	5	vinculin	575	115.825	218508	3.18221e+06	58.05	13.6814	9347.9	283.54
448 LPS Myxo		Primary Antibody		19	A19	C19	D19	1	caspase1	404	28.498	90.07	915.223	0.01	9.5461	6	247.14
		Primary Antibody		19	A19	C19	D19	2		444	37.509	1405.24	15695.1		10.4926	43.3	272.56
		Primary Antibody		19	A19	C19	D19	3		460	42.177	4514.53	55532		11.5558	44.1	280.87
		Primary Antibody		19	A19	C19	D19	4	procasp	494	53.117	317674	3.44658e+06	49.43	10.1924	22585.4	295.58
		Primary Antibody		19	A19	C19	D19	5		519	61.453	1986.89	22709.1		10.7373	49	304.22
		Primary Antibody		19	A19	C19	D19	6	vinculin	575	115.311	239013	3.5251e+06	50.56	13.8553	12929.7	318.81
448 LPS Myxo ATP		Primary Antibody		20	A20	C20	D20	1	caspase1	413	30.444	6437.45	75737.8	1.09	11.0526	370.9	297.68
		Primary Antibody		20	A20	C20	D20	2		442	37.614	1882.41	16735.4		8.352	50.7	319.78
		Primary Antibody		20	A20	C20	D20	3		461	42.613	11429.7	191884		15.7715	481.5	332.08
		Primary Antibody		20	A20	C20	D20	4	procasp	493	52.957	257351	2.81725e+06	40.71	10.2841	15118.2	349.18
		Primary Antibody		20	A20	C20	D20	5		518	60.67	1656.97	19843.6		11.2506	26.1	359.6
		Primary Antibody		20	A20	C20	D20	6	vinculin	575	114.149	268719	4.0271e+06	58.19	14.0787	12225.8	374.78
		Primary Antibody		20	A20	C20	D20	7		650	245.955	2724.2	37382.5		12.8913	49.1	379.79
443 UT		Primary Antibody		21	A21	C21	D21	1	caspase1	420	32.008	31.08	329.006	0.01	9.9452	1.8	234.46
		Primary Antibody		21	A21	C21	D21	2		443	37.1	1091.09	12237.2		10.5364	40.4	246.54
		Primary Antibody		21	A21	C21	D21	3		460	43.479	4423.25	76756.3		16.302	56.8	253.32
		Primary Antibody		21	A21	C21	D21	4	procasp	494	53.175	270578	2.94048e+06	46.87	10.2093	15040.5	262.61
		Primary Antibody		21	A21	C21	D21	5		520	61.243	1643.83	20011		11.4362	39.5	266.97
		Primary Antibody		21	A21	C21	D21	6	vinculin	575	115.25	227783	3.3324e+06	53.12	13.7437	9900.1	273.18
443 LPS		Primary Antibody		22	A22	C22	D22	1	caspase1	419	31.818	89.09	1195.61	0.02	12.6071	1.6	239.2
		Primary Antibody		22	A22	C22	D22	2		441	37.248	947.22	8559.11		8.4888	52.2	256.42
		Primary Antibody		22	A22	C22	D22	3		459	42.382	4822.08	96109.4		18.724	49.7	268.92
		Primary Antibody		22	A22	C22	D22	4	procasp	493	52.914	288283	3.26918e+06	52.41	10.6534	16885.7	289.03
		Primary Antibody		22	A22	C22	D22	5		519	61.445	1619.02	18889.2		10.9605	42.9	301.67
		Primary Antibody		22	A22	C22	D22	6		541	81.024	3248.62	54732.6		15.8276	41.1	310.77
		Primary Antibody		22	A22	C22	D22	7	vinculin	575	115.555	196930	2.96734e+06	47.57	14.1554	8909.1	322.4
443 LPS ATP		Primary Antibody		23	A23	C23	D23	1	caspase1	413	30.229	8292.09	92089.8	1.84	10.4332	479.1	179.74
		Primary Antibody		23	A23	C23	D23	2		442	37.523	1081.76	9107.68		7.9094	42.9	196.31
		Primary Antibody		23	A23	C23	D23	3		462	43.021	7944.07	161212		19.0643	419.3	207.65
		Primary Antibody		23	A23	C23	D23	4	procasp	494	53.168	193463	2.11975e+06	42.38	10.2933	11321.4	225.35
		Primary Antibody		23	A23	C23	D23	5	vinculin	575	114.892	193402	2.79046e+06	55.78	13.5545	9130.2	264.9
443 LPS Myxo		Primary Antibody		24	A24	C24	D24	1	caspase1	417	30.849	44.78	474.504	0.01	9.9549	2.6	209.85
		Primary Antibody		24	A24	C24	D24	2		443	37.332	692.15	7767.11		10.5421	24.1	228.95
		Primary Antibody		24	A24	C24	D24	3	procasp	494	53.083	286930	3.11706e+06	51.5	10.2056	23603.6	258.17
		Primary Antibody		24	A24	C24	D24	4		520	60.704	1220.76	12487.4		9.6097	28.4	269.12
		Primary Antibody		24	A24	C24	D24	5		543	78.817	2626.24	30932		11.0647	31.4	276.73
		Primary Antibody		24	A24	C24	D24	6	vinculin	575	114.498	204158	2.93554e+06	48.5	13.5079	13321.9	284.24
443		Primary Antibody		25	A25	C25	D25	1	caspase1	420	30.162	8429.06	89382.3	1.8	9.9619	552.9	208.2
		Primary Antibody		25	A25	C25	D25	2		468	42.762	7435.16	149788		18.9258	392.2	222.08
		Primary Antibody		25	A25	C25	D25	3	procasp	500	53.074	199955	2.12129e+06	42.83	9.9663	13276.2	229.17
		Primary Antibody		25	A25	C25	D25	4	vinculin	579	114.626	195164	2.74229e+06	55.37	13.2002	10574.3	237.29
