# Supplementary material for: Mitochondrial electron transport chain is necessary for NLRP3 inflammasome activation
Source: Nat Immunol. 2022 Apr 28;23(5):692–704. doi: 10.1038/s41590-022-01185-3 (PMC9098388; doi:10.1038/s41590-022-01185-3)
Supplement: Source Data Fig. 4 — Metabolomics ion counts. [file 41590_2022_1185_MOESM6_ESM.xlsx]

## Sheet: Figure 4a metabolites
Sample	UT 1	LPS 1	CyCr 1	CyCr LPS 1	UT 2	LPS 2	CyCr 2	CyCr LPS 2	UT 3	LPS 3	CyCr 3	CyCr LPS 3	UT 4	LPS 4	CyCr 4	CyCr LPS 4	UT 5	LPS 5	CyCr 5	CyCr LPS 5
Group	A	B	C	D	A	B	C	D	A	B	C	D	A	B	C	D	A	B	C	D
TIC	1.135	1.215	1.029	1.146	1.257	1.216	1	1.169	1.056	1	1.519	1.764	1.605	1.533	1.667	1.676	1.848	1.828	1.365	1.852
(S)-4-hydroxymandelonitrile +	344296	1078359	249516	459404	553651	511952	212948	327552	385682	246975	1199991	764778	580227	658424	721963	676323	687676	740208	858801	1025146
1,3-bisphospho-D-glycerate	18835914	45693017	406743	6476123	5416614	4129871	1156303	33447596	1703744	3561677	0	0	706749	515648	0	0	0	0	0	0
1-methylnicotinamide+	646151	399575	283078	0	1100393	0	683670	888916	0	1119602	1110586	1650885	313170	238083	0	407354	1193014	553106	356969	1017790
1-phenylethylamine	0	174514	0	0	0	1202434	284556	0	0	258867	0	0	1988581	2521081	1108212	2281301	0	1895266	926874	1204412
2- / 3-phosphoglycerate	4827807	9342448	1546937	2351022	7176370	14548437	1472906	4552759	2179388	3499789	4564261	7414520	5556947	10857364	3579913	6506137	6898462	19211243	4399561	5963054
2-(Formamido)-N1-(5-phospho-D-ribosyl)acetamidine	0	0	0	0	0	0	0	12511	0	0	0	0	0	0	0	0	0	0	0	0
2,3-bisphospho-D-glycerate	18517	0	0	0	0	56977	0	0	0	10194	0	0	0	0	16967	0	0	28914	16049	0
2-aminobutanoate	0	0	0	0	0	0	0	0	0	0	86845	0	0	0	0	0	0	185317	0	0
2-aminoisobutanoate	0	0	0	0	0	0	0	0	0	0	86845	0	0	0	0	0	0	185317	0	0
2-HG	3238469	5675520	1653355	3612160	4093127	7053892	2216266	3902897	3410066	5577140	6962703	9985475	172456	7636925	6426212	6732920	7327053	205138	173903	201208
2-hydroxybutanoic acid	0	0	0	0	0	0	0	0	0	0	0	0	0	0	0	0	0	0	0	0
2-keto-isovaleric acid	0	0	0	0	0	0	0	0	0	0	0	0	0	0	0	0	0	0	0	0
2-ketovaleric acid	0	0	0	0	0	0	0	0	0	0	0	0	0	0	0	0	0	0	0	0
2-oxoadipic acid	2949557	2468776	1182179	891990	3023030	1490372	1021563	6238000	1317905	1014061	1623255	1017285	1007863	676203	1027828	1187540	1588315	850047	911898	876471
2-oxobutanoic acid	0	0	0	0	0	0	0	0	0	0	0	0	0	0	0	0	0	0	0	0
3- / 4 -hydroxybutanoic acid	0	0	0	0	0	0	0	0	0	0	0	0	0	0	0	0	0	0	0	0
3- / 4-hydroxyphenylacetic acid / vanillin /	6713332	6872399	2567424	3616304	6097114	4536982	1769041	5366792	3333398	2535678	3933618	6125216	1491696	6094339	9372321	5494345	4287089	7781090	4024541	5424166
3- / 7-methylguanine	518557	780814	114558	252678	813782	632121	79180	638651	125748	180424	808953	833589	529932	656919	658466	669527	838208	844475	830501	775988
3,4-dihydroxymandelic acid	0	0	0	0	0	0	0	0	16857	0	0	0	0	0	0	0	0	0	0	0
3,4-dihydroxyphenylpropanoate	14385	94415	9512	25371	23630	24728	11192	15169	11026	0	12097	52253	14596	12353	45235	0	11943	26954	13377	10027
3-aminoisobutanoate	0	0	0	0	0	0	0	0	0	0	0	0	0	0	0	0	0	0	0	0
3-hydroxy-anthranilic acid	2308222	1875461	1387594	1550622	2370033	2459046	648825	2250119	802510	1297748	1959943	2538374	1360134	1571330	2018921	1598291	2770216	3417169	3218252	2518972
3-hydroxykynurenine	12423	0	55759	12963	24445	17251	64287	20632	30465	0	39228	0	16528	16375	27421	22674	26032	0	39447	0
3-hydroxypropanoic acid	0	0	0	0	0	0	0	0	0	0	0	0	0	0	0	0	0	0	0	0
3-methoxytyramine	0	0	0	0	0	0	0	0	0	0	0	0	0	0	0	0	0	0	0	0
3-phosphohydroxypyruvic acid	2491194	6512125	950433	3123978	245434	792212	1189720	4086073	1764666	3520111	0	0	0	136990	0	0	0	0	0	0
3-phospho-serine	355077	997773	16241	252041	416410	1379514	15228	418184	165881	521109	440792	922022	795408	2103759	460084	861915	994471	2931554	509509	1092752
3-ureidopropionic acid	35651	63019	73965	89027	92187	22876	29731	21259	37872	46642	76209	100074	58135	25835	198223	149024	44247	222055	65391	271787
4-hydroxyphenylpyruvic acid -	31651	28478	33998	0	65831	9067	12586	10724	18749	0	159581	48446	33413	10902	20172	11464	8063	9225	20442	50442
4-hydroxyproline / 5-aminolevulinate / N-acetyl-b-alanine	113674558	155557076	62952717	117593348	127104494	77639137	55279011	191940256	18724402	24526318	52959839	43903985	71570399	59173569	46844962	56054315	59684597	64951443	43252628	48360542
4-phosphopantothenate	14553	81835	0	0	88193	9954	0	129194	0	0	11779	0	0	0	0	0	8307	0	28626	35944
4-trimethylammoniobutanoate+	8962279	7775770	6914697	11072847	7614913	8795272	4610194	6613032	7921103	9991497	8336053	14848314	12711179	14670123	11784947	11924973	16899685	16687213	13404361	17767594
5,6-dihydroxyindole	0	0	0	0	0	0	0	0	0	0	0	0	0	0	0	0	0	0	0	0
5-methylcytosine	1187013	1430930	605692	1089211	1547104	2110522	393563	1566853	1997893	1362003	1788597	2844896	5108697	3343431	2392864	4203917	3274827	5821516	3611517	4937803
5-methyl-THF	0	0	0	0	0	0	0	0	0	0	0	0	0	0	0	0	0	0	0	0
5'-methylthioadenosine	14857377	17919580	6291189	17318117	32395711	28090124	7362175	25128637	7425021	8648954	20925393	23750799	22993817	22684751	21178377	21279541	24059880	26093533	28359573	27142800
6-aminocaproic acid	213379345	141591760	14622308	41133621	107054924	79013071	0	72522772	70534262	75863094	84356796	9677786	22648062	84283194	5232453	51606543	85432800	19751956	72708541	18213689
6-methylnicotinamide +	2911074	2996147	1967205	2608659	2598021	2704345	2661238	7360386	4384621	4684696	2935943	3036933	4062979	3923621	3198528	3330652	2289015	3048156	2660979	2388786
6-O-methylguanine	0	0	0	0	0	0	0	0	0	0	0	0	0	0	13596	0	0	0	0	0
6-phosphogluconic acid	28192	49040	14326	23095	134451	268035	14766	58948	23589	12224	227702	204940	30921	302677	185873	121917	187455	458753	225271	238518
6-phosphoglucono-D-lactone	0	0	0	0	0	0	0	0	0	0	0	17502	0	0	0	12677	0	0	0	0
acetoacetic acid / succinic semialdehyde	0	0	0	0	0	0	0	0	0	0	0	0	0	0	0	0	0	0	0	0
acetylcholine+	5633000	4943655	4800002	8256012	7640528	10568289	6329701	9776737	3717287	4712310	12536887	21044357	11618410	14747336	18742914	21164652	14813002	16523321	22073150	24777891
acetyl-CoA	0	16857	0	0	40494	0	0	0	0	0	0	0	0	0	0	0	0	0	0	7654
aconitic acid	215727	523467	0	150029	429405	1047044	0	0	173981	226945	438851	476406	170125	593373	642934	760291	708001	1095571	433554	656886
adenine	4385242	1918810	1151357	970487	1735748	2414455	1212288	9285532	643708	2448875	6555559	3863578	4427841	1993061	3918044	3618994	1994965	2767614	2320015	2920839
adenosine	2537808	974747	3854621	1744042	1663079	1937556	953730	1348078	385169	1356186	830281	1939976	2283950	1894973	1555223	1417290	2651777	2518252	3940062	2684245
adenylosuccinate	0	0	0	12128	11128	0	12933	27429	12379	0	33680	54551	15744	16561	48478	73549	0	0	60629	84347
ADP / dGDP	65449359	99579949	28684863	66044048	111624675	118579174	34659222	82664313	48567323	52491361	102709924	130100450	117930258	121177917	103546611	113161824	101034187	93293246	91575003	109216888
ADP-D-glucose	0	0	0	0	0	0	0	0	0	0	0	0	0	0	0	0	0	0	0	0
agmatine	207080	56331	0	0	405466	0	0	476577	0	0	319341	226053	92680	245977	305677	357484	435704	693404	29157	371708
AICA ribonucleotide	0	458270	0	0	0	422036	0	0	0	139791	0	0	0	112884	0	0	0	739646	0	0
a-KG	6802817	16075887	7342571	10522316	4948318	13319352	6113391	10257496	10794359	19567595	4637620	8110687	5757117	12114464	5327717	7724333	5423911	11931863	4226002	6236354
alanine	206326564	342796871	135354011	265744735	483112030	271171935	113107733	586108463	174306101	261774193	273920556	225807436	266157996	218878179	254048853	240326438	264859581	269588766	70014379	251763920
alanine methyl ester (D)+	0	0	5707265	13322697	0	0	0	0	0	0	0	0	0	0	0	0	0	0	0	0
allantoin	16185454	20552487	5158745	12191641	23940691	18895372	4203697	28476337	3794622	6185080	15334725	15947956	10400116	13342248	13053057	13010354	18950320	20638244	16396044	18116051
AMP / dGMP	15084786	18063288	9198678	16431531	11593279	11223772	11166881	12213973	9098561	8558182	6591013	6897796	9050816	9480715	7449654	9205325	2957083	4161923	5434818	6016895
anandamide	0	0	0	0	0	0	0	0	0	0	0	0	0	0	0	0	0	0	0	0
arginine	2560074979	2586176476	699719778	1799799120	3859193052	1859913977	365837651	4495249489	695779541	1179506529	3571570945	3171967065	2375651625	2517210765	2863771248	2877275039	3794547414	3811613787	2894802031	3597054259
ascorbic acid	91166	70918	0	0	120328	41207	0	97051	35878	0	0	0	114546	0	21735	0	0	0	36233	46831
asparagine	39575816	48935589	16032016	33091358	60809498	44448448	12380768	75040841	15669978	23750523	44508061	48044358	32813993	40980919	37969576	38750150	48710701	53223843	39514723	46810327
aspartic acid	103116545	94001766	48017429	54242793	150022177	156363885	26793060	57353946	86139516	88516908	70893735	94539587	187951616	183269706	80586814	82475412	190699027	176418700	87332978	91651272
ATP / dGTP	251860804	230415619	61670508	142636565	377526878	399936723	76446472	141033428	184816767	201504284	239704736	242939810	464165235	394307890	265058630	217163274	483356835	376666825	280167445	233351056
b-alanine	8120455	63618017	19151811	70645015	12657989	28871783	21786449	53355666	25143653	44037095	0	0	0	0	0	0	0	0	0	0
betaine	605526995	483595995	68855046	227317203	910518583	919387481	74171944	664714085	254411036	393606342	1087976681	1319512009	1160995155	1555965513	1204128190	1157789461	1534879419	1866596464	1331350117	1424748141
butyric acid -	1744108	337647	519361	661618	2001549	1407341	394887	1594327	482239	663376	163171	1836284	1408499	1456388	1213621	1021899	549753	1705509	232320	1002359
butyric acid(iso) -	1512408	223450	111596	433023	313533	809752	50975	196284	50636	46470	223480	575841	110737	305623	258739	87566	431129	1229506	297561	134335
carbamoyl phosphate	1766600	2306813	1313493	2499824	2014297	2278496	1490631	1639800	869983	1477750	1637534	1602201	1219195	1863597	1261396	1536234	1132023	1599428	1654670	0
carnitine+	9393277	10117011	43914717	16914734	10755066	6792223	25017073	7659510	49651596	46445110	5017945	3482456	8316506	5226365	6582720	4187037	12190216	6218186	10766076	4440095
CDP	5048873	5203253	2620233	3435477	7826491	7703654	2119861	3868359	3609815	4834225	4620816	5183362	6034521	9516879	3948593	4928902	7410850	9682254	8111685	6426684
CDP-choline	12587501	4030832	5421516	5481775	15273961	8816403	6041238	6129231	7713325	4186485	11399545	10810293	16557296	6942298	13026810	8437222	22284733	11184715	16652863	10345177
cGMP	0	0	0	0	0	0	0	0	0	0	0	0	0	0	0	0	0	0	0	0
choline+	895484440	784772374	715364526	1014369483	1475586998	1718048832	686679655	1058493078	617187667	659163446	1748367812	1982119225	1756052771	1674308830	2147908946	2094433455	2130534589	1948936046	2446949160	2360960202
citraconic acid	5766080	5624395	3407878	7338328	5448398	6766466	11364007	6848059	4858689	7961881	23050367	26736114	6403457	9849033	18390519	14353861	19387026	15641776	9871959	22847481
citramalic acid	25002980	28678253	12631032	19386281	14867158	18327714	9616171	18058062	7596229	14181221	23562742	22115797	14493417	14140386	22873706	16815203	18242999	23723639	21489243	24762729
citrate / citrate(iso)	777200818	1251514675	67625786	666799623	2074958613	2335473201	115411709	1438461316	311458865	619648337	1295182819	976435986	1442380123	1930302527	1541281324	1036489625	2633386242	1895272337	1908184728	1548715099
citrulline	0	0	0	803421	0	432229	0	341567	0	0	0	0	0	0	0	0	0	0	0	0
CMP	8796287	9072777	5382165	5848846	11144387	13533613	5440035	5851571	6386814	8568144	11258387	9448062	11273544	11801000	8885562	7789660	17406533	15448721	16809521	11765430
cortisol	0	0	0	0	0	0	0	0	0	0	0	0	0	0	0	0	0	0	0	0
creatine	179563358	241600284	382349059	355938678	381542296	438240060	428726194	285777324	1250054509	1500042665	282544915	249474051	510866478	451879924	378212095	322621839	333970939	351452183	238360111	192205843
creatinine	77155895	89015675	23355714	49821935	142411386	125167019	29218637	134236334	26407408	44108438	108439621	95740186	80996379	114981565	108280253	101539054	119191918	153208322	128774140	156078816
CTP	23410460	26750006	6035612	12055370	48667481	56312266	8526329	13865707	17997396	21453913	30245744	28907810	53817501	56006862	33476845	22590195	81992519	67674463	41758633	30116723
cystathionine	746822	890135	225107	681687	1533717	1935893	350672	1516524	246418	338515	879225	1184331	882752	1208503	1036597	1063517	1495124	1634875	1289601	1374904
cysteine	827032	969762	2474974	1985780	2203221	679498	108694	2676129	338194	249581	41048	125228	673875	280626	547171	489313	1276092	1975541	1142496	792275
cysteine-S-sulfate	0	0	0	0	0	0	0	0	0	0	0	0	0	0	0	0	0	0	0	0
cystine	27550	179510	630537	100469	240741	0	0	619623	0	0	0	0	0	0	0	0	89208	0	0	0
cytidine	41374563	32069835	16427486	24396116	46427328	42757683	9812035	30996224	15270120	16348162	122280143	150887507	52781127	63081274	86045464	97501783	129226178	135072833	155660891	148479433
cytosine	4159602	4043553	2019032	4308560	3431232	6765916	1114735	4332128	1606054	3583192	4344383	9398364	4228019	8107372	4590929	7749950	10064850	17358191	9791910	14461766
dADP	0	0	0	0	0	0	0	0	11029	0	0	0	0	0	0	0	0	0	0	0
dAMP	0	0	0	0	0	0	0	0	0	0	0	0	0	0	0	0	0	0	0	0
D-arabinono-1,4-lactone	3554890	2625784	1300025	1582078	4919150	2982388	1561207	5025708	219458	1768249	2166636	2652448	1114829	2885020	2925160	1954720	938582	2183506	2351480	2605732
dATP	0	0	0	0	0	0	0	0	0	0	0	0	23859	0	0	0	0	0	0	0
dCDP	63354	155577	7799	86089	0	364361	25935	0	55004	0	0	0	0	268182	14552	242854	0	251467	0	295043
dCMP	304972	210601	210091	331126	335958	503759	248455	487800	251776	275735	291993	340200	194584	318216	319450	156692	116576	235552	267175	216383
dCTP	651337	810334	124474	492037	1794533	2333869	299941	873579	690863	948181	1420930	1391773	2014412	2284566	1511657	1004235	2677548	2342900	1668980	1248307
dehydroascorbic acid	0	0	0	0	29685	19202	0	0	0	0	0	0	0	0	0	0	0	0	0	0
deoxyguanosine	0	0	528103	1090031	0	0	0	0	0	788504	0	0	0	0	0	0	0	0	0	0
deoxyinosine	458410	358140	227955	474784	327834	959029	81876	402755	165183	471937	475053	1605269	479519	1631703	562919	1587624	927246	2161813	825657	1637466
deoxyuridine	1341259	2376689	600927	910240	1945089	1887714	441283	1596864	869845	1019261	3213162	3144396	2177295	2594656	2877806	2417597	4919150	5464487	4469983	3976022
D-erythrose-4-phosphate	22052	16788	0	26151	111624	21782	21966	54932	0	10840	39444	26791	20345	22157	72216	30484	57020	24988	103710	54383
D-galactonic acid / D-gluconic acid -	3687780	6388060	2216348	6133376	5204548	6447179	1679234	7892394	2043819	3441079	6704744	11411212	4982561	6545336	6677711	9332602	8081303	8833761	7622740	9762014
D-galactosamine/glucosamine-1-phosphate	0	0	0	0	0	0	0	0	0	0	0	0	0	0	0	0	0	0	0	0
D-galactosamine/glucosamine-6-phosphate	628475	237157	600554	461993	1229455	358390	777289	1378604	48273	67848	1651330	873316	321000	216084	927862	582530	470896	294378	1483514	825968
dihydroorotate	93531	28230	50271	77384	86348	270961	215022	91980	0	140368	1039876	986273	459483	159336	1169495	997959	589903	231873	643162	464764
dimethylglycine	0	0	0	0	0	0	0	0	0	0	0	0	0	0	0	0	0	0	0	0
DL-DOPA	0	0	7395	0	0	0	0	20127	0	8581	0	0	0	0	0	0	0	0	0	0
DOPAC	91910	154496	50406	54820	169870	62652	47886	137436	18732	49691	77502	19602	75216	77064	101525	38745	12862	48986	39391	27727
DOPAL	511990	1080732	436681	466344	504871	539832	306884	544684	274706	414820	321759	417552	354212	221532	290283	436602	305351	757883	701824	549306
dopamine	0	0	0	0	0	0	0	0	0	0	0	0	0	0	0	0	0	0	0	0
dopamine quinone	0	0	0	0	0	0	0	0	0	0	0	0	0	0	0	0	0	0	0	0
DOPEG	158545	357859	232102	494991	612519	853544	237713	533926	222942	145875	1208706	372247	1024271	587820	1298646	441639	0	474509	1109298	876623
DOPET	0	214862	200107	296635	642961	221276	404064	612088	171714	354751	285294	474484	304834	221140	0	175726	177338	692351	621538	384219
D-ribose-1/5-phosphate / D-ribulose 5-phosphate	1444087	1844660	644703	830789	1638674	2457008	414498	1417719	721728	1191981	3507330	4196343	2198406	3687900	2774948	3751396	2296269	5347436	2862877	3653062
D-sedoheptulose-7-phosphate	6207931	1475318	6150130	3846334	11212817	3470170	7670782	7399543	2405500	1440796	20082119	8946763	6993683	3009152	21096406	6379851	6381985	3617956	18779438	5316738
dTMP	0	0	0	0	0	0	0	0	0	0	0	0	0	0	0	0	0	0	0	0
dTTP	0	22035	0	16916	127139	63569	0	0	13498	11681	0	0	38445	55675	0	0	112815	124885	20847	20086
dUMP	0	0	0	0	0	0	0	0	0	0	0	0	0	0	0	0	0	0	0	0
dUTP	0	0	0	13622	0	0	0	0	0	0	0	0	0	0	0	0	0	0	0	0
epinephrine	323391	149619	160023	173571	228439	303671	230135	381041	365367	325721	282175	216006	122907	176934	146387	219390	130545	258164	164578	205526
ethyl acetate	207081	233758	129665	127215	467407	254079	105374	306868	156525	420742	356797	374144	567471	489603	546804	273207	683195	470911	529841	241457
F-1,6/2,6-DP	3472835	7994205	1960543	3620831	9005439	23961947	3174900	9712877	3303048	6225165	7745040	19444816	10263451	20332001	9456302	16432004	16258667	45291718	14203168	26941681
F1P	95789	250013	0	85322	147424	272273	13959	15939	0	75818	0	38312	63302	100320	0	0	24078	278893	0	38054
F6P / G1P	10740208	4933804	8417079	8741308	18186072	11585056	9806533	16233923	2553277	2817930	17330526	17293858	6434604	5631447	19244372	11739686	11945309	10911106	32989707	17151687
FAD	0	0	0	0	0	0	0	0	0	0	0	0	0	0	0	0	0	0	0	0
FMN	0	0	0	0	0	0	0	0	0	0	0	0	0	0	0	0	0	0	0	0
folic acid	190364	220007	71347	179050	0	0	0	131162	0	103100	0	0	0	0	0	0	0	0	0	0
fructose / mannose	50988312	68490541	17080535	45265312	90535930	30256313	10965857	148695714	4679654	5382602	19175590	18067807	14581814	19107619	18220792	20739699	15627490	26112629	16740702	31711989
fumaric acid	2411916	4381448	1462038	2819662	132705	3368880	1592242	3091605	1889800	2489858	1355485	110883	1299866	94506	1550468	2137107	2115852	3410011	2048169	2313693
G6P	17257622	4919717	13439946	12254711	26861185	8563074	15545509	22453654	3469933	3095013	23270124	18544692	7880830	5287825	23987802	13492008	13671707	8452054	63625422	19922600
GABA	926306	1292648	1327176	781920	1028218	887440	205107	1010283	1069407	1109351	1034854	439470	763573	131395	66461	563951	978004	441486	544625	298694
galactosamine / glucosamine	0	0	0	0	123161	465298	0	776096	0	0	829906	0	149377	294767	159510	0	207730	0	551055	436645
galactose / glucose	1407023321	1159847343	299652296	715164896	2038257183	464892864	139844145	3132352875	206710112	225021399	1049471550	663842930	656506424	451210312	817948386	558475019	1131086669	909645061	730212557	726706037
GalNAC/GlcNAC/ManNAC	9278816	8133322	6536132	9205789	12040477	11727535	7163796	9849254	6007638	7075211	15762940	21438614	13314520	14170986	18759074	17905100	23572562	21265098	26270093	25501361
GAP / DHAP	2548851	5496674	1857245	3592592	3005986	10743922	1077171	6095595	858996	2415601	3638455	17294848	2259268	7252416	4170877	14618488	3633169	24046273	4695628	15692530
GDP	6279738	9242457	4676320	11612845	8993617	14110242	6859512	10736437	7201113	8106086	12720857	13843792	9837277	16059489	13194328	12405721	12527588	13015215	14384269	16746252
GDP-L-fucose	703168	825557	405032	472463	1442023	1415035	384662	611395	603236	772747	840739	1171004	1520350	1523557	1245756	968017	1729111	1669359	1194330	1215571
glucono-lactone	0	0	0	0	0	0	0	0	0	0	0	0	0	0	0	0	0	0	0	0
glutaconic acid	0	0	0	0	0	0	0	0	0	0	0	0	0	0	0	0	0	0	0	0
glutamine	143782482	150323779	157429451	250687098	174829432	132462787	95291312	329796432	165079925	268065931	163426968	211020926	167042603	183429113	169799701	196644900	230420410	259066162	190180088	222341196
glutaminic acid	148016529	311272107	54381990	142132730	244577196	447962584	61285851	198028618	138504733	265407283	288455622	393676293	304049514	531442940	244807194	331101210	344566748	561357960	252193444	343212684
glutathione	26267158	24390707	21212098	30290917	56014316	79988294	17515501	17408123	27927793	29265697	27233014	66027705	62223295	78512529	60555869	54115829	54237389	83596518	61317590	62289847
glutathione disulfide	48742708	61638849	17116802	37064198	88187747	89948883	44648138	99076799	30683995	2533466	123789684	93312301	76236688	61069363	96344449	79471105	136856359	79114029	86784866	87617893
glyceraldehyde	0	0	0	0	0	0	0	0	0	0	0	0	0	0	0	0	0	0	0	0
glyceric acid	3657890	9979913	11093397	4907198	6391438	7156048	911879	5198744	3066854	3667876	3134418	5189621	2107740	7630140	4537171	3584882	4155123	5520353	7666696	7072901
glycerol 2/3-phosphate	12320149	24826186	12504082	28569692	15544214	36828351	10263702	35993139	5339642	12997892	18370768	40171103	10563253	21352091	17394482	34477966	14815744	38181481	26145520	36551855
glycine	13852520	19953333	15500616	22987253	14325785	9815561	12662316	23845652	16302939	19765701	13404773	17808293	12845889	12376204	11833549	17867981	14134232	14560272	15109189	16709729
glycylglycine	106760	86434	336412	359742	0	0	266106	0	331068	212267	0	0	0	0	142263	151450	0	148650	0	0
GMP	1660615	2975038	2346256	3321503	2187681	2814239	2476188	3848579	1237486	1642644	4394173	5275099	2828573	2616696	4823638	5124735	1463470	1791676	4554177	4835381
GTP	22818809	28592175	8937323	20331671	48360994	56943684	10936441	21727478	17452662	24467758	44560644	45208468	66144079	75112181	49462466	41490150	72013908	80727259	58708903	47936047
guanidine	2236681	9941164	490698	1261305	5632741	7083698	487693	2055614	4695592	1254819	6944248	17995193	8115325	11755135	9024210	4850342	91240851	12201029	34540849	15228306
guanidinoacetate	9061641	6115727	5828558	8165613	2522517	2590036	3330055	5450535	6378274	6193006	2521042	4396328	3582271	2637746	2384055	4216314	5738491	6820127	4648933	7574591
guanine	637977	321120	1183459	2948721	450387	536937	1298178	2308748	605696	545860	841001	2462797	938024	970374	1774074	2410518	825439	1434295	1859007	2545784
guanosine	980633	821172	564388	1007469	1322643	1790134	313279	1004232	493446	828937	1007680	3365675	1281275	2216893	1375914	3076655	1676059	3353774	1774836	2960738
gulonic-lactone	2568450	2238939	1881414	1846780	3112269	2563863	1611901	3213818	1404046	1593289	1747738	2486008	2110574	2010931	2077861	1747762	1864763	2456069	1958176	2191569
histamine	0	320972	23176	420033	0	0	0	0	0	395526	0	140360	0	0	0	0	0	0	0	0
histidine	95598417	110965304	61856703	105731532	82784959	64098658	43139336	102373708	44872299	64262151	68101762	64002279	59575819	58500244	59843528	57304607	72926934	72188535	67194856	63385938
homocysteine	181553	331969	49281	140815	630193	572657	0	442943	84846	22926	299979	188259	88801	74413	143161	237663	94502	216248	295385	164707
homoserine / theronine	59434212	59729892	38908053	49779756	45281455	29140426	19717781	76819288	29412266	34100617	29454645	30130459	30420518	28169694	26334992	27394610	35289606	38764591	30844437	37151857
homovanillic acid	243448	144671	204159	66057	212632	46213	140525	0	41303	15113	60399	315572	181183	187034	1150457	92692	145063	503152	180314	139875
hydroxyphenyllactic acid	994169	1207254	364381	607365	1310731	919034	194079	1435091	116225	257750	956433	487627	475807	275863	515824	872483	510510	1140114	385150	369297
hypoxanthine	2685079	1767626	1452706	2987371	4791212	4393441	943170	5876458	1318174	2461328	5505079	12834699	4819005	8160675	7778057	12241074	6288637	11264945	8466450	14702381
IDA	737191	341658	582484	1155733	1213331	1132686	639319	131612	516775	150096	1044164	901100	571792	1000669	623302	840405	912968	1109676	532490	1266424
IDP	0	0	0	0	0	13639	0	0	0	0	0	0	0	0	0	0	0	0	0	0
imidazole-4-acetate	4146089	6887250	1527441	5634793	6735501	8141214	2090793	7082334	1411303	2128509	741266	586838	4153061	2959833	1536144	1963170	1162206	1277985	1033550	881311
IMP	551962	155437	140063	426411	191822	129303	303532	1035676	233027	167012	637255	1105997	547182	290127	741625	1163484	341255	249139	789256	1595544
inosine	151354	54225	240049	368068	125066	87539	59042	386471	167699	201907	186434	584373	184127	324969	121737	493112	237014	462911	310094	724812
isonictinic acid	277288	709586	1062679	1287183	1313065	1122582	900617	1808936	806905	92202	1406975	845288	1534410	956001	1355285	922200	1132404	1068898	1552201	1052443
itaconic acid	1608576789	1470616046	1799009096	1429559772	1872906111	2922939925	1489454420	1083873979	938019398	2758328091	167163238	194212858	117813515	241460678	139527208	170124601	129584349	230826990	117785612	197851237
kynurenic acid	26111	23689	0	0	29618	0	0	102391	7738	0	0	0	8553	0	0	0	0	0	8240	0
kynurenine	1363992	1507692	456424	993064	1671097	1279249	367946	2283677	712257	845028	1256690	1565663	1401429	1689565	1667691	1437377	1983554	2092190	1782347	1697075
lactic acid	1217134155	3844246424	133612999	2496475593	2515943731	3757845719	157423808	2581197030	36531488	2421053422	4194282712	6023555798	450114239	3083856456	2746210457	3242001012	3883301339	6861584499	683903006	4325821414
L-arginino-succinate	3054052	4016462	1332289	3003051	2788573	5134199	844867	3112319	1168945	2485902	2513636	5984975	2607182	5868768	2918130	5609019	4499881	9758890	3918595	6883109
L-cysteic acid	0	0	0	0	0	0	0	0	0	0	0	0	0	0	0	0	0	0	0	0
leucine / leucine(iso)	1719099051	1991362580	625994096	1324249042	2914571130	2119961730	505770950	3930677696	651725568	995517142	2883987386	2293791451	1793835211	2120057459	2255774494	2213707569	2689914580	2854619836	2185697581	2468399729
levulinic acid	0	0	0	0	0	0	0	0	0	0	0	0	0	0	0	0	0	0	0	0
L-NMMA	3706769	3559678	1073392	2456734	4476989	2506240	307561	5319499	532645	953824	2671570	3639408	2149691	2304019	2410789	2909037	4103809	4442105	3503689	4238726
L-tyrosine methyl ester	5185183	6121399	4906374	10429092	4847301	4000449	3390916	2703004	2155572	2506120	5602306	7732867	7708760	5998252	7482572	6592016	11314826	10938165	9493055	10987631
lysine	278368677	275384539	98753725	213737630	465168072	231949868	46735432	405858071	73007674	112434798	349377256	422645541	239026438	285284993	293973851	392397585	449854346	481818775	376957270	488660772
maleic acid	46430	208701	71858	119711	751634	759244	72365	140652	225510	351421	266567	781693	407331	1269225	242580	359410	1032249	1541807	204143	470457
malic acid	101844560	133437148	174984311	242242187	159291322	225623351	167588727	221593098	93447117	127079058	144610047	166321271	89021562	107763684	145266722	141569919	154481536	146314304	134670736	201506315
malonyl-CoA	0	0	0	0	0	0	0	0	0	0	0	0	0	0	0	0	0	0	0	0
mesaconic acid	0	0	0	0	0	0	0	0	0	0	0	0	0	0	0	0	0	0	0	0
methionine	226941503	220546589	74874251	144436937	373366821	288820102	49537477	406462511	62301388	98910728	368181002	412485853	286927723	323807451	374668160	378481389	405734302	452886706	316632434	376994761
methyl acetoacetate	0	0	0	0	0	0	0	0	0	0	0	0	0	0	0	0	0	0	0	0
methylglyoxal	0	0	0	0	0	0	0	0	0	0	0	0	0	0	0	0	0	0	0	0
methylmalonic acid	33662207	46692586	23248911	31622795	142034245	114092825	30132494	96825055	35941551	41283597	240146400	165584227	131682554	143026700	231034117	188971693	213776414	163931002	204474800	173357206
mevalonic acid	1279967	1353988	840490	1129612	3620716	2293308	853144	2907666	1273941	1387361	3042026	1647075	2533780	2325190	3462674	3219228	3372507	3250799	2509558	2186106
N1/N8-acetylspermidine	0	19335417	0	26343598	0	24889418	22303	41391260	466935	13673636	0	68126909	173503	24030076	0	93331331	95448	21059049	26970	54660917
N-acetylaspartic acid	6320111	6049575	4493357	7417547	7206694	8031216	3269816	5857939	3339568	4001124	5314574	8082923	7017197	7919731	7054268	7581174	9535699	10028388	8753498	9036597
N-acetylaspartylglutamic acid	0	17807	0	44176	22511	21737	0	19212	0	0	0	116474	0	43799	191176	32845	70906	126261	127079	260103
N-acetyl-DL-alanine	19405614	21361422	12987237	23718816	44560805	43347930	13660275	38250848	19459415	24624778	48364176	75849031	45906882	52721667	58344552	63366321	61891555	74667910	64881295	81125791
N-acetyl-DL-serine	21144521	29919358	13605088	31890027	35730638	54954514	12100508	37708831	19253586	32970799	40081399	53643397	26326323	46360264	30193909	53103800	40753011	56445258	46233261	62593440
N-acetyl-dopamine	43632	0	102630	19316	87853	0	0	26867	26542	14180	0	0	0	60519	0	0	0	0	0	0
N-acetylglucosamine 1/6-phosphate	2083820	1523090	1401763	2421482	3296025	2994295	1367768	2651228	894337	1121290	4402409	4647778	2797105	2469055	4889372	4701170	4420022	3983865	6891265	5624273
N-acetyl-L-glutamic acid	0	0	302428	341325	176131	0	102662	0	258085	361775	0	224866	131952	161530	0	285583	160062	536026	133862	161445
NAD+	54836577	77469875	28391398	52196773	79412014	107908400	30033004	48806948	32402998	55538307	46289147	62082145	71412230	90340623	49961267	58831797	74370999	99351401	60113007	66089675
NADH	0	0	0	0	0	0	0	0	0	0	0	0	0	0	0	0	0	0	0	0
NADP+	6317074	7509015	3002019	6310238	8425480	11297274	4011966	5545935	4352114	5661867	7146972	5685543	10252439	13140586	8106619	6626729	12592805	11638588	12694584	10517969
NADPH	753795	1679864	0	107019	3240370	4538920	127273	912880	236694	0	1706930	3407863	975140	916423	914297	594523	1521181	1446172	0	14844
N-carbamoyl-L-aspartate	0	156355	0	0	0	0	0	0	0	74038	0	0	0	0	0	0	0	0	0	0
nebularine	458337	357953	0	19423	327828	959360	0	152608	165367	0	475051	1634385	479653	1632239	562966	1656640	927227	2162227	825749	1637968
nicotinamide	34729199	38818573	7858533	21302372	49804998	41591036	10475820	50539705	13531185	19468454	36873322	28511846	62510807	46472185	36157021	54314672	31836973	44880376	42483564	41178902
nicotinamide riboside+	0	0	0	0	0	0	0	0	0	0	0	0	0	0	0	0	0	0	0	0
nicotinic acid	5127252	6096018	911102	2954604	0	0	5093226	3449753	6122411	5033729	6086202	8422682	3064282	3329868	2828490	0	0	3045415	6795009	6059710
N-methyltryptamine	6570	8601	17636	0	0	9579	7023	10928	14548	6947	7820	13626	0	11723	9643	10171	0	9571	0	0
NMN	183742	1871614	120925	693220	491521	2741960	69843	595344	79353	725292	291161	907866	573768	2038210	358482	984363	978699	2137039	731915	1401078
norepinephrine	51110	96523	30761	72913	101069	91673	69893	163596	97138	69281	22044	80385	176850	85483	104790	185157	137397	294676	328510	257205
O-acetyl-L-serine	15255797	1233617	393704	878610	26292717	57471250	520482	3980611	446125	1226153	57937010	163488521	76374392	118689000	97796935	128476820	108697407	137007099	133442647	198029124
octopamine	415387	312906	695265	439683	404161	316076	504161	461841	542684	642409	68670	522779	231246	256497	179336	407220	491185	1327053	199821	779087
ornithine	57361998	51947215	9375009	30134282	89619721	31787965	5721805	118956631	7255688	7411202	30051924	32594716	37313039	22028168	22937645	30717294	29129342	34189741	69365968	38446492
orotic acid	0	10153	0	0	115288	63517	0	16843	14671	15460	134731	132031	65665	146684	160744	80731	0	169952	57396	110774
orotidylic acid	0	13282	0	0	48609	0	0	0	15975	0	0	0	35935	18502	12286	0	0	72240	0	0
oxalacetic acid	0	0	0	0	0	0	0	0	0	0	0	0	0	0	0	0	0	0	0	0
pantothenic acid	28048232	23597156	3260278	10709258	45601734	24204438	2455091	45966278	2870674	6097245	10756793	10949193	8774430	11223501	10697437	10840328	15542758	12522681	11397942	12639972
phenethylamine	0	0	0	0	0	0	0	0	0	0	0	0	0	0	0	0	0	0	0	0
phenylalanine	229613447	297064692	116699221	201333909	215749398	147431846	68201691	393749545	90125396	134470074	149944212	166306150	170004853	164312956	174523077	170139432	216834835	208026770	143139880	177187445
phenylephrine / synephrine	135851	244693	128275	314562	226454	117737	127537	188607	264327	131341	332726	133562	81133	169046	250091	207836	287287	302053	189896	299657
phosphocreatine	395941666	708234577	50301409	79425202	1052130766	1806963146	87740202	116501976	530283327	816169724	246427034	250519021	1272037748	1579330934	284938622	237341509	1553270712	1939103749	220796412	215563525
phosphoenolpyruvate	1583433	3169024	157602	461362	2430404	6376689	269841	1775802	700614	1828152	1256677	2259459	1847486	4903382	1094289	1788483	2395409	8421184	1052895	1892744
phosphorylcholine+	214339249	275607815	66779439	127165352	314676246	417828082	63262015	125915257	96140111	136002926	236706653	252238196	311119544	392285882	272416470	225796132	504095016	418095274	230161206	211215845
picolinic acid	1765076	1665761	1167516	1551730	2387991	2249136	1491007	1987285	1413606	1603151	2664261	2263039	1997658	2293914	2598135	1616540	2068929	2386974	2523074	2244734
proline	360673823	489353098	221195974	353000418	467644178	344891717	176802018	653989150	203930964	303206899	643140209	720320436	460748946	539664294	627192682	630761968	626716726	750837953	608115512	725470079
propionic acid	5799184	32009869	8859897	17701475	5912797	5899167	7393087	11948183	11190863	14926062	4624040	3697892	8104897	2335182	6815374	8240812	7430413	4929831	6639567	3866694
PRPP	0	0	0	0	0	13011	0	0	0	0	0	0	0	9123	0	0	0	50355	0	0
pseudouridine	5343578	4877178	2398641	3672375	7816827	6790441	1959874	7005735	2872235	2996101	10489566	12866659	7818005	8064597	9926144	9345682	14902352	16051430	17998866	18721327
putrescine	5497	4613082	56756	3300646	0	5310022	74228	3495735	52207	2690624	13012	9373863	77546	8040569	57306	11278053	16031	6838313	62323	9792931
pyridoxine	40302612	20728797	9534721	17399739	60936501	29437777	6151325	61389530	10331577	14761844	29340943	30100517	28032556	29856409	28846201	25210525	41506330	37781362	23809348	21340575
pyroglutamic acid	198484020	188156058	29828440	157039374	749443438	488710279	84470202	753834813	519836007	1077342714	3201425024	2878371944	2529361208	2562541264	2950133744	2967616126	3493887846	4153141968	3086611480	3748005428
pyrroline hydroxycarboxylic acid	28450289	31986195	38777946	57308137	39799570	32959342	23063814	77968582	42701046	68030142	38017586	50623093	41648053	46990843	40944393	48607031	55476936	66383135	44736012	55209272
pyruvic acid	300227209	148138412	71404899	169300951	409737360	323145499	40690664	513941583	75891806	124977628	159194198	359902557	245248457	353201136	296403770	349201235	294189809	464290755	171053260	245438450
quinolinic acid	150943	177718	90627	120758	17373	81852	13886	70579	38824	89042	0	77311	16135	56293	38104	0	0	16854	18271	0
S-adenosyl-L-homocysteine	0	0	0	0	0	0	0	0	0	0	0	0	0	0	0	0	0	0	0	0
S-adenosyl-L-methionine+	23147159	24419568	10441575	29815323	32049632	40277822	14927293	28245966	10351648	13334026	51653107	62777719	37388606	44769798	63953207	58784321	47326833	56398449	72055695	66716752
S-adenosylmethioninamine+	0	0	0	0	0	0	0	0	0	0	0	0	0	0	0	0	0	0	0	0
sarcosine	0	0	3122235	7229220	0	13531982	0	0	8342989	6358946	4087569	21610206	16011884	12243986	11974638	22922265	9641993	44129511	22576867	22960343
serine	1090041	512732	730608	8665820	5270201	142354	2160544	1682894	124810	3692815	1104564	5332051	7574490	1142323	2694283	2869819	911601	2012088	2241746	4463328
serotonin	53902	0	0	115988	0	46814	0	0	0	0	23571	28651	0	0	22680	22226	23262	115058	130439	88694
sorbitol / galactitol / L-iditol / manitol	16494992	16865693	7328782	13523774	22447766	12875113	5076516	34762938	2156031	2313826	7591867	12581503	3213474	4653625	5766367	7461996	6377178	7743260	8292957	13145053
spermidine	25974387	30582574	42351443	33633955	26111765	20565933	28244569	22385024	26097342	24747443	9511063	8035220	12120437	10735417	9473347	10661587	6803943	9694752	6994535	8008492
spermine	5292665	6682680	7549322	6341648	4969053	3793674	6444863	6027092	7857891	7601622	4261402	3612083	4534416	4720086	4435831	5055772	5368488	6535220	5374807	6450136
succinic acid	15696136	41298584	15065236	32467477	19649985	50040481	17958454	29347935	31486337	55103525	0	31258915	23352003	47811915	22373413	27234123	18191577	30521199	0	20259434
succinyl-CoA	0	0	0	0	0	0	0	0	0	0	0	0	0	0	0	0	0	0	0	0
taurine	615597846	956423081	613023695	1209135181	1365249987	2599339710	845609696	1250145497	1185603340	1693070925	3462134554	5432164277	3358260261	4165178746	5086840663	4950385487	4431426597	5293421498	4365098888	5061381851
thiamine+	47848013	44552078	9456250	12788647	72138804	17631374	4290978	94591104	8197147	10375177	40074246	20043308	22641820	16434020	22184131	19227425	27863710	24226395	19269212	19924883
thymidine	6426646	8145308	3083969	5662530	6433898	11094817	1342138	6298205	2755016	5350136	8908040	14044498	6744786	12600974	8190056	12036863	16326393	25974338	16090344	19858436
thymine	0	0	0	0	0	0	0	0	0	0	0	0	0	0	0	0	0	0	0	0
tryptamine	10895	21462	19319	7770	83776	16691	35163	67082	49984	0	14992	6585	31090	18034	9592	0	18680	0	0	10439
tryptophan	56910047	69913054	26878434	53310328	48936209	33839858	19944041	80621491	23203929	33743981	31803457	36311274	40339024	33590023	37574909	34431992	48912042	45635666	33544774	39199805
tyramine	0	0	0	0	0	0	0	0	0	0	0	0	0	0	0	0	0	0	0	0
tyrosine	189916326	207037640	64029785	134835574	313379548	237906990	49263214	313672518	61577192	89204060	270436044	272147612	198979392	229709234	254409845	244480063	310205980	327395556	279862016	282550535
UDP	43063646	45604085	18231449	31087743	68648401	82099926	18063504	28429637	23860838	33370857	53889133	50498718	66270252	68164618	51398422	43904878	105405285	101611325	99526354	76364381
UDP-D-glucose	43548052	51919692	39587677	90174483	85929025	110599286	35183030	91207841	32578851	32113572	117408648	158362528	68709882	71520109	130676902	139810676	90736550	108535758	184996214	191095455
UDP-N-acetyl-galactosamine/UDP-N-acetyl-glucosamine	22495287	18841592	13681327	16640055	27200000	25722709	11650694	14323901	15606358	14084439	26222748	21200154	24578236	20004427	25398253	16607543	28838475	30343832	34854578	23387858
UMP	3151287	5270462	3065454	3938730	3917427	8016617	5535662	4716263	2139313	6084940	10399718	6170843	3921338	4949697	4170928	4760324	4447230	5705479	10018613	8734836
uracil	94458791	265215856	29588842	54359880	119911065	177944274	23334831	93550499	88354436	155703012	489395562	286186228	235166083	384166873	253609204	257444812	273342713	342915620	215266114	228660830
urea	4536844	6155175	1717072	5974515	7579790	8463596	1591344	6789924	2687493	2794364	7993611	11201563	9496850	9245593	10644394	10323893	12597542	12933192	15886374	13501794
uric acid	50882072	51669883	15109029	17111561	20227167	6035877	5538347	40297670	6903118	8056980	14109439	6795270	11422637	5054075	8550709	6822772	12110312	9080149	9588060	9377041
uridine	589248594	629920615	281728544	510506652	779782653	800987928	230095945	784968394	256316082	332412377	749526868	766246530	471694566	569357753	636954014	544729061	970978506	1186689332	1085001466	941665439
UTP	51937576	56360440	15398714	30195669	91932328	102117261	18161603	32429716	29861543	38589506	62833225	56471825	87713618	83039420	63419642	42321948	156951731	130437148	103325477	65967334
valine	102430876	179010960	45311644	119401827	268190243	204018217	51033266	274551579	78108002	88670986	249719296	231179222	146155715	190050969	129684831	213503221	261965370	286257501	118433664	139979583
xanthine	56135	47779	83529	81724	186425	13211	0	843737	8975	10139	35196	86089	175627	59305	79136	87872	164032	75962	150195	123833
xanthosine	15394	0	0	0	0	0	0	0	0	0	0	0	0	0	0	0	0	0	0	0
xanthurenic acid	0	11093	0	13113	0	0	0	0	0	0	0	0	0	0	0	0	0	0	0	0
XMP	74906	13165	6312	61279	38540	53637	9441	85892	21191	14112	224283	117951	111370	151078	154900	198533	63589	88464	86846	137870
y-glutamylcysteine	0	0	0	0	0	0	0	0	0	0	0	0	0	0	0	0	0	0	0	0

## Sheet: 2020.11.02 WT N=2 ef
Sample	Attribute	Primary	Attribute	Cap	Sample	Primary	Secondary	Peak	Name	Position	MW(kDa)	Height	Area	%Area	Width	S/N	Baseline
Biot. Ladder		Blocking		1	A1	C1	D1	1		438	28.84	22.83	410.939		16.907	341.4	0.2
ms1 ut		Primary Antibody		12	A12	C12	D12	1	casp	398	32.929	0.01	0.109	0	10.2841	2.2	102.85
		Primary Antibody		12	A12	C12	D12	2	procaspase	478	64.194	20607.5	203516	45.66	9.2777	2353.1	107.73
		Primary Antibody		12	A12	C12	D12	3	vinculin	567	131.583	18608.4	242211	54.34	12.2279	1842.5	114.16
ms1 lps		Primary Antibody		13	A13	C13	D13	1	casp	400	34.562	14.14	174.87	0	11.6149	0.3	184.49
		Primary Antibody		13	A13	C13	D13	2	procaspase	476	63.751	235905	2.67174e+06	56.93	10.6396	18180.1	198.93
		Primary Antibody		13	A13	C13	D13	3	vinculin	566	131.356	133072	2.02095e+06	43.06	14.2672	7850.7	203.91
ms1 lps atp		Primary Antibody		14	A14	C14	D14	1	casp	392	33.19	4482.07	63016.9	0.71	13.2083	201.9	281.37
		Primary Antibody		14	A14	C14	D14	2		442	51.556	9982.84	250963		23.6169	103.6	310.71
		Primary Antibody		14	A14	C14	D14	3	procaspase	476	63.967	246348	3.28259e+06	36.95	12.518	10576.8	330.14
		Primary Antibody		14	A14	C14	D14	4	vinculin	567	129.718	254268	5.53926e+06	62.34	20.4658	5707.9	380.8
ms1 cycr		Primary Antibody		15	A15	C15	D15	1		379	29.378	45.77	576.177		11.8273	2.8	205.1
		Primary Antibody		15	A15	C15	D15	2	casp	393	33	0	0	0	0	0	0
		Primary Antibody		15	A15	C15	D15	3	procaspase	477	64.566	219506	2.41391e+06	52.27	10.331	17077.9	258.24
		Primary Antibody		15	A15	C15	D15	4		533	100.702	1464.39	23770.2		15.2491	23	266.54
		Primary Antibody		15	A15	C15	D15	5	vinculin	566	132.423	142999	2.20426e+06	47.73	14.481	8303.7	262.37
ms1 cycr atp		Primary Antibody		16	A16	C16	D16	1	casp	392	32.558	265.11	3826.12	0.11	13.558	15.6	179.73
		Primary Antibody		16	A16	C16	D16	2		440	50.143	2346.05	49739.2		19.9173	57.3	200.65
		Primary Antibody		16	A16	C16	D16	3	procaspase	476	64.173	147481	1.73822e+06	49.95	11.0722	12020	214.69
		Primary Antibody		16	A16	C16	D16	4	vinculin	566	131.177	114467	1.73784e+06	49.94	14.2626	7375.4	231.98
ms2 ut		Primary Antibody		17	A17	C17	D17	1	casp	386	29.739	48.05	579.304	0.01	11.3252	5.2	207.8
		Primary Antibody		17	A17	C17	D17	2		441	48.751	2568.22	47302.1		17.3028	41.3	233.82
		Primary Antibody		17	A17	C17	D17	3	procaspase	477	64.032	253274	2.80604e+06	52.19	10.4081	15835.9	245.92
		Primary Antibody		17	A17	C17	D17	4	vinculin	565	131.245	172919	2.56954e+06	47.8	13.9599	8423.6	259.4
ms2 lps		Primary Antibody		18	A18	C18	D18	1		380	29.992	11.11	137.635		11.6386	1.6	160.82
		Primary Antibody		18	A18	C18	D18	2	casp	395	33	0	0	0	0	0	0
		Primary Antibody		18	A18	C18	D18	3		421	41.305	244.59	2500.94		9.6058	12.8	158.09
		Primary Antibody		18	A18	C18	D18	4		440	49.134	2631.06	50513.9		18.0363	31.6	155.87
		Primary Antibody		18	A18	C18	D18	5	procaspase	477	64.649	250175	2.81071e+06	54.64	10.5546	19479.4	150.8
		Primary Antibody		18	A18	C18	D18	6		530	102.851	1694.64	27143.4		15.0472	20	144.47
		Primary Antibody		18	A18	C18	D18	7	vinculin	566	133.007	159566	2.3338e+06	45.36	13.7402	9982.4	142.79
ms2 lps atp		Primary Antibody		19	A19	C19	D19	1	casp	394	33.173	5229.9	80239.2	0.81	14.4132	225	258.12
		Primary Antibody		19	A19	C19	D19	2		443	50.473	11200	257727		21.6178	117.1	289.87
		Primary Antibody		19	A19	C19	D19	3	procaspase	476	63.184	256394	3.94339e+06	39.83	14.4487	9948.6	310.6
		Primary Antibody		19	A19	C19	D19	4	vinculin	565	126.964	234275	5.87811e+06	59.36	23.5711	3845.1	364.45
ms2 cycr		Primary Antibody		20	A20	C20	D20	1	casp	396	34.851	34.36	467.178	0.01	12.7749	1.6	217.58
		Primary Antibody		20	A20	C20	D20	2		441	49.644	2520.76	50248.9		18.7268	56.8	251.21
		Primary Antibody		20	A20	C20	D20	3	procaspase	477	64.728	184275	2.14612e+06	51.43	10.941	9995.2	270.69
		Primary Antibody		20	A20	C20	D20	4	vinculin	566	132.202	131644	2.02614e+06	48.56	14.4589	5457.9	285.92
ms2 cycr atp		Primary Antibody		21	A21	C21	D21	1	casp	392	31.623	324.96	4762.32	0.13	13.7676	14.8	215.86
		Primary Antibody		21	A21	C21	D21	2		442	49.233	2267.41	45326.4		18.7797	57.1	257.81
		Primary Antibody		21	A21	C21	D21	3	procaspase	478	64.221	152923	1.87674e+06	50.95	11.5292	8747.9	282.56
		Primary Antibody		21	A21	C21	D21	4	vinculin	567	131.081	114008	1.80195e+06	48.92	14.8483	4967.8	301.24

## Sheet: 2020.11.09 WT N=1 ef
Sample	Attribute	Primary	Attribute	Cap	Sample	Primary	Secondary	Peak	Name	Position	MW(kDa)	Height	Area	%Area	Width	S/N	Baseline
Biot. Ladder		Blocking		1	A1	C1	D1	1	Ldr 12	335	12	12623.6	190803		14.1994	5166.6	26.02
Biot. Ladder		Blocking		1	A1	C1	D1	2	Ldr 40	450	40	6947.01	107379		14.5208	2872.9	40.92
Biot. Ladder		Blocking		1	A1	C1	D1	3	Ldr 66	524	66	17048.9	194342		10.7087	8657.8	41.95
Biot. Ladder		Blocking		1	A1	C1	D1	4	Ldr 116	565	116	4906.33	115494		22.1142	2024.6	40.49
Biot. Ladder		Blocking		1	A1	C1	D1	5	Ldr 180	608	180	4727.58	125569		24.9524	1260.8	37.91
Biot. Ladder		Blocking		1	A1	C1	D1	6	Ldr 230	634	230	4353	85171		18.3811	916.7	36.02
WT UT		Primary Antibody		2	A2	C2	D2	1	caspase1	388	28.032	109.61	1641.66	0.01	14.0702	3.8	247.49
		Primary Antibody		2	A2	C2	D2	2		425	37.292	3300	35711.1		10.1662	133.1	271.7
		Primary Antibody		2	A2	C2	D2	3		444	43.315	18579.5	432593		21.8732	473.9	281.95
		Primary Antibody		2	A2	C2	D2	4	procaspase	478	53.214	492403	6.59116e+06	59.72	12.575	27205.8	296.8
		Primary Antibody		2	A2	C2	D2	5		506	61.689	5461.13	68522.6		11.7874	70.2	305.87
		Primary Antibody		2	A2	C2	D2	6	vinculin	565	120.622	242144	4.44358e+06	40.26	17.2396	8963.2	316.42
WT LPS		Primary Antibody		3	A3	C3	D3	1	caspase1	398	31.564	236.62	3665.66	0.03	14.5537	-1	274.39
		Primary Antibody		3	A3	C3	D3	2		423	36.896	2391.22	23730.5		9.323	95.5	290.88
		Primary Antibody		3	A3	C3	D3	3		443	42.763	18576.2	436910		22.0954	462.2	302.77
		Primary Antibody		3	A3	C3	D3	4	procaspase	477	52.899	508062	6.68269e+06	59.84	12.3567	26926.7	320.42
		Primary Antibody		3	A3	C3	D3	5		504	62.006	4259.78	60268.8		13.2915	34.2	332.23
		Primary Antibody		3	A3	C3	D3	6	vinculin	564	119.964	253088	4.4811e+06	40.13	16.6334	9086.8	351.93
WT cyCr		Primary Antibody		4	A4	C4	D4	1	caspase1	402	31.836	284.97	4454.41	0.05	14.6843	-3.4	312.01
		Primary Antibody		4	A4	C4	D4	2		424	36.894	3369.51	33780.5		9.4182	109.4	331.83
		Primary Antibody		4	A4	C4	D4	3		443	42.391	17237.8	387110		21.0969	689	346.76
		Primary Antibody		4	A4	C4	D4	4	procaspase	478	53.071	420278	5.34117e+06	56.11	11.939	22395.2	369.08
		Primary Antibody		4	A4	C4	D4	5	vinculin	564	120.782	239000	4.17289e+06	43.84	16.4024	9019.2	397.26
WT cyCr ATP		Primary Antibody		5	A5	C5	D5	1	caspase1	397	30.367	955.45	14408.8	0.16	14.1673	35.6	289.97
		Primary Antibody		5	A5	C5	D5	2		424	36.764	2066.17	19578.2		8.9018	57.5	302.52
		Primary Antibody		5	A5	C5	D5	3		444	42.974	13515.2	315991		21.9645	314.8	308.45
		Primary Antibody		5	A5	C5	D5	4	procaspase	478	53.146	406292	4.89661e+06	54.05	11.3221	16106.5	313.6
		Primary Antibody		5	A5	C5	D5	5	vinculin	564	121.017	239687	4.1489e+06	45.79	16.2614	6418.8	314.42
WT LPS ATP		Primary Antibody		6	A6	C6	D6	1		371	25.38	2899.22	43243.4		14.0122	38.5	259.1
		Primary Antibody		6	A6	C6	D6	2	caspase1	396	30.435	22183.2	295330	1.91	12.5069	785.9	266.45
		Primary Antibody		6	A6	C6	D6	3		423	37.083	10431.3	135332		12.1879	185.7	273.4
		Primary Antibody		6	A6	C6	D6	4		443	42.757	38442.7	777275		18.9945	697.5	278.11
		Primary Antibody		6	A6	C6	D6	5	procaspase	476	52.472	585298	8.03369e+06	51.99	12.8945	19838.3	285.47
		Primary Antibody		6	A6	C6	D6	6		502	60.606	8123.74	92118.2		10.6526	61.5	291.3
		Primary Antibody		6	A6	C6	D6	7	vinculin	564	118.747	348015	7.12208e+06	46.09	19.2255	6342.5	307.35

## Sheet: 2020.11.30 WT N=2 ef
Sample	Attribute	Primary	Attribute	Cap	Sample	Primary	Secondary	Peak	Name	Position	MW(kDa)	Height	Area	%Area	Width	S/N	Baseline
Biot. Ladder		Blocking		1	A1	C1	D1	1	Ldr 12	339	12	7482.86	105226		13.2106	2340.5	22.29
Biot. Ladder		Blocking		1	A1	C1	D1	2	Ldr 40	457	40	4433.66	63396.1		13.4328	1396.7	40.97
Biot. Ladder		Blocking		1	A1	C1	D1	3	Ldr 66	530	66	15220.5	174832		10.7909	5545	45.34
Biot. Ladder		Blocking		1	A1	C1	D1	4	Ldr 116	572	116	4720.49	102322		20.3633	1433.9	46.01
Biot. Ladder		Blocking		1	A1	C1	D1	5	Ldr 180	615	180	3745.06	97682.6		24.5034	969.2	45.66
Biot. Ladder		Blocking		1	A1	C1	D1	6	Ldr 230	640	230	5799.8	85201.2		13.8007	1508.7	45.1
Ms 1 UT		Primary Antibody		7	A7	C7	D7	1	casp1	403	31.517	74.78	894.581	0.01	11.2379	0.2	355.25
		Primary Antibody		7	A7	C7	D7	2		428	37.17	3409.9	31074.1		8.561	123.9	364.99
		Primary Antibody		7	A7	C7	D7	3		447	42.559	11806.1	223058		17.7491	460.9	366.66
		Primary Antibody		7	A7	C7	D7	4	procasp	481	52.992	373170	4.28005e+06	49.62	10.7748	19409.5	360
		Primary Antibody		7	A7	C7	D7	5		508	61.097	2826.98	38227.7		12.7035	28.1	348.46
		Primary Antibody		7	A7	C7	D7	6	vinculin	567	118.621	264062	4.34556e+06	50.37	15.4599	9392.7	315.82
Ms 1 LPS		Primary Antibody		8	A8	C8	D8	1	casp1	391	28.539	40.84	545.447	0.01	12.5478	1.5	306.07
		Primary Antibody		8	A8	C8	D8	2		429	36.729	2339.71	20835.3		8.3658	93.1	333.2
		Primary Antibody		8	A8	C8	D8	3		448	42.243	11205.7	242656		20.3433	213.7	340.09
		Primary Antibody		8	A8	C8	D8	4	procasp	482	52.772	459782	5.17153e+06	54.51	10.5666	22436.6	343.34
		Primary Antibody		8	A8	C8	D8	5		508	61.275	2372.39	28645.9		11.3434	39.8	339.52
		Primary Antibody		8	A8	C8	D8	6	vinculin	569	118.628	262836	4.31468e+06	45.48	15.4217	8737.8	317.29
Ms 1 LPS ATP		Primary Antibody		9	A9	C9	D9	1	casp1	401	30.489	5020.76	62236.5	0.63	11.6451	266.9	297.5
		Primary Antibody		9	A9	C9	D9	2		430	37.455	2034.32	19239.7		8.8848	75.6	310.13
		Primary Antibody		9	A9	C9	D9	3		448	42.434	13628.3	279388		19.259	399.1	316.91
		Primary Antibody		9	A9	C9	D9	4	procasp	482	52.829	442476	5.05067e+06	51.05	10.7232	23839.5	327.79
		Primary Antibody		9	A9	C9	D9	5		508	61.151	3150.8	37532.7		11.1907	94.5	334.72
		Primary Antibody		9	A9	C9	D9	6	vinculin	568	118.351	302935	4.7799e+06	48.32	14.823	11792.1	347.48
Ms1 LPS CyCr		Primary Antibody		10	A10	C10	D10	1	casp1	401	30.411	83.71	982.241	0.01	11.023	0.8	360.23
		Primary Antibody		10	A10	C10	D10	2		428	36.861	4459.53	42840.3		9.0247	160.2	383.86
		Primary Antibody		10	A10	C10	D10	3		447	42.096	13780.7	257585		17.5597	517.5	393.81
		Primary Antibody		10	A10	C10	D10	4	procasp	480	52.676	454115	5.15925e+06	48.75	10.673	24806.5	400.36
		Primary Antibody		10	A10	C10	D10	5		506	60.661	2991.44	34361.1		10.7908	74.5	398.07
		Primary Antibody		10	A10	C10	D10	6	vinculin	567	118.614	331983	5.42194e+06	51.24	15.3429	12355	378.19
		Primary Antibody		10	A10	C10	D10	7		611	182.296	1948.9	26932.9		12.9826	20.4	361.96
Ms1 LPS CyCr ATP		Primary Antibody		11	A11	C11	D11	1	casp1	400	29.845	451.23	6071.71	0.1	12.6409	27	295.5
		Primary Antibody		11	A11	C11	D11	2		429	37.019	1372.79	12684.8		8.6805	55.2	308.74
		Primary Antibody		11	A11	C11	D11	3		448	42.382	6596.44	132155		18.8209	291.1	315.06
		Primary Antibody		11	A11	C11	D11	4	procasp	481	52.879	284258	3.09059e+06	48.44	10.214	16386.9	322.34
		Primary Antibody		11	A11	C11	D11	5	vinculin	567	118.77	218288	3.28312e+06	51.46	14.1294	9490.6	326.55
Ms2 UT		Primary Antibody		12	A12	C12	D12	1	casp1	393	28.366	114.51	1540.38	0.02	12.6377	3.2	329.57
		Primary Antibody		12	A12	C12	D12	2		427	36.89	2993.4	25278.3		7.9332	138	362.64
		Primary Antibody		12	A12	C12	D12	3		446	42.424	11069.3	233519		19.8185	364.1	377.23
		Primary Antibody		12	A12	C12	D12	4	procasp	480	52.819	404673	4.39687e+06	48.71	10.2072	22161.8	397.3
		Primary Antibody		12	A12	C12	D12	5		506	61	2317.62	33804.2		13.7024	37.1	408.14
		Primary Antibody		12	A12	C12	D12	6	vinculin	567	118.225	280532	4.62846e+06	51.27	15.4996	10276.3	422.02
Ms 2 LPS		Primary Antibody		13	A13	C13	D13	1	casp1	389	29.164	47.59	638.639	0.01	12.6073	2.9	384.11
		Primary Antibody		13	A13	C13	D13	2		427	36.875	3832.12	32525.6		7.9736	163.2	425.42
		Primary Antibody		13	A13	C13	D13	3		445	42.173	14078.8	288443		19.247	385.9	439.16
		Primary Antibody		13	A13	C13	D13	4	procasp	479	52.482	488049	5.8156e+06	53.28	11.1943	29290.5	456.48
		Primary Antibody		13	A13	C13	D13	5	vinculin	567	117.197	310497	5.0984e+06	46.71	15.4257	13235	464.31
		Primary Antibody		13	A13	C13	D13	6		624	209.944	2460.33	35752.1		13.6514	35	456.01
Ms2 LPS ATP		Primary Antibody		14	A14	C14	D14	1		374	25.004	1310.72	16578.9		11.8826	33	293.83
		Primary Antibody		14	A14	C14	D14	2	casp1	399	30.487	8868.63	108364	1.02	11.4788	358.2	305.9
		Primary Antibody		14	A14	C14	D14	3		427	37.012	3665.51	32339.9		8.2884	79.7	319.82
		Primary Antibody		14	A14	C14	D14	4		447	42.854	18587.7	393029		19.864	461	329.93
		Primary Antibody		14	A14	C14	D14	5	procasp	480	52.654	482643	5.42155e+06	51.15	10.5527	20501.3	346.79
		Primary Antibody		14	A14	C14	D14	6		506	61.337	2380.3	31561.4		12.4564	31	360.08
		Primary Antibody		14	A14	C14	D14	7	vinculin	567	116.987	303866	5.06943e+06	47.83	15.6727	8750.4	390.58
Ms2 LPS CyCr		Primary Antibody		15	A15	C15	D15	1	casp1	396	28.943	43.35	578.454	0.01	12.5359	2	391.13
		Primary Antibody		15	A15	C15	D15	2		427	36.903	3492.3	28980.1		7.7957	92.6	423.34
		Primary Antibody		15	A15	C15	D15	3		446	41.976	15066.4	322291		20.0959	385.2	437.9
		Primary Antibody		15	A15	C15	D15	4	procasp	480	52.67	442836	4.92413e+06	48.44	10.4461	14733.7	455.16
		Primary Antibody		15	A15	C15	D15	5		506	60.879	2996.23	42489.4		13.3221	38.6	461.61
		Primary Antibody		15	A15	C15	D15	6	vinculin	567	118.12	315202	5.23969e+06	51.55	15.6165	6952	458.28
Ms2 LPS CyCr ATP		Primary Antibody		16	A16	C16	D16	1	casp1	400	30.636	999.64	13724.9	0.17	12.8983	47.5	301.77
		Primary Antibody		16	A16	C16	D16	2		428	37.574	3090.65	26797.7		8.1455	120	307.84
		Primary Antibody		16	A16	C16	D16	3		447	42.898	12544.2	258535		19.3617	576.4	310.05
		Primary Antibody		16	A16	C16	D16	4	procasp	481	53.499	365379	4.0361e+06	49.55	10.3774	19071.8	311.12
		Primary Antibody		16	A16	C16	D16	5		508	61.481	2360.21	31033.7		12.3523	42.4	310.18
		Primary Antibody		16	A16	C16	D16	6	vinculin	567	120.176	252508	4.0956e+06	50.28	15.2374	9075.8	306.65

## Sheet: 2021.08.31 CBK KD N=3 gh
Sample	Attribute	Primary	Attribute	Secondary	Scdry Attr	Cap	Sample	Primary	Secondary	Peak	Name	Position	MW(kDa)	Height	Area	%Area	Width	S/N	Baseline	Channel
Biot. Ladder		Blocking		Streptavidin HRP		1	A1	C1	D1	1	Ldr 12	245	12	9514.47	153531		15.1593	569.9	196.47	CHEMI
Biot. Ladder		Blocking		Streptavidin HRP		1	A1	C1	D1	2	Ldr 40	361	40	8182.13	118527		13.6088	543.3	339.37	CHEMI
Biot. Ladder		Blocking		Streptavidin HRP		1	A1	C1	D1	3	Ldr 66	434	66	11584	120735		9.7913	884.9	337.31	CHEMI
Biot. Ladder		Blocking		Streptavidin HRP		1	A1	C1	D1	4	Ldr 116	475	116	13144.9	161571		11.5471	1006.3	301.01	CHEMI
Biot. Ladder		Blocking		Streptavidin HRP		1	A1	C1	D1	5	Ldr 180	515	180	10464.5	139821		12.5523	732.5	254.46	CHEMI
Biot. Ladder		Blocking		Streptavidin HRP		1	A1	C1	D1	6	Ldr 230	537	230	11744.5	152479		12.1967	797.5	228.15	CHEMI
Ms1 VC UT		Primary		Secondary		2	A2	C2	D2	1	casp1	315	31.158	34.34	329.724	0.01	9.0197	3.8	213.27	CHEMI
		Primary		Secondary		2	A2	C2	D2	2	procasp1	392	53.116	234647	2.07239e+06	49.95	8.297	14902.1	279.06	CHEMI
		Primary		Secondary		2	A2	C2	D2	3		448	93.957	5671.61	99220.6		16.4348	96.1	286.25	CHEMI
		Primary		Secondary		2	A2	C2	D2	4	vinculin	473	118.053	212914	2.07589e+06	50.04	9.1594	13513.8	278.73	CHEMI
		Primary		Secondary		2	A2	C2	D2	5		510	173.296	2529.06	40315.2		14.9753	42.5	255.86	CHEMI
Ms1 VC LPS		Primary		Secondary		3	A3	C3	D3	1	casp1	314	30.489	0.01	0.098	0	9.1708	0.1	172.75	CHEMI
		Primary		Secondary		3	A3	C3	D3	2	procasp1	389	53.13	336662	3.02477e+06	54.68	8.4404	14137.8	172.7	CHEMI
		Primary		Secondary		3	A3	C3	D3	3	vinculin	471	118.822	248252	2.50714e+06	45.32	9.4875	10472.1	158.79	CHEMI
		Primary		Secondary		3	A3	C3	D3	4		513	182.677	2959.89	45848.2		14.5517	42.5	147.16	CHEMI
Ms1 VC LPS ATP		Primary		Secondary		4	A4	C4	D4	1	casp1	306	29.486	4339.95	37633.4	0.84	8.1462	139.5	208.12	CHEMI
		Primary		Secondary		4	A4	C4	D4	2		354	41.987	4281.05	79833.7		17.5188	57.3	253.4	CHEMI
		Primary		Secondary		4	A4	C4	D4	3	procasp1	389	52.987	243619	2.28582e+06	50.81	8.8145	8280.6	279.16	CHEMI
		Primary		Secondary		4	A4	C4	D4	4	vinculin	471	117.537	205902	2.17567e+06	48.36	9.9266	6871.2	302.18	CHEMI
Ms1 KD1 UT		Primary		Secondary		5	A5	C5	D5	1	casp1	314	32.008	35.62	386.959	0.01	10.2042	-0.4	156.42	CHEMI
		Primary		Secondary		5	A5	C5	D5	2	procasp1	390	53.174	332819	3.12701e+06	59.37	8.8265	17671.5	163.93	CHEMI
		Primary		Secondary		5	A5	C5	D5	3	vinculin	472	118.553	212960	2.13925e+06	40.62	9.4369	11262.5	162.4	CHEMI
		Primary		Secondary		5	A5	C5	D5	4		511	177.504	2549.06	38756.2		14.2833	40.7	157.07	CHEMI
Ms1 KD1 LPS		Primary		Secondary		6	A6	C6	D6	1	casp1	307	28.84	5.79	55.996	0	9.0817	1.4	204.01	CHEMI
		Primary		Secondary		6	A6	C6	D6	2		336	36.883	747.42	8479.75		10.6583	29.7	233.62	CHEMI
		Primary		Secondary		6	A6	C6	D6	3	procasp1	389	53.089	376146	3.58084e+06	59.5	8.9433	21174.5	294.24	CHEMI
		Primary		Secondary		6	A6	C6	D6	4		446	94.132	6560.17	106931		15.3128	55.8	347.58	CHEMI
		Primary		Secondary		6	A6	C6	D6	5	vinculin	471	119.576	236322	2.43706e+06	40.5	9.6879	13161	360.36	CHEMI
		Primary		Secondary		6	A6	C6	D6	6		515	189.778	2682.15	36897.9		12.9237	43.9	357.83	CHEMI
Ms1 KD1 LPS ATP		Primary		Secondary		7	A7	C7	D7	1	casp1	305	29.241	1478.27	13484.1	0.25	8.5691	61.1	195.61	CHEMI
		Primary		Secondary		7	A7	C7	D7	2		353	42.692	5960.91	126298		19.9045	51.6	207.07	CHEMI
		Primary		Secondary		7	A7	C7	D7	3	procasp1	389	53.046	332781	3.16413e+06	59.72	8.9323	14145.8	210	CHEMI
		Primary		Secondary		7	A7	C7	D7	4		447	94.133	5424.92	88526.7		15.3302	43.2	206.86	CHEMI
		Primary		Secondary		7	A7	C7	D7	5	vinculin	472	118.881	210036	2.12062e+06	40.03	9.485	8830.8	203.28	CHEMI
Ms2 VC UT		Primary		Secondary		8	A8	C8	D8	1	casp1	310	29.979	39.97	362.108	0.01	8.5105	4	185.65	CHEMI
		Primary		Secondary		8	A8	C8	D8	2	procasp1	391	53.184	235652	2.20198e+06	48.19	8.7783	16476.8	200.55	CHEMI
		Primary		Secondary		8	A8	C8	D8	3		448	95.225	6398.74	114276		16.7775	76.9	197.87	CHEMI
		Primary		Secondary		8	A8	C8	D8	4	vinculin	473	118.273	236999	2.367e+06	51.8	9.3826	16472.3	194.05	CHEMI
		Primary		Secondary		8	A8	C8	D8	5		514	177.783	2850.84	46793.5		15.4198	45.3	185.05	CHEMI
Ms2 VC LPS		Primary		Secondary		9	A9	C9	D9	1	casp1	310	29.985	42.67	409.841	0.01	9.0242	2.8	200.09	CHEMI
		Primary		Secondary		9	A9	C9	D9	2	procasp1	390	53.05	229239	2.16003e+06	47.84	8.8519	10662.8	231.99	CHEMI
		Primary		Secondary		9	A9	C9	D9	3		447	92.556	7175.13	133018		17.416	66.2	242.62	CHEMI
		Primary		Secondary		9	A9	C9	D9	4	vinculin	473	118.374	221928	2.35494e+06	52.15	9.9686	10192.4	244.09	CHEMI
		Primary		Secondary		9	A9	C9	D9	5		512	173.727	3513.25	60651.8		16.2182	45	242.29	CHEMI
Ms2 VC LPS ATP		Primary		Secondary		10	A10	C10	D10	1	casp1	306	29.408	1911.22	16174.8	0.4	7.9505	85.5	216.29	CHEMI
		Primary		Secondary		10	A10	C10	D10	2	procasp1	390	53.236	224391	1.92485e+06	48.08	8.0586	10149.8	261.13	CHEMI
		Primary		Secondary		10	A10	C10	D10	3		447	93.157	6256.47	107046		16.0735	69.7	265.41	CHEMI
		Primary		Secondary		10	A10	C10	D10	4	vinculin	472	118.14	206332	2.06265e+06	51.52	9.3913	9283.7	260.45	CHEMI
		Primary		Secondary		10	A10	C10	D10	5		510	177.41	2528.69	37259.3		13.8423	33.2	244.78	CHEMI
Ms2 KD1 UT		Primary		Secondary		11	A11	C11	D11	1	casp1	297	27.667	51.94	480.379	0.01	8.6888	3	198.61	CHEMI
		Primary		Secondary		11	A11	C11	D11	2	procasp1	389	53.31	369904	3.40511e+06	56.14	8.6479	17056.9	221.16	CHEMI
		Primary		Secondary		11	A11	C11	D11	3	vinculin	472	118.269	262919	2.66024e+06	43.86	9.5053	11948.1	216.97	CHEMI
		Primary		Secondary		11	A11	C11	D11	4		502	162.142	4311.13	75845		16.5273	29.4	210.45	CHEMI
Ms2 KD1 LPS		Primary		Secondary		12	A12	C12	D12	1	casp1	297	26.702	42.15	405.79	0.01	9.0438	2.6	176.21	CHEMI
		Primary		Secondary		12	A12	C12	D12	2	procasp1	389	53.263	375918	3.24909e+06	58.48	8.1196	19719.5	181.11	CHEMI
		Primary		Secondary		12	A12	C12	D12	3		447	93.878	6326.27	117700		17.4781	106.3	175.59	CHEMI
		Primary		Secondary		12	A12	C12	D12	4	vinculin	471	119.029	243212	2.3061e+06	41.51	8.9076	12835.2	172.17	CHEMI
Ms2 KD1 LPS ATP		Primary		Secondary		13	A13	C13	D13	1	casp1	306	29.005	756.64	7528.15	0.12	9.3468	29	239.19	CHEMI
		Primary		Secondary		13	A13	C13	D13	2	procasp1	391	53.144	394989	3.64828e+06	58.52	8.677	15428.8	333.94	CHEMI
		Primary		Secondary		13	A13	C13	D13	3	vinculin	473	118.178	260044	2.5782e+06	41.36	9.314	10204.8	386.26	CHEMI
Ms3 VC UT		Primary		Secondary		14	A14	C14	D14	1	casp1	303	29.596	74.97	684.366	0.01	8.5761	3.4	165.61	CHEMI
		Primary		Secondary		14	A14	C14	D14	2	procasp1	389	52.907	253335	2.27807e+06	47.49	8.4477	13664.6	162.88	CHEMI
		Primary		Secondary		14	A14	C14	D14	3		446	93.144	6728.22	119042		16.6214	78.5	157.82	CHEMI
		Primary		Secondary		14	A14	C14	D14	4	vinculin	471	115.932	250826	2.51815e+06	52.5	9.4314	13498.3	154.9	CHEMI
		Primary		Secondary		14	A14	C14	D14	5		510	176.641	2960.93	48762.7		15.4713	52.4	149.57	CHEMI
Ms3 VC LPS		Primary		Secondary		15	A15	C15	D15	1	casp1	309	30.971	18	200.263	0	10.4526	1	182.35	CHEMI
		Primary		Secondary		15	A15	C15	D15	2		336	36.786	786.98	9326.54		11.1333	30.5	189.98	CHEMI
		Primary		Secondary		15	A15	C15	D15	3	procasp1	389	52.966	387037	3.58567e+06	54.54	8.7033	20214.7	200.22	CHEMI
		Primary		Secondary		15	A15	C15	D15	4		446	92.341	6524.46	120956		17.4162	43	201.93	CHEMI
		Primary		Secondary		15	A15	C15	D15	5	vinculin	471	117.076	297901	2.98838e+06	45.46	9.4239	15597.4	198.9	CHEMI
		Primary		Secondary		15	A15	C15	D15	6		508	171.755	3496.7	59928.5		16.1006	44.4	189.46	CHEMI
Ms3 VC LPS ATP		Primary		Secondary		16	A16	C16	D16	1	casp1	305	29.351	5251.54	46557.8	0.87	8.3286	279.5	207.95	CHEMI
		Primary		Secondary		16	A16	C16	D16	2		355	43.185	7462.96	191347		24.0868	135.4	221.38	CHEMI
		Primary		Secondary		16	A16	C16	D16	3	procasp1	389	53.112	292016	2.6533e+06	49.79	8.5359	16140.5	227.56	CHEMI
		Primary		Secondary		16	A16	C16	D16	4		447	93.744	7263.1	130525		16.8827	101.9	232.72	CHEMI
		Primary		Secondary		16	A16	C16	D16	5	vinculin	471	117.588	256663	2.6294e+06	49.34	9.6242	14090.6	232.9	CHEMI
		Primary		Secondary		16	A16	C16	D16	6		508	173.524	3481.13	61655.6		16.6387	59.5	230.95	CHEMI
Ms3 KD1 UT		Primary		Secondary		17	A17	C17	D17	1	casp1	298	27.198	45.05	375.418	0.01	7.8289	5.4	222.02	CHEMI
		Primary		Secondary		17	A17	C17	D17	2		337	36.813	593.7	6198.43		9.8081	29.3	261.12	CHEMI
		Primary		Secondary		17	A17	C17	D17	3	procasp1	390	53.176	340433	3.13355e+06	57.56	8.6472	18712.4	324.29	CHEMI
		Primary		Secondary		17	A17	C17	D17	4		446	93.15	5720.86	99027.9		16.2616	80.4	378.42	CHEMI
		Primary		Secondary		17	A17	C17	D17	5	vinculin	472	117.766	238658	2.31018e+06	42.43	9.0936	12998.4	391	CHEMI
		Primary		Secondary		17	A17	C17	D17	6		512	177.73	2477.33	36288.7		13.7611	38.3	385.73	CHEMI
Ms3 KD1 LPS		Primary		Secondary		18	A18	C18	D18	1	casp1	302	28.051	21.46	190.877	0	8.3563	2.6	228.57	CHEMI
		Primary		Secondary		18	A18	C18	D18	2		337	36.744	1180.39	13269.8		10.5611	53.2	258.1	CHEMI
		Primary		Secondary		18	A18	C18	D18	3	procasp1	390	53.332	436978	4.04267e+06	61.61	8.6911	22101.3	299.53	CHEMI
		Primary		Secondary		18	A18	C18	D18	4	vinculin	472	118.788	254446	2.51888e+06	38.39	9.2999	12710.6	331.11	CHEMI
		Primary		Secondary		18	A18	C18	D18	5		512	178.972	2841.01	43021.1		14.2258	43.2	320.98	CHEMI
Md3 KD1 LPS ATP		Primary		Secondary		19	A19	C19	D19	1	casp1	305	29.821	2159.61	20863.7	0.32	9.0757	118.5	181.26	CHEMI
		Primary		Secondary		19	A19	C19	D19	2		336	36.773	828.35	5185.89		5.8813	41.7	192.81	CHEMI
		Primary		Secondary		19	A19	C19	D19	3		353	42.934	8124.21	186913		21.6136	82.1	199.16	CHEMI
		Primary		Secondary		19	A19	C19	D19	4	procasp1	388	53.173	425562	3.94231e+06	59.71	8.7028	21856.3	211.06	CHEMI
		Primary		Secondary		19	A19	C19	D19	5		446	94.314	6732.05	110530		15.4241	55.1	222.79	CHEMI
		Primary		Secondary		19	A19	C19	D19	6	vinculin	470	118.309	263814	2.63935e+06	39.97	9.3987	13584.3	222.96	CHEMI

## Sheet: 2021.09.07 CBK KD N=2 gh
Sample	Attribute	Primary	Attribute	Cap	Sample	Primary	Secondary	Peak	Name	Position	MW(kDa)	Height	Area	%Area	Width	S/N	Baseline
Biot. Ladder		Blocking		1	A1	C1	D1	1	Ldr 12	364	12	16126.6	247427		14.4136	3446.1	107.58
Biot. Ladder		Blocking		1	A1	C1	D1	2	Ldr 40	471	40	15698.5	198117		11.8558	3988.6	130.87
Biot. Ladder		Blocking		1	A1	C1	D1	3	Ldr 66	540	66	16694.1	155695		8.7615	4428.8	135.33
Biot. Ladder		Blocking		1	A1	C1	D1	4	Ldr 116	579	116	16148.5	172598		10.0409	4238.9	135.26
Biot. Ladder		Blocking		1	A1	C1	D1	5	Ldr 180	617	180	11923.8	152392		12.0064	2877.8	133.89
Biot. Ladder		Blocking		1	A1	C1	D1	6	Ldr 230	638	230	11012.7	150585		12.8456	2475.2	132.72
Ms1 VC UT		Primary Antibody		2	A2	C2	D2	1	casp1	410	25.684	12.62	105.261	0.01	7.8384	2.8	156.21
		Primary Antibody		2	A2	C2	D2	2	procasp1	500	52.923	104978	765695	50.65	6.8521	6527.6	199.33
		Primary Antibody		2	A2	C2	D2	3	vinculin	577	118.878	89526.7	745898	49.34	7.827	5678.1	221.1
Ms1 VC LPS		Primary Antibody		3	A3	C3	D3	1	casp1	413	27.064	0.01	0.083	0	7.7942	2.5	209.81
		Primary Antibody		3	A3	C3	D3	2	procasp1	499	52.847	230335	1.71706e+06	52.52	7.0032	12503	296.56
		Primary Antibody		3	A3	C3	D3	3	vinculin	577	118.032	171264	1.55211e+06	47.48	8.5138	9604	362.54
Ms1 VC LPS ATP		Primary Antibody		4	A4	C4	D4	1	casp1	419	29.178	4054.16	37249.8	1.15	8.6316	194.3	301.47
		Primary Antibody		4	A4	C4	D4	2		465	42.296	4067.38	88507		20.4423	128	363.17
		Primary Antibody		4	A4	C4	D4	3	procasp1	497	52.397	191091	1.55028e+06	47.71	7.6215	9184.3	402.64
		Primary Antibody		4	A4	C4	D4	4	vinculin	577	116.516	165685	1.66175e+06	51.14	9.4222	8061.9	468.37
Ms1 KD1 UT		Primary Antibody		5	A5	C5	D5	1	casp1	432	30.458	0.01	0.094	0	8.8328	1.2	244.42
		Primary Antibody		5	A5	C5	D5	2	procasp1	503	52.489	302837	2.68595e+06	53.81	8.3322	16976.2	263.9
		Primary Antibody		5	A5	C5	D5	3		558	91.551	3437.2	50093.2		13.6912	54.1	280.86
		Primary Antibody		5	A5	C5	D5	4	vinculin	583	117.815	225960	2.3056e+06	46.19	9.5856	12615.1	288.9
Ms1 KD1 LPS		Primary Antibody		6	A6	C6	D6	1		407	25.535	56.56	468.789		7.7869	5.4	230.98
		Primary Antibody		6	A6	C6	D6	2	casp1	420	29	0	0	0	0	0	0
		Primary Antibody		6	A6	C6	D6	3	procasp1	498	52.434	261778	2.03984e+06	55.61	7.3203	15359.4	338.41
		Primary Antibody		6	A6	C6	D6	4		554	91.828	2826.46	34005.6		11.3025	67.5	412.95
		Primary Antibody		6	A6	C6	D6	5	vinculin	577	116.942	168641	1.62841e+06	44.39	9.0713	9997.1	434.78
Ms1 KD1 LPS ATP		Primary Antibody		7	A7	C7	D7	1	casp1	420	29.371	5662.69	57901.8	1.03	9.6059	177.2	258.28
		Primary Antibody		7	A7	C7	D7	2		465	41.937	7300.68	134947		17.3647	110.8	276.98
		Primary Antibody		7	A7	C7	D7	3	procasp1	497	51.981	322289	2.95389e+06	52.39	8.6103	10659.9	291.84
		Primary Antibody		7	A7	C7	D7	4	vinculin	578	114.959	236526	2.62667e+06	46.58	10.4326	7560.8	333.2
Ms2 VC UT		Primary Antibody		14	A14	C14	D14	1	casp1	420	29.468	97.09	821.757	0.02	7.9513	7.4	207.1
		Primary Antibody		14	A14	C14	D14	2	procasp1	499	52.536	199463	1.36895e+06	40.36	6.4475	11718.6	267.08
		Primary Antibody		14	A14	C14	D14	3		524	60.46	1036.18	11724.5		10.6299	31	287.97
		Primary Antibody		14	A14	C14	D14	4		554	92.048	3723.27	51086.4		12.8899	92.8	311.28
		Primary Antibody		14	A14	C14	D14	5	vinculin	578	116.745	218700	2.02212e+06	59.62	8.6861	13242.6	327.18
Ms2 VC LPS		Primary Antibody		15	A15	C15	D15	1	casp1	414	26.842	14.92	122.978	0	7.7455	3.2	251.1
		Primary Antibody		15	A15	C15	D15	2	procasp1	500	52.588	269307	1.84198e+06	46.7	6.4255	14436.1	292.33
		Primary Antibody		15	A15	C15	D15	3		555	92.444	4230.1	58062.3		12.8947	73.6	313.15
		Primary Antibody		15	A15	C15	D15	4	vinculin	578	116.682	210919	2.10214e+06	53.3	9.363	11857.4	320.77
Ms2 VC LPS ATP		Primary Antibody		16	A16	C16	D16	1	casp1	422	29.502	9022.16	94491.1	1.55	9.8389	398.1	273.03
		Primary Antibody		16	A16	C16	D16	2		468	42.022	8764.15	183329		19.6512	223.1	298.83
		Primary Antibody		16	A16	C16	D16	3	procasp1	499	51.658	304050	2.8067e+06	46.05	8.672	14086.3	316.02
		Primary Antibody		16	A16	C16	D16	4	vinculin	578	111.277	261665	3.19409e+06	52.4	11.4675	11035.3	357.61
Ms2 KD1 UT		Primary Antibody		17	A17	C17	D17	1	casp1	420	28.442	60.13	532.81	0.01	8.3247	3	251.04
		Primary Antibody		17	A17	C17	D17	2	procasp1	501	52.531	290353	2.17187e+06	48.85	7.0271	15885.2	297.4
		Primary Antibody		17	A17	C17	D17	3		555	91.427	3498.42	44373.2		11.9156	63.5	309.89
		Primary Antibody		17	A17	C17	D17	4	vinculin	579	115.812	229305	2.27318e+06	51.13	9.313	12603.7	312.71
Ms2 KD1 LPS		Primary Antibody		18	A18	C18	D18	1	casp1	414	27.197	35.44	265.304	0.01	7.0323	2.6	217.84
		Primary Antibody		18	A18	C18	D18	2	procasp1	503	52.947	335986	2.48809e+06	54.99	6.9568	19299.1	231.49
		Primary Antibody		18	A18	C18	D18	3		557	90.201	3362.47	31722.7		8.863	77.2	243.16
		Primary Antibody		18	A18	C18	D18	4	vinculin	580	116.291	214230	2.03646e+06	45.01	8.9303	12680.4	248.49
		Primary Antibody		18	A18	C18	D18	5		621	176.99	1139.5	9716.01		8.0102	30.4	258.08
Ms2 KD1 LPS ATP		Primary Antibody		19	A19	C19	D19	1	casp1	426	29.356	475.31	4484.54	0.39	8.8636	23.1	198.63
		Primary Antibody		19	A19	C19	D19	2	procasp1	503	53.175	78627	615689	53.61	7.3563	3962.7	256.79
		Primary Antibody		19	A19	C19	D19	3	vinculin	581	119.666	62335.3	528287	46	7.9617	3139.3	279.72
