# Supplementary material for: Mitochondrial electron transport chain is necessary for NLRP3 inflammasome activation
Source: Nat Immunol. 2022 Apr 28;23(5):692–704. doi: 10.1038/s41590-022-01185-3 (PMC9098388; doi:10.1038/s41590-022-01185-3)
Supplement: Source Data Fig. 6 — Peak areas for ProteinSimple Wes. [file 41590_2022_1185_MOESM7_ESM.xlsx]

## Sheet: 2021.11.02 WT N=2 6fgmn
Sample	Attribute	Primary	Attribute	Cap	Sample	Primary	Secondary	Peak	Name	Position	MW(kDa)	Height	Area	%Area	Width	S/N	Baseline
Biot. Ladder		Blocking		1	A1	C1	D1	1	Ldr 12	366	12	23834.1	414288		16.3295	3692.8	175.29
Biot. Ladder		Blocking		1	A1	C1	D1	2	Ldr 40	472	40	21188.3	286827		12.7172	4231.6	218.61
Biot. Ladder		Blocking		1	A1	C1	D1	3	Ldr 66	540	66	11002.6	143545		12.2563	2346.7	236.45
Biot. Ladder		Blocking		1	A1	C1	D1	4	Ldr 116	579	116	12962	208940		15.1432	2729.7	241.93
Biot. Ladder		Blocking		1	A1	C1	D1	5	Ldr 180	618	180	10304.6	175227		15.9749	1808.5	243.31
Biot. Ladder		Blocking		1	A1	C1	D1	6	Ldr 230	638	230	8614.44	132139		14.4103	1264.9	242.26
Ms1 UT ij		Primary Antibody		2	A2	C2	D2	1	casp1	433	27.22	39.27	408.973	0.01	9.7843	3	151.25
		Primary Antibody		2	A2	C2	D2	2	procasp	518	53.763	161145	1.68872e+06	61.38	9.8448	10785.5	205.96
		Primary Antibody		2	A2	C2	D2	3	vinculin	593	117.558	104279	1.06226e+06	38.61	9.5698	6939.1	262.22
Ms1 LPS ij		Primary Antibody		3	A3	C3	D3	1	casp1	441	29.648	10.71	106.66	0	9.3545	1.8	217.52
		Primary Antibody		3	A3	C3	D3	2	procasp	518	53.946	276779	2.81808e+06	64.62	9.565	12969.8	241.9
		Primary Antibody		3	A3	C3	D3	3	vinculin	593	117.79	155467	1.54272e+06	35.38	9.3222	7287.6	262.56
Ms1 LPS CL097 ij		Primary Antibody		4	A4	C4	D4	1	casp1	442	30.522	3476.02	37328.5	0.85	10.0885	198.5	248.24
		Primary Antibody		4	A4	C4	D4	2	procasp	516	53.616	263678	2.70035e+06	61.48	9.6208	16043.9	321.75
		Primary Antibody		4	A4	C4	D4	3	vinculin	592	117.343	165285	1.6547e+06	37.67	9.4049	10056.6	388.74
Ms1 LPS CL097 Pier ij		Primary Antibody		5	A5	C5	D5	1	casp1	443	31.601	141.05	1624.36	0.04	10.8189	6.9	246.64
		Primary Antibody		5	A5	C5	D5	2	procasp	517	53.503	208024	2.33486e+06	59.96	10.5442	12035.3	281.63
		Primary Antibody		5	A5	C5	D5	3		567	86.492	1754.63	25014.2		13.3927	27.2	295.94
		Primary Antibody		5	A5	C5	D5	4	vinculin	593	116.82	147072	1.55776e+06	40	9.9504	8608.2	300.97
Ms2 UT ij		Primary Antibody		6	A6	C6	D6	1	casp1	442	29.983	0.01	0.109	0	10.2585	1.3	231.39
		Primary Antibody		6	A6	C6	D6	2	procasp	517	53.533	161760	1.735e+06	56.47	10.0762	10269	295.12
		Primary Antibody		6	A6	C6	D6	3	vinculin	594	116.716	131112	1.33739e+06	43.53	9.5826	8355.5	364.19
Ms2 LPS ij		Primary Antibody		7	A7	C7	D7	1	casp1	452	32.788	4.95	53.538	0	10.1553	1.1	210.36
		Primary Antibody		7	A7	C7	D7	2	procasp	519	53.706	248147	2.83647e+06	62.43	10.7383	13919.4	236.39
		Primary Antibody		7	A7	C7	D7	3		566	84.471	1394.04	18686.8		12.593	18	264.53
		Primary Antibody		7	A7	C7	D7	4	vinculin	595	116.089	159107	1.70721e+06	37.57	10.0801	8997.6	285.28
		Primary Antibody		7	A7	C7	D7	5		668	245.864	1112.12	14538		12.2806	27.3	346.5
Ms2 LPS CL097 ij		Primary Antibody		8	A8	C8	D8	1	casp1	444	30.736	2743.91	24258.3	0.58	8.3054	126.3	336.69
		Primary Antibody		8	A8	C8	D8	2	procasp	518	53.563	238328	2.47068e+06	59.15	9.7389	11470.6	459.65
		Primary Antibody		8	A8	C8	D8	3	vinculin	594	116.614	169299	1.6823e+06	40.27	9.3351	8138	554.6
Ms2 LPS CL097 Pier ij		Primary Antibody		9	A9	C9	D9	1	casp1	444	30.493	396.25	3975.1	0.09	9.4242	18.7	277.57
		Primary Antibody		9	A9	C9	D9	2	procasp	518	53.322	229562	2.50173e+06	58.28	10.2378	10793.6	323.35
		Primary Antibody		9	A9	C9	D9	3	vinculin	594	116.182	173603	1.78718e+06	41.63	9.6712	8175.6	357.84
Ms1 UT mn		Primary Antibody		10	A10	C10	D10	1	casp1	451	32.273	0.01	0.091	0	8.5796	3.2	268.46
		Primary Antibody		10	A10	C10	D10	2	procasp	519	53.798	216465	1.96911e+06	57.47	8.5457	13011.5	343.06
		Primary Antibody		10	A10	C10	D10	3	vinculin	594	116.895	152943	1.45717e+06	42.53	8.9505	9180.6	413.37
Ms1 LPS mn		Primary Antibody		11	A11	C11	D11	1	casp1	443	29.468	0.01	0.095	0	8.8901	3.5	273.24
		Primary Antibody		11	A11	C11	D11	2	procasp	519	53.731	259147	2.43186e+06	60.84	8.8158	14756.2	334.39
		Primary Antibody		11	A11	C11	D11	3		566	83.81	991.39	12565		11.9065	28.3	369.3
		Primary Antibody		11	A11	C11	D11	4	vinculin	594	116.883	165761	1.56504e+06	39.16	8.8698	9396.1	383.97
Ms1 LPS CL097 mn		Primary Antibody		12	A12	C12	D12	1	casp1	444	30.596	4160.78	37005	0.74	8.3551	231.3	236.08
		Primary Antibody		12	A12	C12	D12	2		487	43.293	3844.15	61471.7		15.0225	49.2	252.54
		Primary Antibody		12	A12	C12	D12	3	procasp	519	53.553	298865	2.94634e+06	58.88	9.2614	17531.3	265.06
		Primary Antibody		12	A12	C12	D12	4		566	81.279	1752.47	21900.3		11.74	41.1	283.79
		Primary Antibody		12	A12	C12	D12	5	vinculin	595	115.693	201321	2.02055e+06	40.38	9.4286	11624.9	295.49
Ms1 LPS CL097 CyCr mn		Primary Antibody		13	A13	C13	D13	1	casp1	444	30.363	497.39	5183.32	0.11	9.79	26.8	254.23
		Primary Antibody		13	A13	C13	D13	2	procasp	519	53.546	302227	2.79296e+06	58.36	8.6816	17890.4	281.35
		Primary Antibody		13	A13	C13	D13	3	vinculin	594	115.014	212617	1.98745e+06	41.53	8.7814	12414.4	311.57
Ms2 UT mn		Primary Antibody		14	A14	C14	D14	1	casp1	446	31	0	0	0	0	0	0
		Primary Antibody		14	A14	C14	D14	2		460	35.12	160.06	1842.47		10.8141	1.8	246.62
		Primary Antibody		14	A14	C14	D14	3	procasp	519	53.498	291542	2.93917e+06	57.48	9.4709	17258.5	260.37
		Primary Antibody		14	A14	C14	D14	4	vinculin	595	114.688	218630	2.17432e+06	42.52	9.3429	12846.3	284.55
Ms2 LPS mn		Primary Antibody		15	A15	C15	D15	1	casp1	449	30.263	34.52	313.717	0.01	8.5377	3.8	289.25
		Primary Antibody		15	A15	C15	D15	2	procasp	521	53.663	331657	3.16019e+06	59.7	8.9514	19556.9	333.11
		Primary Antibody		15	A15	C15	D15	3		570	85.997	1915.55	25472.5		12.4924	35.8	353.08
		Primary Antibody		15	A15	C15	D15	4	vinculin	596	115.446	221783	2.13281e+06	40.29	9.0343	12920.6	361.12
Ms2 LPS CL097 mn		Primary Antibody		16	A16	C16	D16	1	casp1	446	30.57	5025.3	46628.9	0.86	8.7169	238.4	268.75
		Primary Antibody		16	A16	C16	D16	2	procasp	521	53.58	320072	3.20484e+06	58.93	9.4065	15719	304.63
		Primary Antibody		16	A16	C16	D16	3		568	84.68	1884.32	25377.3		12.652	38.2	330.24
		Primary Antibody		16	A16	C16	D16	4	vinculin	596	116.188	206618	2.18665e+06	40.21	9.9421	9993.5	346.65
Ms2 LPS CL097 CyCr mn		Primary Antibody		17	A17	C17	D17	1	casp1	447	30.429	748.36	6508.32	0.12	8.1701	43.9	279.17
		Primary Antibody		17	A17	C17	D17	2	procasp	521	53.363	323850	3.21975e+06	57.59	9.34	19698.5	315.05
		Primary Antibody		17	A17	C17	D17	3		568	85.673	2096.99	26879.2		12.0417	42.8	336.67
		Primary Antibody		17	A17	C17	D17	4	vinculin	596	114.542	241364	2.3642e+06	42.29	9.202	14523.7	349.18

## Sheet: 2021.11.03 WT N=2 6fgmn
Sample	Attribute	Primary	Attribute	Cap	Sample	Primary	Secondary	Peak	Name	Position	MW(kDa)	Height	Area	%Area	Width	S/N	Baseline
Biot. Ladder		Blocking		1	A1	C1	D1	1	Ldr 12	355	12	21029.8	336849		15.0476	777.7	146.36
Biot. Ladder		Blocking		1	A1	C1	D1	2	Ldr 40	465	40	20320.7	261484		12.0886	918.8	171.2
Biot. Ladder		Blocking		1	A1	C1	D1	3	Ldr 66	535	66	11588	125505		10.1747	560.2	167.31
Biot. Ladder		Blocking		1	A1	C1	D1	4	Ldr 116	575	116	15168	188380		11.6674	727.2	162.07
Biot. Ladder		Blocking		1	A1	C1	D1	5	Ldr 180	614	180	11229.9	144132		12.0574	492.1	156.81
Biot. Ladder		Blocking		1	A1	C1	D1	6	Ldr 230	635	230	9739.58	129605		12.5011	403.7	154.44
Ms1 UT ij		Primary Antibody		2	A2	C2	D2	1		406	26.498	60.36	516.207		8.0347	3.9	176.83
		Primary Antibody		2	A2	C2	D2	2	casp1	421	30	0	0	0	0	0	0
		Primary Antibody		2	A2	C2	D2	3	procasp	502	54.022	274273	2.31873e+06	64.07	7.9421	16852	195.47
		Primary Antibody		2	A2	C2	D2	4		548	81.929	1376.56	18011		12.2916	32.9	195.81
		Primary Antibody		2	A2	C2	D2	5	vinculin	582	120.891	146589	1.30059e+06	35.93	8.335	8991.9	191.1
Ms1 LPS ij		Primary Antibody		3	A3	C3	D3	1	casp1	410	26.878	8.83	81.954	0	8.7177	2	200.61
		Primary Antibody		3	A3	C3	D3	2	procasp	501	53.701	289626	2.65482e+06	63.48	8.6112	18429.1	301.59
		Primary Antibody		3	A3	C3	D3	3	vinculin	582	120.689	162673	1.52707e+06	36.52	8.8188	10429.9	375.73
Ms1 LPS CL097 ij		Primary Antibody		4	A4	C4	D4	1	casp1	422	30.278	1629.72	15543	1.04	8.9596	99.4	152.81
		Primary Antibody		4	A4	C4	D4	2	procasp	501	53.836	88381.5	738326	49.3	7.8479	5612.1	168.77
		Primary Antibody		4	A4	C4	D4	3	vinculin	582	119.965	81020.2	743681	49.66	8.6231	5213.6	174.33
Ms1 LPS CL097 Pier ij		Primary Antibody		5	A5	C5	D5	1	casp1	423	30.405	10856.2	104872	2.17	9.0751	441.5	187.09
		Primary Antibody		5	A5	C5	D5	2		468	44.035	6537.56	166483		23.9233	59.5	180.18
		Primary Antibody		5	A5	C5	D5	3	procasp	502	53.659	316444	2.79361e+06	57.93	8.2935	13294.3	175.6
		Primary Antibody		5	A5	C5	D5	4	vinculin	583	119.886	200244	1.92352e+06	39.89	9.0241	8429.7	176.59
Ms1 UT mn		Primary Antibody		6	A6	C6	D6	1	casp1	432	32.634	26.51	205.288	0	7.2738	2.6	226.28
		Primary Antibody		6	A6	C6	D6	2	procasp	502	53.713	315833	2.65274e+06	58.18	7.8905	17209.3	238.11
		Primary Antibody		6	A6	C6	D6	3		551	82.378	1776.32	24552.4		12.985	32.7	240.31
		Primary Antibody		6	A6	C6	D6	4	vinculin	582	119.484	208521	1.90683e+06	41.82	8.5907	11418.9	239.24
Ms1 LPS mn		Primary Antibody		7	A7	C7	D7	1	casp1	426	30.241	0.01	0.089	0	8.3777	1.4	245.64
		Primary Antibody		7	A7	C7	D7	2	procasp	502	53.594	419378	3.7389e+06	61.78	8.3754	25993.1	271.24
		Primary Antibody		7	A7	C7	D7	3		551	81.223	2364.41	31940.8		12.6908	34.5	284.16
		Primary Antibody		7	A7	C7	D7	4	vinculin	583	119.137	235782	2.31266e+06	38.22	9.2144	14562.9	288.76
Ms1 LPS CL097 mn		Primary Antibody		8	A8	C8	D8	1	casp1	424	30.297	6505.1	57720.8	1.17	8.3358	353.3	281.72
		Primary Antibody		8	A8	C8	D8	2		469	43.863	5403.2	137206		23.8555	59.6	325.82
		Primary Antibody		8	A8	C8	D8	3	procasp	503	53.655	356802	2.91395e+06	58.84	7.6723	19621.7	356.7
		Primary Antibody		8	A8	C8	D8	4	vinculin	583	119.257	219990	1.98096e+06	40	8.4594	12243.9	402.49
Ms1 LPS CL097 CyCr mn		Primary Antibody		9	A9	C9	D9	1	casp1	425	30.461	774.15	5833.51	0.11	7.079	52.3	297.65
		Primary Antibody		9	A9	C9	D9	2		468	42.203	2251.57	35712.3		14.9005	39.9	333.39
		Primary Antibody		9	A9	C9	D9	3	procasp	504	53.664	368912	3.05025e+06	58.79	7.7675	26243.2	356.08
		Primary Antibody		9	A9	C9	D9	4		552	81.444	1779.27	23336.1		12.3212	25	375.85
		Primary Antibody		9	A9	C9	D9	5	vinculin	584	119.249	230507	2.13209e+06	41.1	8.6894	16714.2	382.28
		Primary Antibody		9	A9	C9	D9	6		650	237.673	718.84	7810.43		10.2073	23.1	378.25
Ms2 UT ij		Primary Antibody		10	A10	C10	D10	1	casp1	414	27.404	23.88	239.36	0.01	9.4169	2.2	226.66
		Primary Antibody		10	A10	C10	D10	2	procasp	502	53.615	237763	2.04796e+06	58.58	8.0918	15569.1	284.86
		Primary Antibody		10	A10	C10	D10	3		556	90.808	1272.5	17999.2		13.288	31.2	302.6
		Primary Antibody		10	A10	C10	D10	4	vinculin	583	120.046	154627	1.44786e+06	41.41	8.7965	10117.3	302.84
Ms2 LPS ij		Primary Antibody		11	A11	C11	D11	1	casp1	412	27.382	54.96	466.786	0.01	7.9789	3.7	245.04
		Primary Antibody		11	A11	C11	D11	2	procasp	503	53.775	303333	2.406e+06	61.25	7.4515	19200.3	258.32
		Primary Antibody		11	A11	C11	D11	3		551	82.146	1572.36	20213.2		12.0768	50.3	251.25
		Primary Antibody		11	A11	C11	D11	4	vinculin	583	120.111	172001	1.52175e+06	38.74	8.3115	11108.2	246.77
Ms2 LPS CL097 ij		Primary Antibody		12	A12	C12	D12	1	casp1	424	30.347	5231.51	45450.2	1.12	8.1616	280	216.42
		Primary Antibody		12	A12	C12	D12	2	procasp	504	53.905	288754	2.37781e+06	58.81	7.736	15987.4	199.04
		Primary Antibody		12	A12	C12	D12	3		552	86.596	1793.17	24087.1		12.6192	33.7	186.23
		Primary Antibody		12	A12	C12	D12	4	vinculin	585	120.417	179177	1.61963e+06	40.06	8.4918	9936.6	181.73
		Primary Antibody		12	A12	C12	D12	5		646	235.98	972.37	11274		10.8922	18.4	192.76
Ms2 LPS CL097 Pier ij		Primary Antibody		13	A13	C13	D13	1	casp1	427	30.792	305.85	2938.65	0.12	9.0261	13.9	209.44
		Primary Antibody		13	A13	C13	D13	2	procasp	503	53.993	163529	1.32439e+06	54.37	7.6083	10804.8	242.34
		Primary Antibody		13	A13	C13	D13	3	vinculin	584	120.06	127307	1.10872e+06	45.51	8.1816	8495.3	266.91
Ms2 UT mn		Primary Antibody		14	A14	C14	D14	1	casp1	429	30.439	19.47	157.651	0	7.6061	4.1	252.45
		Primary Antibody		14	A14	C14	D14	2	procasp	505	53.7	360714	2.97996e+06	56.02	7.7609	23347.8	236.92
		Primary Antibody		14	A14	C14	D14	3		551	81.656	2237.76	29241.5		12.2759	50.3	228.16
		Primary Antibody		14	A14	C14	D14	4	vinculin	584	118.204	261365	2.33924e+06	43.98	8.4081	16905.9	225.78
Ms2 LPS mn		Primary Antibody		15	A15	C15	D15	1	casp1	424	30.828	0.01	0.109	0	10.2706	4	321.52
		Primary Antibody		15	A15	C15	D15	2	procasp	501	53.579	353615	3.89046e+06	60.4	10.3356	23747.9	387.34
		Primary Antibody		15	A15	C15	D15	3		553	85.214	2361.1	34659.3		13.7903	32.4	413.86
		Primary Antibody		15	A15	C15	D15	4	vinculin	584	118.279	225722	2.55115e+06	39.6	10.6177	14780.4	413.23
Ms2 LPS CL097 mn		Primary Antibody		16	A16	C16	D16	1	casp1	425	30.378	4630.48	38394.9	0.73	7.7896	293.4	271.94
		Primary Antibody		16	A16	C16	D16	2	procasp	504	53.686	373819	3.10023e+06	59.21	7.7911	24788.4	285.57
		Primary Antibody		16	A16	C16	D16	3		550	82.067	2163.08	30318.5		13.1675	54.2	285.22
		Primary Antibody		16	A16	C16	D16	4	vinculin	584	117.993	229326	2.09713e+06	40.05	8.5909	15331.8	281.66
Ms2 LPS CL097 CyCr mn		Primary Antibody		17	A17	C17	D17	1	casp1	426	30.478	1036.59	8146.53	0.19	7.383	58.4	275.08
		Primary Antibody		17	A17	C17	D17	2	procasp	505	53.807	293298	2.39568e+06	55.88	7.6734	17263.5	330.18
		Primary Antibody		17	A17	C17	D17	3	vinculin	585	118.952	208524	1.88338e+06	43.93	8.4849	12328.7	353.02
		Primary Antibody		17	A17	C17	D17	4		644	225.935	678.54	7573.52		10.4856	20.1	334.02

## Sheet: 2021.10.07 WT N=2 NDI1 N=2 6fg
Sample	Attribute	Primary	Attribute	Cap	Sample	Primary	Secondary	Peak	Name	Position	MW(kDa)	Height	Area	%Area	Width	S/N	Baseline
Biot. Ladder		Blocking		1	A1	C1	D1	1	Ldr 12	364	12	15176.7	237212		14.6834	3031.8	82.72
Biot. Ladder		Blocking		1	A1	C1	D1	2	Ldr 40	470	40	13410.5	168393		11.7963	3248.8	98.67
Biot. Ladder		Blocking		1	A1	C1	D1	3	Ldr 66	539	66	11320.9	111893		9.2851	2859	101.94
Biot. Ladder		Blocking		1	A1	C1	D1	4	Ldr 116	578	116	18166.5	191704		9.9135	4559	102
Biot. Ladder		Blocking		1	A1	C1	D1	5	Ldr 180	617	180	12080	141730		11.0221	2884.5	101.1
Biot. Ladder		Blocking		1	A1	C1	D1	6	Ldr 230	638	230	10372.5	134877		12.2158	2348.5	100.33
WT UT		Primary Antibody		10	A10	C10	D10	1	casp1	430	31.937	22.56	230.345	0	9.5912	1.6	254.65
		Primary Antibody		10	A10	C10	D10	2	procasp1	500	52.926	358410	3.11354e+06	55.71	8.161	15955.5	283.31
		Primary Antibody		10	A10	C10	D10	3	vinculin	579	114.874	221700	2.47523e+06	44.29	10.4886	9427.8	301.14
WT LPS		Primary Antibody		11	A11	C11	D11	1	casp1	420	29.274	9.38	89.739	0	8.9903	1.1	254.25
		Primary Antibody		11	A11	C11	D11	2	procasp1	499	53.087	397527	3.29753e+06	57.71	7.7927	20738.8	313.8
		Primary Antibody		11	A11	C11	D11	3	vinculin	577	114.893	245361	2.41613e+06	42.29	9.2509	12795.5	368.33
WT LPS CL097		Primary Antibody		12	A12	C12	D12	1		400	25.347	730.17	6161.06		7.9268	31.4	279.27
		Primary Antibody		12	A12	C12	D12	2	casp1	421	30.247	10628	88152.4	1.57	7.792	525.6	316.59
		Primary Antibody		12	A12	C12	D12	3		466	42.575	3691.13	58321		14.8434	63.7	417.61
		Primary Antibody		12	A12	C12	D12	4	procasp1	499	53.106	359384	2.9561e+06	52.82	7.7273	18126.1	506.44
		Primary Antibody		12	A12	C12	D12	5		548	81.422	2242.96	28412.2		11.9001	43.7	654.34
		Primary Antibody		12	A12	C12	D12	6	vinculin	577	114.481	250726	2.55275e+06	45.61	9.5648	12452.5	747.42
WT LPS CL097 + Pier		Primary Antibody		13	A13	C13	D13	1	casp1	422	30.217	659.09	6150.22	0.16	8.7662	28.8	250.44
		Primary Antibody		13	A13	C13	D13	2	procasp1	500	52.96	228658	2.08041e+06	54.92	8.5473	11094.6	302.78
		Primary Antibody		13	A13	C13	D13	3	vinculin	579	114.486	138688	1.70122e+06	44.91	11.5236	6112.5	347.96
NDI1 UT		Primary Antibody		14	A14	C14	D14	1	casp1	414	27.598	22.9	214.777	0	8.8096	2.9	237.41
		Primary Antibody		14	A14	C14	D14	2	procasp1	501	53.06	311692	2.75523e+06	54.06	8.3043	17020.8	288.81
		Primary Antibody		14	A14	C14	D14	3	vinculin	579	115.021	231386	2.34088e+06	45.93	9.5041	12302.6	331.56
NDI1 LPS		Primary Antibody		15	A15	C15	D15	1	casp1	415	29.023	21.79	210.674	0	9.0809	3	250.04
		Primary Antibody		15	A15	C15	D15	2		452	37.87	901.53	9236.78		9.6251	39.6	270.12
		Primary Antibody		15	A15	C15	D15	3	procasp1	501	52.903	351451	3.27522e+06	57.62	8.7547	25127.6	302.59
		Primary Antibody		15	A15	C15	D15	4	vinculin	579	114.339	227502	2.40828e+06	42.37	9.9447	15652.2	365.01
NDI1 LPS CL097		Primary Antibody		16	A16	C16	D16	1	casp1	424	30.674	695.28	6491.75	0.12	8.7714	61.3	256.85
		Primary Antibody		16	A16	C16	D16	2	procasp1	501	53.045	344976	3.20794e+06	57.74	8.7359	29755.6	308.74
		Primary Antibody		16	A16	C16	D16	3	vinculin	580	114.595	220502	2.34187e+06	42.15	9.9774	18115.7	359.76
NDI1 LPS CL097 Pier		Primary Antibody		17	A17	C17	D17	1	casp1	425	30.425	586.03	5006.83	0.1	8.0263	27.2	275.4
		Primary Antibody		17	A17	C17	D17	2	procasp1	501	53.013	324808	2.83336e+06	57.2	8.1949	14944	340.9
		Primary Antibody		17	A17	C17	D17	3	vinculin	579	114.081	205350	2.11517e+06	42.7	9.6765	9322.8	382.58
WT LPS		Primary Antibody		18	A18	C18	D18	1	casp1	417	28.035	0.01	0.082	0	7.7016	0.9	233.54
		Primary Antibody		18	A18	C18	D18	2	procasp1	502	53.688	328004	2.5094e+06	58.54	7.1872	18533	333.99
		Primary Antibody		18	A18	C18	D18	3	vinculin	579	118.638	199303	1.77755e+06	41.46	8.3787	11473.7	421.39
WT LPS CL097		Primary Antibody		19	A19	C19	D19	1	casp1	424	30.251	7625.63	65511	1.45	8.0706	357.4	262.52
		Primary Antibody		19	A19	C19	D19	2		468	44.038	3950.06	81221.8		19.3169	32.1	317.57
		Primary Antibody		19	A19	C19	D19	3	procasp1	501	53.717	311485	2.51239e+06	55.43	7.5774	14810.7	361.26
		Primary Antibody		19	A19	C19	D19	4	vinculin	579	119.375	210606	1.95467e+06	43.12	8.7191	10053.4	452.31
WT LPS CL097 Pier		Primary Antibody		20	A20	C20	D20	1	casp1	425	30.263	1030.89	8555.15	0.23	7.7962	60.4	299.26
		Primary Antibody		20	A20	C20	D20	2	procasp1	502	53.701	268061	2.12907e+06	56.04	7.4615	16212	392.97
		Primary Antibody		20	A20	C20	D20	3	vinculin	579	118.737	182508	1.6613e+06	43.73	8.5514	11119.3	457.61
NDI1 LPS		Primary Antibody		21	A21	C21	D21	1	casp1	425	30.347	1316.4	10508.5	0.21	7.4994	59.2	290.32
		Primary Antibody		21	A21	C21	D21	2	procasp1	502	53.62	363581	2.94353e+06	58.24	7.6056	16629	400.97
		Primary Antibody		21	A21	C21	D21	3	vinculin	579	118.403	221489	2.10028e+06	41.55	8.9082	10252.9	476.08
NDI1 LPSCL097		Primary Antibody		22	A22	C22	D22	1	casp1	418	28.096	35.26	287.401	0.01	7.6576	3.6	204.99
		Primary Antibody		22	A22	C22	D22	2	procasp1	502	53.582	385906	3.13882e+06	59.92	7.641	19381	252.13
		Primary Antibody		22	A22	C22	D22	3	vinculin	579	117.641	218851	2.09938e+06	40.08	9.0118	11019.6	299.02
NDI1 LPS CL097 Pier		Primary Antibody		23	A23	C23	D23	1	casp1	426	30.249	1055.54	10016.3	0.19	8.9146	72.5	254.19
		Primary Antibody		23	A23	C23	D23	2	procasp1	502	53.348	371457	3.14706e+06	59.69	7.9591	26231.1	310.64
Empty		Primary Antibody		23	A23	C23	D23	3	vinculin	580	117.404	221723	2.11519e+06	40.12	8.962	15766.2	348.83
Empty		Primary Antibody		24	A24	C24	D24	1	casp1	482	29.308	43.12	525.554	54.33	11.4509	4.7	85.68
Empty		Primary Antibody		24	A24	C24	D24	2	procasp1	561	53.122	22.86	441.69	45.66	18.1516	0.5	68.83
Empty		Primary Antibody		24	A24	C24	D24	3	vinculin	649	120.633	0.01	0.136	0.01	12.7884	4.8	59.84
Empty		Primary Antibody		25	A25	C25	D25	1	casp1	185	27.541	19.15	121.066	35.09	5.9376	2	28.78
Empty		Primary Antibody		25	A25	C25	D25	2	procasp1	303	54.734	29.51	166.781	48.33	5.3087	4.7	70.81
Empty		Primary Antibody		25	A25	C25	D25	3	vinculin	403	118.646	17.39	57.209	16.58	3.0905	1.9	85.01

## Sheet: 2021.10.19 WT N=1 NDI1 N=2 6fg
Sample	Attribute	Primary	Attribute	Cap	Sample	Primary	Secondary	Peak	Name	Position	MW(kDa)	Height	Area	%Area	Width	S/N	Baseline
Biot. Ladder		Blocking		1	A1	C1	D1	1	Ldr 12	355	12	14112.6	237751		15.8264	1413.1	149.15
Biot. Ladder		Blocking		1	A1	C1	D1	2	Ldr 40	466	40	18199.5	246973		12.7484	2357.1	195.57
Biot. Ladder		Blocking		1	A1	C1	D1	3	Ldr 66	578	66	14189	186684		12.3601	1951.6	215.95
Biot. Ladder		Blocking		1	A1	C1	D1	4	Ldr 116	619	116	8291.39	176909		20.0443	1086.5	217.18
Biot. Ladder		Blocking		1	A1	C1	D1	5	Ldr 180	745	180	14167.4	25078.4		1.6629	645.2	203.09
Biot. Ladder		Blocking		1	A1	C1	D1	6	Ldr 230	760	230	21583.9	293211		12.762	1658.4	200.48
WT UT		Primary Antibody		2	A2	C2	D2	1	casp1	409	28.295	59.25	689.82	0.01	10.9371	4.1	238.62
		Primary Antibody		2	A2	C2	D2	2	procasp	498	48.181	358408	3.90815e+06	62.94	10.2438	17884.2	293.21
		Primary Antibody		2	A2	C2	D2	3	vinculin low	556	61	0	0	0	0	0	0
		Primary Antibody		2	A2	C2	D2	4	vinculin	578	66.067	168801	2.30058e+06	37.05	12.8036	7142.9	350.56
		Primary Antibody		2	A2	C2	D2	5		752	192.537	22684.6	470912		19.5019	577.7	488.55
WT LPS		Primary Antibody		3	A3	C3	D3	1	casp1	413	27.868	42.21	484.422	0.01	10.7825	3.9	291.78
		Primary Antibody		3	A3	C3	D3	2	procasp	498	48.172	481145	5.13456e+06	62.73	10.0253	31399.6	352.16
		Primary Antibody		3	A3	C3	D3	3	vinculin low	556	61	0	0	0	0	0	0
		Primary Antibody		3	A3	C3	D3	4	vinculin	577	65.699	215467	3.05031e+06	37.27	13.2994	11428.6	380.17
		Primary Antibody		3	A3	C3	D3	5		670	139.311	3479.97	56148.8		15.1577	57.8	393.24
WT LPS CL097		Primary Antibody		4	A4	C4	D4	1		397	25.469	1817.75	26694.2		13.7959	47.1	286
		Primary Antibody		4	A4	C4	D4	2	casp1	419	30.207	21901.9	240802	2.92	10.3287	1170.6	299.99
		Primary Antibody		4	A4	C4	D4	3		464	41.932	9694.41	206438		20.0049	68.3	325.24
		Primary Antibody		4	A4	C4	D4	4	procasp	497	47.959	395490	4.616e+06	56	10.9647	21469.7	341.21
		Primary Antibody		4	A4	C4	D4	5	vinculin low	557	61	0	0	0	0	0	0
		Primary Antibody		4	A4	C4	D4	6	vinculin	578	65.658	224540	3.3856e+06	41.08	14.1648	9564.2	373.08
		Primary Antibody		4	A4	C4	D4	7		670	138.634	3231.32	53237.6		15.4777	36.1	400.83
		Primary Antibody		4	A4	C4	D4	8		752	177.721	11113.3	41406.3		3.5002	394.3	422.56
WT LPS CL097 Pier		Primary Antibody		5	A5	C5	D5	1	casp1	423	30.467	1151.66	13660.9	0.2	11.1435	64.8	305.79
		Primary Antibody		5	A5	C5	D5	2	procasp	500	48.353	301531	3.72472e+06	55.58	11.6046	16248.7	360.5
		Primary Antibody		5	A5	C5	D5	3	vinculin low	558	61	0	0	0	0	0	0
		Primary Antibody		5	A5	C5	D5	4	vinculin	580	66.35	199541	2.96283e+06	44.21	13.949	8915	397.75
		Primary Antibody		5	A5	C5	D5	5		675	140.225	2759.14	44809.2		15.2567	55.8	424.04
		Primary Antibody		5	A5	C5	D5	6		690	147.607	1686.7	25219.8		14.0466	22.3	427.01
NDI1 UT		Primary Antibody		6	A6	C6	D6	1	casp1	412	28.604	121.15	1640.25	0.02	12.7195	4.3	303.5
		Primary Antibody		6	A6	C6	D6	2	procasp	500	47.865	405703	5.09749e+06	55.08	11.8037	15925.9	343.88
		Primary Antibody		6	A6	C6	D6	3	vinculin low	560	61	0	0	0	0	0	0
		Primary Antibody		6	A6	C6	D6	4	vinculin	581	65.442	274099	4.15498e+06	44.9	14.2407	8587.1	372.7
		Primary Antibody		6	A6	C6	D6	5		672	137.121	4752.15	83495.1		16.5059	46.9	398.02
NDI1 LPS		Primary Antibody		7	A7	C7	D7	1	casp1	411	28.144	187.03	2869.01	0.02	14.4108	4.7	359.86
		Primary Antibody		7	A7	C7	D7	2	procasp	499	45.279	552084	7.56803e+06	55.68	12.8779	16223	435.95
		Primary Antibody		7	A7	C7	D7	3	vinculin low	580	60.695	347177	5.93255e+06	43.64	16.0531	7512.3	485.23
		Primary Antibody		7	A7	C7	D7	4	vinculin	621	78.074	4725.39	89768.5	0.66	17.8465	-2.5	504.48
		Primary Antibody		7	A7	C7	D7	5		685	125.468	16662.5	372610		21.0079	69	529.15
		Primary Antibody		7	A7	C7	D7	6		732	145.495	825.16	13193.8		15.021	24.1	544.53
NDI1 LPS CL097		Primary Antibody		8	A8	C8	D8	1	casp1	423	29.856	5134.05	63221.3	0.51	11.5684	228.7	322.62
		Primary Antibody		8	A8	C8	D8	2	procasp	500	45.167	481272	6.54607e+06	53.31	12.7779	18985.4	337.83
		Primary Antibody		8	A8	C8	D8	3	vinculin low	580	60.619	329830	5.58475e+06	45.48	15.9067	9625.3	340.67
		Primary Antibody		8	A8	C8	D8	4	vinculin	622	79.393	4551.6	84546.4	0.69	17.4501	-4	338.17
		Primary Antibody		8	A8	C8	D8	5		664	118.976	9473.51	179840		17.8338	34	333.68
		Primary Antibody		8	A8	C8	D8	6		689	127.549	10642.7	200210		17.6726	71	330.29
NDI1 LPS CL097 Pier		Primary Antibody		9	A9	C9	D9	1	casp1	423	30.353	3609.41	40099.1	0.37	10.4368	180.6	296.5
		Primary Antibody		9	A9	C9	D9	2	procasp	500	47.879	489218	6.16988e+06	56.82	11.8479	22979.1	303.3
		Primary Antibody		9	A9	C9	D9	3	vinculin low	560	61	0	0	0	0	0	0
		Primary Antibody		9	A9	C9	D9	4	vinculin	580	65.545	303739	4.64835e+06	42.81	14.3769	11367.4	304.36
		Primary Antibody		9	A9	C9	D9	5		687	142.809	5186.2	90822.2		16.4517	54.4	299.37
NDI1 UT		Primary Antibody		10	A10	C10	D10	1	casp1	414	28.833	57.97	693.556	0.01	11.2392	3.4	295.26
		Primary Antibody		10	A10	C10	D10	2	procasp	500	48.219	377167	4.29298e+06	58.1	10.6928	20092	362.62
		Primary Antibody		10	A10	C10	D10	3	vinculin low	558	61	0	0	0	0	0	0
		Primary Antibody		10	A10	C10	D10	4	vinculin	580	65.859	229212	3.09542e+06	41.89	12.6868	10503.7	424.16
		Primary Antibody		10	A10	C10	D10	5		647	125.21	2322.53	35500.3		14.3594	27	474.57
		Primary Antibody		10	A10	C10	D10	6		748	175.572	8842.02	168751		17.9293	315.4	548.1
NDI1 LPS		Primary Antibody		11	A11	C11	D11	1	casp1	413	27.665	211.73	3202.17	0.03	14.2081	6.6	341.5
		Primary Antibody		11	A11	C11	D11	2	procasp	500	45.032	490747	6.69293e+06	56.14	12.8123	16782.5	389.54
		Primary Antibody		11	A11	C11	D11	3	vinculin low	580	60.319	318499	5.22677e+06	43.84	15.4168	8485	411.63
		Primary Antibody		11	A11	C11	D11	4	vinculin	610	66	0	0	0	0	0	0
		Primary Antibody		11	A11	C11	D11	5		630	84.633	3736.44	70156.5		17.6392	5.8	417.48
		Primary Antibody		11	A11	C11	D11	6		676	122.539	8900.52	178635		18.8546	83.1	418.98
		Primary Antibody		11	A11	C11	D11	7		693	127.98	4276.31	73083		16.0552	45.1	418.83
NDI1 LPS CL097		Primary Antibody		12	A12	C12	D12	1	casp1	422	30.496	8000.75	94750.2	0.85	11.1255	350.6	303.74
		Primary Antibody		12	A12	C12	D12	2	procasp	500	47.953	465844	6.14843e+06	55.07	12.3991	19020.4	314.21
		Primary Antibody		12	A12	C12	D12	3	vinculin low	559	61	0	0	0	0	0	0
		Primary Antibody		12	A12	C12	D12	4	vinculin	581	65.633	308008	4.92103e+06	44.08	15.0094	9905.6	319.23
		Primary Antibody		12	A12	C12	D12	5		686	143.307	7977.69	157146		18.5052	44.9	319.79
		Primary Antibody		12	A12	C12	D12	6		741	171.568	19200.7	348549		17.0535	685.9	318.59
NDI1 LPS CL097 Pier		Primary Antibody		13	A13	C13	D13	1	casp1	423	29.814	4932.14	56227.8	0.46	10.7099	215.1	395.99
		Primary Antibody		13	A13	C13	D13	2		450	36.163	2892.96	51018.9		16.5675	25.8	412.31
		Primary Antibody		13	A13	C13	D13	3	procasp	500	45.008	533046	7.03613e+06	57.03	12.4004	21263.9	434.36
		Primary Antibody		13	A13	C13	D13	4		547	54.257	4104.85	67916		15.5433	27.6	446.68
		Primary Antibody		13	A13	C13	D13	5	vinculin low	581	60.186	319235	5.17196e+06	41.92	15.2199	9788.8	451.34
		Primary Antibody		13	A13	C13	D13	6	vinculin	620	72.995	4049.87	73199.6	0.59	16.9799	14.4	453.06
		Primary Antibody		13	A13	C13	D13	7		671	119.579	8733.23	163772		17.617	56.5	450.76
		Primary Antibody		13	A13	C13	D13	8		688	125.168	8966.43	163335		17.113	107.6	449.13
		Primary Antibody		13	A13	C13	D13	9		734	144.489	23061.3	128476		5.2337	944.3	443.31
		Primary Antibody		13	A13	C13	D13	10		752	152.947	14869.5	271370		17.1448	510.1	440.69
Empty		Primary Antibody		14	A14	C14	D14	1	casp1	451	29.576	40.55	752.299	5.29	17.4277	6.1	161.69
Empty		Primary Antibody		14	A14	C14	D14	2		488	36.655	1855.08	26287.3		13.3122	104.2	193.49
Empty		Primary Antibody		14	A14	C14	D14	3		508	39.739	1249.7	24571.9		18.4714	34.5	210.38
Empty		Primary Antibody		14	A14	C14	D14	4	procasp	540	45.251	0.01	0.167	0	15.6456	-1.6	236.98
Empty		Primary Antibody		14	A14	C14	D14	5	vinculin low	633	61.175	449.05	11080	77.96	23.1796	1.8	311.72
Empty		Primary Antibody		14	A14	C14	D14	6	vinculin	651	64.854	155.46	2379.79	16.74	14.3812	3.4	325.81
Empty		Primary Antibody		15	A15	C15	D15	1	casp1	450	29.343	11.82	269.772	1.76	21.4344	3.3	199.15
Empty		Primary Antibody		15	A15	C15	D15	2		488	38.971	1623.68	40064.3		23.1806	51.9	239.2
Empty		Primary Antibody		15	A15	C15	D15	3	procasp	533	46.353	36.26	1056.15	6.88	27.3608	-2.1	281.23
Empty		Primary Antibody		15	A15	C15	D15	4	vinculin low	612	62.489	145.74	4808.53	31.32	30.995	1.9	345.31
Empty		Primary Antibody		15	A15	C15	D15	5	vinculin	628	65.528	314.86	9216.03	60.04	27.4973	21.2	356.29
Empty		Primary Antibody		15	A15	C15	D15	6		693	120.366	258.88	8082.26		29.3296	20.5	390.33
Empty		Primary Antibody		16	A16	C16	D16	1	casp1	70	29.718	0.01	0.169	0.11	15.8409	0.5	45.04
Empty		Primary Antibody		16	A16	C16	D16	2	procasp	103	45.545	0.01	0.169	0.11	15.8666	0.7	43.77
Empty		Primary Antibody		16	A16	C16	D16	3	vinculin low	131	57.115	0.01	0.169	0.11	15.9088	0.3	48.18
Empty		Primary Antibody		16	A16	C16	D16	4	vinculin	158	84.171	9.56	155.35	99.67	15.2581	1.8	54.63
Empty		Primary Antibody		17	A17	C17	D17	1	casp1	490	28.804	1427.62	21649.7	47.12	14.2464	75.2	174.17
Empty		Primary Antibody		17	A17	C17	D17	2		505	31.88	1161.69	22036.1		17.8201	32	186.64
Empty		Primary Antibody		17	A17	C17	D17	3		575	46.033	470.9	7867.04		15.6946	26	244.55
Empty		Primary Antibody		17	A17	C17	D17	4	procasp	590	48.825	480.07	8522.34	18.55	16.6772	30.6	256.9
Empty		Primary Antibody		17	A17	C17	D17	5	vinculin low	624	55.656	602.36	11638.8	25.33	18.1517	27.9	284.87
Empty		Primary Antibody		17	A17	C17	D17	6	vinculin	667	64.313	218.32	4134.46	9	17.7911	2.6	320.17
Empty		Primary Antibody		18	A18	C18	D18	1	casp1	490	31.121	1537.55	39690.5	56.66	24.2507	83.4	206.42
Empty		Primary Antibody		18	A18	C18	D18	2	procasp	574	49.193	369.99	10827.5	15.46	27.4921	9.1	267.7
Empty		Primary Antibody		18	A18	C18	D18	3	vinculin low	631	59.622	366.26	11747.8	16.77	30.1322	15.8	311.4
Empty		Primary Antibody		18	A18	C18	D18	4	vinculin	671	77.893	233.63	7781.79	11.11	31.2905	5.3	344.07
Empty		Primary Antibody		19	A19	C19	D19	1	casp1	459	27.241	0.01	0.236	0	22.1874	3.8	165.12
Empty		Primary Antibody		19	A19	C19	D19	2		489	34.787	1597.17	40122.8		23.5998	69.4	189.94
Empty		Primary Antibody		19	A19	C19	D19	3	procasp	573	49.85	480.82	14292.5	52.41	27.9254	26.4	258.77
Empty		Primary Antibody		19	A19	C19	D19	4	vinculin low	642	61.71	252.06	8116.09	29.76	30.2494	3.7	313.8
Empty		Primary Antibody		19	A19	C19	D19	5	vinculin	665	70.242	150.53	4861.74	17.83	30.3407	3.6	331.69
Empty		Primary Antibody		20	A20	C20	D20	1	casp1	354	28.469	34.2	668.82	1.37	18.3723	5.2	73.57
Empty		Primary Antibody		20	A20	C20	D20	2	procasp	428	47.532	0.01	0.231	0	21.6735	0.5	150.05
Empty		Primary Antibody		20	A20	C20	D20	3	vinculin low	490	63.628	1998.57	48127.6	98.63	22.6227	116.5	223.12
Empty		Primary Antibody		20	A20	C20	D20	4	vinculin	503	66	0	0	0	0	0	0
Empty		Primary Antibody		21	A21	C21	D21	1	casp1	359	29.554	13.1	304.519	0.79	21.8354	2.1	76.93
Empty		Primary Antibody		21	A21	C21	D21	2	procasp	422	47.451	12.29	327.555	0.85	25.0446	4	129.79
Empty		Primary Antibody		21	A21	C21	D21	3	vinculin low	490	65.115	1520.3	38005.4	98.36	23.4847	78	195.68
Empty		Primary Antibody		21	A21	C21	D21	4	vinculin	499	66	0	0	0	0	0	0
Empty		Primary Antibody		22	A22	C22	D22	1	casp1	364	32.341	42.87	1332.63	3.02	29.2053	3	74.03
Empty		Primary Antibody		22	A22	C22	D22	2	procasp	423	48.275	0.01	0.257	0	24.1511	2.1	124.09
Empty		Primary Antibody		22	A22	C22	D22	3	vinculin low	474	61	0	0	0	0	0	0
Empty		Primary Antibody		22	A22	C22	D22	4	vinculin	488	66.67	1506.98	42808	96.98	26.6861	55.8	194.26
Empty		Primary Antibody		23	A23	C23	D23	1	casp1	355	30	0	0	0	0	0	0
Empty		Primary Antibody		23	A23	C23	D23	2		369	34.039	0.01	0.245		23.0061	0.2	70.37
Empty		Primary Antibody		23	A23	C23	D23	3	procasp	437	50.927	9.84	273.668	0.66	26.139	6.7	137.36
Empty		Primary Antibody		23	A23	C23	D23	4	vinculin low	490	64.709	1623.83	41341.7	99.34	23.9175	111	182.84
Empty		Primary Antibody		23	A23	C23	D23	5	vinculin	500	66	0	0	0	0	0	0
Empty		Primary Antibody		24	A24	C24	D24	1	casp1	358	31.983	0.01	0.254	0	23.8967	3	73.71
Empty		Primary Antibody		24	A24	C24	D24	2	procasp	423	47.688	5.14	129.699	0.2	23.6979	6.6	175.35
Empty		Primary Antibody		24	A24	C24	D24	3	vinculin low	490	64.425	2367.63	65349.4	99.8	25.9296	108.3	304.1
Empty		Primary Antibody		24	A24	C24	D24	4	vinculin	501	66	0	0	0	0	0	0
Empty		Primary Antibody		25	A25	C25	D25	1	casp1	360	33.138	0.01	0.191	0.02	17.9503	2.2	51.89
Empty		Primary Antibody		25	A25	C25	D25	2	procasp	403	44.839	40.45	783.305	99.95	18.1918	3.3	89.54
Empty		Primary Antibody		25	A25	C25	D25	3	vinculin low	472	64.562	0.01	0.186	0.02	17.515	-0.2	168.23
Empty		Primary Antibody		25	A25	C25	D25	4	vinculin	479	66	0	0	0	0	0	0
Empty		Primary Antibody		25	A25	C25	D25	5		492	91.009	1418.56	34158.2		22.6211	81.6	195.34

## Sheet: 2021.11.16 WT N=1 NDI1 N=1 6fg
Sample	Attribute	Primary	Attribute	Cap	Sample	Primary	Secondary	Peak	Name	Position	MW(kDa)	Height	Area	%Area	Width	S/N	Baseline
Biot. Ladder		Blocking		1	A1	C1	D1	1	Ldr 12	371	12	19401.4	301811		14.614	2141.1	133.94
Biot. Ladder		Blocking		1	A1	C1	D1	2	Ldr 40	476	40	18511.1	234277		11.8896	2451	160.77
Biot. Ladder		Blocking		1	A1	C1	D1	3	Ldr 66	544	66	9987.18	118419		11.139	1379.2	166.62
Biot. Ladder		Blocking		1	A1	C1	D1	4	Ldr 116	582	116	14232.4	187324		12.3646	1969.1	167.02
Biot. Ladder		Blocking		1	A1	C1	D1	5	Ldr 180	620	180	10166.6	138708		12.8172	1216.8	165.94
Biot. Ladder		Blocking		1	A1	C1	D1	6	Ldr 230	640	230	8699.75	126394		13.6486	950.6	164.92
NDI1 UT (5de)		Primary Antibody		2	A2	C2	D2	1	casp	435	29.89	30.94	323.197	0.01	9.8128	3.2	243.58
		Primary Antibody		2	A2	C2	D2	2	procasp	511	53.422	377737	3.98077e+06	65.75	9.9002	24060.4	257.35
		Primary Antibody		2	A2	C2	D2	3	vinculin1	558	83.126	2149.05	32524.3	0.54	14.2177	27.3	257.75
		Primary Antibody		2	A2	C2	D2	4	vinculin	589	119.281	196384	2.04119e+06	33.71	9.7644	12649	255.21
NDI1 LPS (5de)		Primary Antibody		3	A3	C3	D3	1	casp	421	26.706	54.23	556.082	0.01	9.634	2.4	267.82
		Primary Antibody		3	A3	C3	D3	2	procasp	511	53.532	505940	5.21222e+06	65.32	9.6781	22526.1	310.49
		Primary Antibody		3	A3	C3	D3	3	vinculin1	559	82.353	3376.85	43990.8	0.55	12.2382	45.4	320.67
		Primary Antibody		3	A3	C3	D3	4	vinculin	590	118.902	269144	2.72279e+06	34.12	9.5038	12003.2	323.7
		Primary Antibody		3	A3	C3	D3	5		639	205.04	3100.57	40218.4		12.1857	26.5	324.17
NDI1 LPS CL097 (5de)		Primary Antibody		4	A4	C4	D4	1	casp	437	30.608	1120.32	11483.1	0.13	9.629	58.5	279.06
		Primary Antibody		4	A4	C4	D4	2	procasp	512	53.028	529235	5.67167e+06	63.94	10.0677	28292.1	311.45
		Primary Antibody		4	A4	C4	D4	3	vinculin1	559	81.426	3174.57	46757.2	0.53	13.8366	49.9	324.05
		Primary Antibody		4	A4	C4	D4	4	vinculin	590	116.457	294648	3.14048e+06	35.4	10.0129	15626.2	329.67
WT UT (5de)		Primary Antibody		9	A9	C9	D9	1	casp	442	32.453	29.22	269.479	0.01	8.6638	3	243.96
		Primary Antibody		9	A9	C9	D9	2	procasp	512	53.449	335055	3.0832e+06	59.9	8.6448	17838.1	257.76
		Primary Antibody		9	A9	C9	D9	3	vinculin1	559	81.201	1829.63	23600.1	0.46	12.1177	28.3	266.46
		Primary Antibody		9	A9	C9	D9	4	vinculin	590	117.558	214139	2.04044e+06	39.64	8.9515	11343.6	272.27
WT LPS (5de)		Primary Antibody		10	A10	C10	D10	1	casp	442	31.636	73.79	721.499	0.01	9.186	5.1	302.98
		Primary Antibody		10	A10	C10	D10	2	procasp	513	53.074	532190	5.22259e+06	62.74	9.2191	27996.1	325.91
		Primary Antibody		10	A10	C10	D10	3	vinculin1	559	80.815	2628.35	34506.3	0.41	12.3334	27.7	330.11
		Primary Antibody		10	A10	C10	D10	4	vinculin	591	115.673	302673	3.06684e+06	36.84	9.5189	15670.8	330.27
WT LPS CL097 (5de)		Primary Antibody		11	A11	C11	D11	1		415	25.59	2144.16	27551.5		12.0714	61.6	298.81
		Primary Antibody		11	A11	C11	D11	2	casp	436	30.423	27698	283237	4.13	9.6066	1384.1	308.93
		Primary Antibody		11	A11	C11	D11	3		482	43.229	9404.39	194312		19.4105	239.4	326.64
		Primary Antibody		11	A11	C11	D11	4	procasp	513	53.231	383382	3.7024e+06	53.95	9.0723	20260	335.64
		Primary Antibody		11	A11	C11	D11	5	vinculin1	559	82.555	2919.35	41912.4	0.61	13.4873	35.5	345.64
		Primary Antibody		11	A11	C11	D11	6	vinculin	591	116.489	279766	2.83502e+06	41.31	9.5198	14666.9	350.83
		Primary Antibody		11	A11	C11	D11	7		654	227.482	3334.71	49281.8		13.8834	29.3	358.78

## Sheet: 2021.11.22 WT N=1 NDI1 N=1 6fg
Sample	Attribute	Primary	Attribute	Cap	Sample	Primary	Secondary	Peak	Name	Position	MW(kDa)	Height	Area	%Area	Width	S/N	Baseline
Biot. Ladder		Blocking		1	A1	C1	D1	1	Ldr 12	372	12	13520.1	209371		14.548	3702	83.48
Biot. Ladder		Blocking		1	A1	C1	D1	2	Ldr 40	476	40	14223	175960		11.6222	4761.1	104.27
Biot. Ladder		Blocking		1	A1	C1	D1	3	Ldr 66	544	66	9748.45	104130		10.0348	3401.9	111.1
Biot. Ladder		Blocking		1	A1	C1	D1	4	Ldr 116	582	116	15005.5	174835		10.9458	5213.9	113.23
Biot. Ladder		Blocking		1	A1	C1	D1	5	Ldr 180	620	180	10796.6	129431		11.2621	3490.6	114.46
Biot. Ladder		Blocking		1	A1	C1	D1	6	Ldr 230	641	230	9052.61	117148		12.1571	2759.9	114.84
WT UT		Primary Antibody		2	A2	C2	D2	1	casp1	427	28.098	15.07	140.604	0	8.7626	2	217.23
		Primary Antibody		2	A2	C2	D2	2		478	42.986	3105.37	49257.8		14.9015	-5.2	229.81
		Primary Antibody		2	A2	C2	D2	3		494	47	0	0		0	0	0
		Primary Antibody		2	A2	C2	D2	4	procasp	511	53.218	366199	3.41801e+06	37.78	8.7685	19647.4	228.9
		Primary Antibody		2	A2	C2	D2	5		557	79.068	2026.04	26275.3	0.29	12.1834	18.7	218
		Primary Antibody		2	A2	C2	D2	6	vinculin	589	115.787	218677	2.18535e+06	24.15	9.3883	11670.5	205.21
WT LPS		Primary Antibody		3	A3	C3	D3	1	casp1	441	30.463	40.41	526.855	0.01	12.2475	1.7	296.1
		Primary Antibody		3	A3	C3	D3	2	procasp	513	48.163	397281	5.19257e+06		12.2787	13896.1	361.11
		Primary Antibody		3	A3	C3	D3	3		529	53	0	0	0	0	0	0
		Primary Antibody		3	A3	C3	D3	4	vinculin	590	85.455	251738	3.48669e+06	98.33	13.0117	8135	420.07
		Primary Antibody		3	A3	C3	D3	5		628	120.731	3368.36	58566.6	1.65	16.3343	-0.3	446.42
		Primary Antibody		3	A3	C3	D3	6		695	225.537	10669.9	206232		18.1578	78.2	490.45
WT LPS + CL097		Primary Antibody		4	A4	C4	D4	1	casp1	437	30.055	10102.2	114831	3.32	10.6785	332.3	262.51
		Primary Antibody		4	A4	C4	D4	2	procasp	511	48.189	387864	4.82031e+06		11.6752	12716.3	277.89
		Primary Antibody		4	A4	C4	D4	3		527	53	0	0	0	0	0	0
		Primary Antibody		4	A4	C4	D4	4	vinculin	588	85.24	231401	3.34302e+06	96.68	13.5719	6607.8	282.67
		Primary Antibody		4	A4	C4	D4	5		616	113	0	0	0	0	0	0
		Primary Antibody		4	A4	C4	D4	6		633	132.831	3550.33	58174.5		15.3933	6.7	281.51
		Primary Antibody		4	A4	C4	D4	7		692	220.285	14690.4	290314		18.5654	80	276.96
NDI1 UT		Primary Antibody		8	A8	C8	D8	1	casp1	438	29.761	463.65	5858.22	0.13	11.8699	19.9	327.04
		Primary Antibody		8	A8	C8	D8	2	procasp	512	47.647	409969	4.92273e+06		11.2804	16656	370.71
		Primary Antibody		8	A8	C8	D8	3		530	53	0	0	0	0	0	0
		Primary Antibody		8	A8	C8	D8	4	vinculin	589	83.013	298761	4.48966e+06	98.05	14.1175	9717.1	399.57
		Primary Antibody		8	A8	C8	D8	5		629	122.601	4935.55	83382.4	1.82	15.8711	0.5	409.55
		Primary Antibody		8	A8	C8	D8	6		700	227.474	21122.1	431230		19.1796	164.9	421.57
NDI1 LPS		Primary Antibody		9	A9	C9	D9	1	casp1	440	30.001	34.05	444.36	0.01	12.2612	3.8	362.76
		Primary Antibody		9	A9	C9	D9	2	procasp	513	47.62	421080	5.14799e+06		11.4853	20974	402.25
		Primary Antibody		9	A9	C9	D9	3		531	53	0	0	0	0	0	0
		Primary Antibody		9	A9	C9	D9	4	vinculin	590	82.321	294992	4.28448e+06	98.07	13.6445	12240.8	417.41
		Primary Antibody		9	A9	C9	D9	5		628	116.839	5656.82	83924.5	1.92	13.9375	19.4	417.35
		Primary Antibody		9	A9	C9	D9	6		687	212.645	20009.5	317240		14.8943	154.4	410.33
		Primary Antibody		9	A9	C9	D9	7		701	235.981	16499.3	246109		14.0129	237.9	407.78
NDI1 LPS + CL097		Primary Antibody		10	A10	C10	D10	1	casp1	435	30.598	268.5	2972.41	0.03	10.3998	10.4	232.94
		Primary Antibody		10	A10	C10	D10	2		476	43.256	5039.21	109015		20.3232	-4.2	237.38
		Primary Antibody		10	A10	C10	D10	3		493	47	0	0		0	0	0
		Primary Antibody		10	A10	C10	D10	4	procasp	511	53.191	346461	3.3366e+06	36.69	9.0473	17652.9	241.37
		Primary Antibody		10	A10	C10	D10	5		557	83.469	2192.37	33038.4	0.36	14.1571	17	247.2
		Primary Antibody		10	A10	C10	D10	6	vinculin	589	116.093	228651	2.38553e+06	26.23	9.8012	11401.1	251.85
