# Supplementary material for: Mitochondrial electron transport chain is necessary for NLRP3 inflammasome activation
Source: Nat Immunol. 2022 Apr 28;23(5):692–704. doi: 10.1038/s41590-022-01185-3 (PMC9098388; doi:10.1038/s41590-022-01185-3)
Supplement: Source Data Fig. 7 — Peak areas for ProteinSimple Wes. [file 41590_2022_1185_MOESM8_ESM.xlsx]

## Sheet: 2021.11.30 WT N=2
Sample	Attribute	Primary	Attribute	Cap	Sample	Primary	Secondary	Peak	Name	Position	MW(kDa)	Height	Area	%Area	Width	S/N	Baseline
Biot. Ladder		Blocking		1	A1	C1	D1	1	Ldr 12	372	12	28179.6	449645		14.9901	4570.1	151.78
Biot. Ladder		Blocking		1	A1	C1	D1	2	Ldr 40	474	40	25615.2	322588		11.8309	5186.9	196.11
Biot. Ladder		Blocking		1	A1	C1	D1	3	Ldr 66	541	66	11722.1	138381		11.0902	2465.8	211.2
Biot. Ladder		Blocking		1	A1	C1	D1	4	Ldr 116	579	116	16545.7	218002		12.3778	3473.7	215.88
Biot. Ladder		Blocking		1	A1	C1	D1	5	Ldr 180	617	180	12722	168974		12.4776	2321.7	218.3
Biot. Ladder		Blocking		1	A1	C1	D1	6	Ldr 230	636	230	10017.5	140289		13.1562	1668.4	218.8
WT1 UT		Primary Antibody		2	A2	C2	D2	1	casp1	441	30	0	0	0	0	0	0
		Primary Antibody		5	A5	C5	D5	1	casp1	436	29.115	24.2	324.983	0	12.6157	5.2	306.97
		Primary Antibody		5	A5	C5	D5	2	procasp	516	52.543	352474	4.59266e+06	55.54	12.2407	17682.7	339.7
		Primary Antibody		5	A5	C5	D5	3		555	66.954	2933.48	50186.8		16.0722	-10.6	350.37
		Primary Antibody		5	A5	C5	D5	4		568	82	0	0	0	0	0	0
		Primary Antibody		5	A5	C5	D5	5	vinculin	593	111.912	257771	3.67635e+06	44.46	13.3983	11608	358.08
WT1 LPS		Primary Antibody		6	A6	C6	D6	1	casp1	436	27.753	90.86	1247.13	0.01	12.8939	2.4	385.54
		Primary Antibody		6	A6	C6	D6	2	procasp	517	47.899	406123	5.54545e+06	56.25	12.8276	15332.2	466.39
		Primary Antibody		6	A6	C6	D6	3	vinculin	592	82.312	278260	4.06978e+06	41.28	13.74	9599.8	500.39
		Primary Antibody		6	A6	C6	D6	4		626	114.778	11084.4	241333	2.45	20.4538	-3.9	506.08
		Primary Antibody		6	A6	C6	D6	5		702	229.518	37560.9	961694		24.053	169.5	503.99
WT1 LPS CL098		Primary Antibody		7	A7	C7	D7	1	casp1	444	30.229	6644.07	68821.9	0.83	9.7311	266	309.34
		Primary Antibody		7	A7	C7	D7	2	procasp	517	48.49	388813	4.88616e+06	58.82	11.8058	15257.1	330.34
		Primary Antibody		7	A7	C7	D7	3	vinculin	594	86.211	258744	3.35224e+06	40.35	12.1712	9725.8	340.32
		Primary Antibody		7	A7	C7	D7	4		622	115	0	0	0	0	0	0
		Primary Antibody		7	A7	C7	D7	5		636	136.449	5232.44	90216.6		16.1976	12.7	341.84
		Primary Antibody		7	A7	C7	D7	6		701	233.28	13104.2	251162		18.0058	75.3	340.54
WT1 LPS CL097 Antimycin		Primary Antibody		8	A8	C8	D8	1	casp1	443	30.826	4538.04	43906.9	0.58	9.0893	220.7	350.31
		Primary Antibody		8	A8	C8	D8	2	procasp	517	53.078	392304	4.31123e+06	57.38	10.3239	19461.1	413.84
		Primary Antibody		8	A8	C8	D8	3		568	87.668	3394.36	35181	0.47	9.7368	8.3	452.17
		Primary Antibody		8	A8	C8	D8	4	vinculin	594	114.217	262881	3.12322e+06	41.57	11.1612	12431.3	470.32
WT2 UT		Primary Antibody		12	A12	C12	D12	1	casp1	442	30.229	114.82	1497.35	0.02	12.2516	9.8	298.32
		Primary Antibody		12	A12	C12	D12	2	procasp	518	47.89	329465	4.00005e+06	55.61	11.4057	19115.8	333.55
		Primary Antibody		12	A12	C12	D12	3	vinculin	594	82.277	240041	3.12124e+06	43.39	12.2155	12967.9	352.28
		Primary Antibody		12	A12	C12	D12	4		630	117.912	3908.43	69878.7	0.97	16.7962	5.5	356.84
		Primary Antibody		12	A12	C12	D12	5		702	232.405	10042.1	200909		18.7951	130.2	360.33
WT2 LPS		Primary Antibody		13	A13	C13	D13	1	casp1	435	27.305	11.93	157.895	0	12.4323	2	320.12
		Primary Antibody		13	A13	C13	D13	2	procasp	518	48.533	372030	4.77433e+06	56.87	12.056	20098.2	372.37
		Primary Antibody		13	A13	C13	D13	3	vinculin	594	85.519	251981	3.50067e+06	41.7	13.0512	12547	395.91
		Primary Antibody		13	A13	C13	D13	4		630	122.293	6424.01	119516	1.42	17.4779	-4.6	401.02
		Primary Antibody		13	A13	C13	D13	5		703	240.187	23203.7	509980		20.6474	332.9	403.39
WT2 LPS CL097		Primary Antibody		14	A14	C14	D14	1	casp1	446	30.191	10735.6	112587	1.25	9.8521	452	338.61
		Primary Antibody		14	A14	C14	D14	2	procasp	519	48.324	419325	5.20057e+06	57.67	11.6511	17128.6	360.11
		Primary Antibody		14	A14	C14	D14	3		557	60.571	6300.41	116032		17.3013	44	367.19
		Primary Antibody		14	A14	C14	D14	4	vinculin	594	84.217	261842	3.4869e+06	38.67	12.5103	10097.7	371.89
		Primary Antibody		14	A14	C14	D14	5		635	123.013	10512.8	217928	2.42	19.4743	22.6	375.03
		Primary Antibody		14	A14	C14	D14	6		695	219.682	24098.5	563025		21.9485	164.8	376.75
WT LPS CL097 Antimycin		Primary Antibody		15	A15	C15	D15	1	casp1	444	30.079	8328.86	72488.6	1.05	8.1762	356.3	332.04
		Primary Antibody		15	A15	C15	D15	2	procasp	518	48.537	370106	3.9104e+06	56.73	9.9257	16722.5	388.69
		Primary Antibody		15	A15	C15	D15	3	vinculin	593	85.977	251136	2.85678e+06	41.44	10.6865	10851.3	444.51
		Primary Antibody		15	A15	C15	D15	4		629	117.988	3294.13	53638.8	0.78	15.297	1.5	470.74
		Primary Antibody		15	A15	C15	D15	5		670	190.719	4384.67	66874.8		14.3283	24.1	500.16
		Primary Antibody		15	A15	C15	D15	6		695	228.636	5489.44	84495.4		14.4601	59.7	517.86

## Sheet: 2021.10.28 WT N=1 NDI1 N=2
Sample	Attribute	Primary	Attribute	Cap	Sample	Primary	Secondary	Peak	Name	Position	MW(kDa)	Height	Area	%Area	Width	S/N	Baseline
Biot. Ladder		Blocking		1	A1	C1	D1	1	Ldr 12	362	12	14334.3	238506		15.6312	3070.8	93.42
Biot. Ladder		Blocking		1	A1	C1	D1	2	Ldr 40	471	40	17139.1	224560		12.3087	4674.8	124.27
Biot. Ladder		Blocking		1	A1	C1	D1	3	Ldr 66	540	66	10124.2	122163		11.3357	2946.4	139.76
Biot. Ladder		Blocking		1	A1	C1	D1	4	Ldr 116	581	116	14728.5	204554		13.0472	4160.2	147.86
Biot. Ladder		Blocking		1	A1	C1	D1	5	Ldr 180	620	180	9504.88	144326		14.2648	2322.9	154.95
Biot. Ladder		Blocking		1	A1	C1	D1	6	Ldr 230	642	230	8390.33	127583		14.285	1781.2	158.75
NDI1 1 UT		Primary Antibody		2	A2	C2	D2	1	casp1	425	29.429	31.67	359.692	0	10.6694	2.3	251.25
		Primary Antibody		2	A2	C2	D2	2		484	46	0	0	0	0	0	0
		Primary Antibody		2	A2	C2	D2	3	procasp1	503	52.446	467842	5.43685e+06	62.05	10.9173	20945.2	271.27
		Primary Antibody		2	A2	C2	D2	4		546	72	0	0	0	0	0	0
		Primary Antibody		2	A2	C2	D2	5		553	85.169	3937.17	46206.5	0.53	11.0252	-6.3	278.09
		Primary Antibody		2	A2	C2	D2	6	vinculin	580	111.787	244770	3.27859e+06	37.42	12.5834	9705.9	280.19
		Primary Antibody		2	A2	C2	D2	7		641	212.044	3749.37	48646.7		12.1888	39	281.67
NDI1 1 LPS		Primary Antibody		3	A3	C3	D3	1	casp1	431	31.051	24.51	299.552	0	11.4799	2.3	275.03
		Primary Antibody		3	A3	C3	D3	2		483	46	0	0	0	0	0	0
		Primary Antibody		3	A3	C3	D3	3	procasp1	502	52.517	499835	5.88181e+06	63.1	11.0548	24463.6	299.59
		Primary Antibody		3	A3	C3	D3	4		544	71.797	2470.94	32845.5	0.35	12.4877	10.3	308.01
		Primary Antibody		3	A3	C3	D3	5		556	85	0	0	0	0	0	0
		Primary Antibody		3	A3	C3	D3	6	vinculin	580	112.73	248491	3.40653e+06	36.54	12.8786	10570.9	312.26
NDI1 1 LPS + CL097		Primary Antibody		4	A4	C4	D4	1	casp1	425	30.301	6308.76	64108.7	0.64	9.5464	211.7	286.24
		Primary Antibody		4	A4	C4	D4	2		467	41.019	6797.01	124044		17.1445	-24.4	300.08
		Primary Antibody		4	A4	C4	D4	3		483	46	0	0	0	0	0	0
		Primary Antibody		4	A4	C4	D4	4	procasp1	501	52.361	508763	6.23367e+06	61.97	11.5105	16418.5	308.73
		Primary Antibody		4	A4	C4	D4	5		546	73.711	3099.96	47827	0.48	14.4939	-1.8	317.1
		Primary Antibody		4	A4	C4	D4	6		557	85	0	0	0	0	0	0
		Primary Antibody		4	A4	C4	D4	7	vinculin	580	111.901	264064	3.71311e+06	36.91	13.2098	7403.2	321.45
NDI1 1 LPS + CL097 + Antimycin		Primary Antibody		5	A5	C5	D5	1		403	25.362	2302.03	33294		13.587	56.7	261.35
		Primary Antibody		5	A5	C5	D5	2	casp1	425	30.356	26516.7	287435	3.45	10.1833	984.9	270.54
		Primary Antibody		5	A5	C5	D5	3		469	42.648	8726.34	126120	1.51	13.5775	29.8	284.21
		Primary Antibody		5	A5	C5	D5	4	procasp1	502	52.669	389872	4.58925e+06	55.09	11.0583	14494.5	290.75
		Primary Antibody		5	A5	C5	D5	5		540	67.398	1434.78	18421.3	0.22	12.0615	2.1	294.83
		Primary Antibody		5	A5	C5	D5	6		556	85	0	0	0	0	0	0
		Primary Antibody		5	A5	C5	D5	7	vinculin	580	112.823	241310	3.30974e+06	39.73	12.8851	7877.7	295.7
		Primary Antibody		5	A5	C5	D5	8		640	214.122	5443.24	74944.3		12.9345	30.5	291.74
NDI1 2 UT		Primary Antibody		6	A6	C6	D6	1	casp1	432	31.078	93.86	1291.3	0.01	12.9252	2.6	326.91
		Primary Antibody		6	A6	C6	D6	2	procasp1	503	47.913	470984	5.74431e+06	56.82	11.4578	16316.6	389.09
		Primary Antibody		6	A6	C6	D6	3		516	52	0	0	0	0	0	0
		Primary Antibody		6	A6	C6	D6	4		568	72	0	0	0	0	0	0
		Primary Antibody		6	A6	C6	D6	5	vinculin	580	84.833	289790	4.36486e+06	43.17	14.15	8058.2	427.98
		Primary Antibody		6	A6	C6	D6	6		608	112	0	0	0	0	0	0
		Primary Antibody		6	A6	C6	D6	7		621	122.177	3850.58	66945.5		16.3329	10.8	439.46
		Primary Antibody		6	A6	C6	D6	8		689	224.546	12627	254441		18.9301	52.7	448.72
NDI1 2 LPS		Primary Antibody		7	A7	C7	D7	1	casp1	427	29.556	186.01	3066.65	0.02	15.4877	4.2	372.43
		Primary Antibody		7	A7	C7	D7	2	procasp1	503	47.494	548096	7.92321e+06	58.35	13.5804	22735.5	440.75
		Primary Antibody		7	A7	C7	D7	3		518	52	0	0	0	0	0	0
		Primary Antibody		7	A7	C7	D7	4		570	72	0	0	0	0	0	0
		Primary Antibody		7	A7	C7	D7	5	vinculin	581	83.806	309279	5.48045e+06	40.36	16.6469	9255.5	490.28
		Primary Antibody		7	A7	C7	D7	6		617	115.112	9706.03	170964	1.26	16.5474	1.2	507.78
		Primary Antibody		7	A7	C7	D7	7		673	202.382	28637.5	529918		17.3837	122.9	530.16
		Primary Antibody		7	A7	C7	D7	8		695	233.948	29996.1	553218		17.326	175.8	537.76
NDI1 2 LPS + CL097		Primary Antibody		8	A8	C8	D8	1	casp1	429	29.884	9515.69	112657	1	11.1221	351.2	351.77
		Primary Antibody		8	A8	C8	D8	2	procasp1	504	48.09	518936	6.5175e+06	57.87	11.7987	17054.1	374.49
		Primary Antibody		8	A8	C8	D8	3		517	52	0	0	0	0	0	0
		Primary Antibody		8	A8	C8	D8	4		568	72	0	0	0	0	0	0
		Primary Antibody		8	A8	C8	D8	5	vinculin	582	85.933	306120	4.63149e+06	41.13	14.2134	8151.2	375.81
		Primary Antibody		8	A8	C8	D8	6		608	112	0	0	0	0	0	0
		Primary Antibody		8	A8	C8	D8	7		672	208.786	16202	248877		14.4306	44	357.74
		Primary Antibody		8	A8	C8	D8	8		694	237.349	17845.4	273926		14.4203	81.2	351.24
NDI1 2 LPS + CL097 + Antimycin		Primary Antibody		9	A9	C9	D9	1		407	25.495	4319.71	62081.4		13.5013	119.3	275.46
		Primary Antibody		9	A9	C9	D9	2	casp1	429	30.329	42491.2	440842	4.53	9.7466	1579.5	283.79
		Primary Antibody		9	A9	C9	D9	3		473	42.772	11216.2	194530	2	16.2933	78.3	296.92
		Primary Antibody		9	A9	C9	D9	4	procasp1	504	52.205	432800	5.09452e+06	52.39	11.0582	16193.5	303.62
		Primary Antibody		9	A9	C9	D9	5		543	70.755	2835.72	41863.3	0.43	13.8688	-1.9	309.43
		Primary Antibody		9	A9	C9	D9	6		560	85	0	0	0	0	0	0
		Primary Antibody		9	A9	C9	D9	7	vinculin	582	110.695	288050	3.9521e+06	40.64	12.8893	9484.4	312.73
WT UT		Primary Antibody		10	A10	C10	D10	1	casp1	433	30.6	25.05	288.225	0	10.8111	0.4	276.27
		Primary Antibody		10	A10	C10	D10	2		486	46	0	0	0	0	0	0
		Primary Antibody		10	A10	C10	D10	3	procasp1	504	52.368	420550	4.65088e+06	58.91	10.3893	21480.3	315.58
		Primary Antibody		10	A10	C10	D10	4		553	79.061	2451.46	30825.5	0.39	11.8128	9.8	335.64
		Primary Antibody		10	A10	C10	D10	5		559	85	0	0	0	0	0	0
		Primary Antibody		10	A10	C10	D10	6	vinculin	582	111.332	250752	3.21343e+06	40.7	12.0391	11450.4	345.29
		Primary Antibody		10	A10	C10	D10	7		644	224.706	3919.33	50713		12.1556	45.1	361.53
WT LPS		Primary Antibody		11	A11	C11	D11	1	casp1	429	30.851	99.91	1239.32	0.01	11.6529	3.3	318.94
		Primary Antibody		11	A11	C11	D11	2		486	46	0	0	0	0	0	0
		Primary Antibody		11	A11	C11	D11	3	procasp1	504	52.265	479729	5.67464e+06	60.56	11.1124	20246.8	366.98
		Primary Antibody		11	A11	C11	D11	4		547	74.801	2281.62	32787.6	0.35	13.5	5.7	386.49
		Primary Antibody		11	A11	C11	D11	5		559	85	0	0	0	0	0	0
		Primary Antibody		11	A11	C11	D11	6	vinculin	582	111.482	273130	3.66199e+06	39.08	12.5955	10255.1	398.86
WT LPS + CL097		Primary Antibody		12	A12	C12	D12	1		407	25.447	4940.77	70281.7		13.3634	143.6	288.81
		Primary Antibody		12	A12	C12	D12	2	casp1	428	30.371	44950	480752	5.4	10.0475	1993.9	295.02
		Primary Antibody		12	A12	C12	D12	3		472	42.977	11294.3	187883	2.11	15.6277	47.6	303.98
		Primary Antibody		12	A12	C12	D12	4	procasp1	504	52.365	374941	4.32232e+06	48.52	10.8298	17248.6	307.38
		Primary Antibody		12	A12	C12	D12	5		549	78.934	3172.72	44412.3	0.5	13.1504	15.5	308.33
		Primary Antibody		12	A12	C12	D12	6		559	85	0	0	0	0	0	0
		Primary Antibody		12	A12	C12	D12	7	vinculin	582	111.901	278881	3.87359e+06	43.48	13.0486	10870.3	306.57
		Primary Antibody		12	A12	C12	D12	8		640	200.686	5334.35	77288.8		13.6114	30.1	299.48
		Primary Antibody		12	A12	C12	D12	9		656	240.502	6520	97658.6		14.0712	33.2	296.8
WT LPS + CL097 + Antimycin		Primary Antibody		13	A13	C13	D13	1		405	25.573	3167.23	44112.7		13.0844	100.4	219.26
		Primary Antibody		13	A13	C13	D13	2	casp1	427	30.227	29504.7	302859	4.18	9.6431	1308.8	221.58
		Primary Antibody		13	A13	C13	D13	3		471	42.622	7903.81	144700	2	17.1988	71.2	225.35
		Primary Antibody		13	A13	C13	D13	4	procasp1	503	52.303	354235	3.6969e+06	51.05	9.8043	16428.1	227.43
		Primary Antibody		13	A13	C13	D13	5		543	66.918	1155.62	14308.8	0.2	11.6321	4.1	229.35
		Primary Antibody		13	A13	C13	D13	6		553	83.288	2692.14	33094.6	0.46	11.5485	4.9	229.72
		Primary Antibody		13	A13	C13	D13	7	vinculin	580	111.092	250327	3.04995e+06	42.12	11.446	10605	230.53

## Sheet: 2021.11.22 NDI1 N=1
Sample	Attribute	Primary	Attribute	Cap	Sample	Primary	Secondary	Peak	Name	Position	MW(kDa)	Height	Area	%Area	Width	S/N	Baseline
Biot. Ladder		Blocking		1	A1	C1	D1	1	Ldr 12	372	12	13520.1	209371		14.548	3702	83.48
Biot. Ladder		Blocking		1	A1	C1	D1	2	Ldr 40	476	40	14223	175960		11.6222	4761.1	104.27
Biot. Ladder		Blocking		1	A1	C1	D1	3	Ldr 66	544	66	9748.45	104130		10.0348	3401.9	111.1
Biot. Ladder		Blocking		1	A1	C1	D1	4	Ldr 116	582	116	15005.5	174835		10.9458	5213.9	113.23
Biot. Ladder		Blocking		1	A1	C1	D1	5	Ldr 180	620	180	10796.6	129431		11.2621	3490.6	114.46
Biot. Ladder		Blocking		1	A1	C1	D1	6	Ldr 230	641	230	9052.61	117148		12.1571	2759.9	114.84
NDI1 UT		Primary Antibody		12	A12	C12	D12	1	casp1	427	28.477	75.42	681.055	0.01	8.483	4.2	274.36
		Primary Antibody		12	A12	C12	D12	2		491	46.869	13375.5	161092		11.3144	-66.2	291.94
		Primary Antibody		12	A12	C12	D12	3	procasp	512	52.748	425881	3.70977e+06	34.76	8.1833	21275.2	297.47
		Primary Antibody		12	A12	C12	D12	4		557	78.018	2510.37	27409.8	0.26	10.2574	10.2	309.45
		Primary Antibody		12	A12	C12	D12	5	vinculin	590	113.3	283635	3.2257e+06	30.22	10.684	13389.8	318.66
NDI1 LPS		Primary Antibody		13	A13	C13	D13	1	casp1	444	31.647	84.05	946.146	0.02	10.5752	0.6	349.5
		Primary Antibody		13	A13	C13	D13	2	procasp	513	47.617	458266	5.28598e+06		10.8362	29173	405.65
		Primary Antibody		13	A13	C13	D13	3		546	57.41	3098.77	37020.5	0.8	11.2233	-23.7	431.28
		Primary Antibody		13	A13	C13	D13	4	vinculin	590	81.006	323885	4.45964e+06	96.84	12.9353	16152.3	464.43
		Primary Antibody		13	A13	C13	D13	5		625	113.006	5852.21	70713.2	1.54	11.3514	17.9	490.1
		Primary Antibody		13	A13	C13	D13	6		684	204.301	20350.5	249532		11.5191	167.3	532.31
		Primary Antibody		13	A13	C13	D13	7		701	229.953	20537	250446		11.4563	284.9	544.29
NDI1 LPS CL097		Primary Antibody		14	A14	C14	D14	1	casp1	439	30.115	261.27	3555.6	0.08	12.7848	9.1	355.07
		Primary Antibody		14	A14	C14	D14	2	procasp	513	47.304	402929	4.78112e+06		11.1473	13849.6	407.17
		Primary Antibody		14	A14	C14	D14	3		532	53	0	0	0	0	0	0
		Primary Antibody		14	A14	C14	D14	4	vinculin	589	80.445	300850	4.45337e+06	98.23	13.9062	8341.2	444.01
		Primary Antibody		14	A14	C14	D14	5		627	116.087	4407.88	76554.2	1.69	16.3157	8.5	457.64
		Primary Antibody		14	A14	C14	D14	6		694	214.392	24177	549477		21.3508	141.8	476.36
NDI1 LPS CL097 Antimycin		Primary Antibody		15	A15	C15	D15	1	casp1	440	30.089	6421.96	68316.4	1.64	9.9937	256.2	258.81
		Primary Antibody		15	A15	C15	D15	2	procasp	513	47.431	376601	4.42118e+06		11.0287	14334.3	271.17
		Primary Antibody		15	A15	C15	D15	3		532	53	0	0	0	0	0	0
		Primary Antibody		15	A15	C15	D15	4	vinculin	590	81.611	279672	4.0449e+06	96.83	13.5871	8782.8	273.3
		Primary Antibody		15	A15	C15	D15	5		624	113.064	4758.58	64009	1.53	12.6366	11.9	271.53
		Primary Antibody		15	A15	C15	D15	6		682	202.662	12033.9	167830		13.1018	50	265.8
		Primary Antibody		15	A15	C15	D15	7		698	224.23	14154.7	198272		13.1592	148.9	263.78

## Sheet: 2021.11.16 WT N=1 NDI1 N=1
Sample	Attribute	Primary	Attribute	Cap	Sample	Primary	Secondary	Peak	Name	Position	MW(kDa)	Height	Area	%Area	Width	S/N	Baseline
Biot. Ladder		Blocking		1	A1	C1	D1	1	Ldr 12	371	12	19401.4	301811		14.614	2141.1	133.94
Biot. Ladder		Blocking		1	A1	C1	D1	2	Ldr 40	476	40	18511.1	234277		11.8896	2451	160.77
Biot. Ladder		Blocking		1	A1	C1	D1	3	Ldr 66	544	66	9987.18	118419		11.139	1379.2	166.62
Biot. Ladder		Blocking		1	A1	C1	D1	4	Ldr 116	582	116	14232.4	187324		12.3646	1969.1	167.02
Biot. Ladder		Blocking		1	A1	C1	D1	5	Ldr 180	620	180	10166.6	138708		12.8172	1216.8	165.94
Biot. Ladder		Blocking		1	A1	C1	D1	6	Ldr 230	640	230	8699.75	126394		13.6486	950.6	164.92
NDI1 UT (5hi)		Primary Antibody		5	A5	C5	D5	1	casp	430	29.302	47.4	513.593	0.01	10.1787	3.7	292.87
		Primary Antibody		5	A5	C5	D5	2	procasp	511	53.304	429060	4.73454e+06	60.23	10.3664	20813.2	364.37
		Primary Antibody		5	A5	C5	D5	3	vinculin1	560	84.162	3171.47	50162.3	0.64	14.8588	25.8	398.07
		Primary Antibody		5	A5	C5	D5	4	vinculin	590	116.99	268439	3.07548e+06	39.12	10.763	12725.9	409.16
NDI1 LPS (5hi)		Primary Antibody		6	A6	C6	D6	1	casp	431	29.717	49.03	507.986	0.01	9.7326	3.4	309.44
		Primary Antibody		6	A6	C6	D6	2	procasp	511	53.09	494692	5.02472e+06	62.37	9.5421	26100.6	345.94
		Primary Antibody		6	A6	C6	D6	3	vinculin1	558	81.093	3152.96	46813	0.58	13.9481	35.5	355.5
		Primary Antibody		6	A6	C6	D6	4	vinculin	589	116.816	294431	2.98473e+06	37.05	9.5233	15445.4	357.56
NDI1 LPS CL097 (5hi)		Primary Antibody		7	A7	C7	D7	1	casp	438	30.338	1032.04	10532.6	0.11	9.5876	46.8	293.34
		Primary Antibody		7	A7	C7	D7	2	procasp	514	52.941	585778	5.97077e+06	62.25	9.5756	27778.7	313.72
		Primary Antibody		7	A7	C7	D7	3	vinculin1	560	78.979	4248.01	63816	0.67	14.1128	32.4	323.12
		Primary Antibody		7	A7	C7	D7	4	vinculin	592	115.738	336600	3.54619e+06	36.97	9.8973	15700.4	328.65
NDI1 LPS CL097 Antimycin (5hi)		Primary Antibody		8	A8	C8	D8	1		418	25.292	1145.89	13348.7		10.9438	39.8	279.5
		Primary Antibody		8	A8	C8	D8	2	casp	440	30.463	14920.7	143699	1.64	9.0476	868.4	294.25
		Primary Antibody		8	A8	C8	D8	3		484	43.039	10247.7	184663		16.9286	136.3	321.79
		Primary Antibody		8	A8	C8	D8	4	procasp	515	52.869	510100	5.23192e+06	59.74	9.6355	30373.9	339.79
		Primary Antibody		8	A8	C8	D8	5	vinculin1	562	80.337	3301.44	44540.3	0.51	12.6741	32	365.14
		Primary Antibody		8	A8	C8	D8	6	vinculin	593	115.499	315128	3.33774e+06	38.11	9.9503	18536.9	380.77
		Primary Antibody		8	A8	C8	D8	7		651	222.272	2722.43	35366.7		12.2041	38.3	408.17
WT UT (5hi)		Primary Antibody		12	A12	C12	D12	1	casp	438	31.121	21.3	206.874	0	9.1222	1.7	301.03
		Primary Antibody		12	A12	C12	D12	2	procasp	514	53.237	452199	4.39393e+06	58.61	9.1283	21835.2	332.18
		Primary Antibody		12	A12	C12	D12	3	vinculin1	558	80.451	3124.44	40358.6	0.54	12.1348	19.9	344.57
		Primary Antibody		12	A12	C12	D12	4	vinculin	591	115.722	307247	3.06188e+06	40.84	9.362	14507.6	351.26
WT UT LPS (5hi)		Primary Antibody		13	A13	C13	D13	1	casp	434	30.076	51.5	517.738	0.01	9.4438	2.8	325.84
		Primary Antibody		13	A13	C13	D13	2	procasp	512	53.041	489691	5.03274e+06	61.49	9.6549	22936.2	355.89
		Primary Antibody		13	A13	C13	D13	3	vinculin1	559	83.658	3370.21	47002.8	0.57	13.1019	31.3	363.8
		Primary Antibody		13	A13	C13	D13	4	vinculin	591	116.562	307347	3.10465e+06	37.93	9.4897	14360.1	367.07
WT LPS CL097 (5hi)		Primary Antibody		14	A14	C14	D14	1		419	25.939	4404.78	65899.3		14.0548	95.7	348.55
		Primary Antibody		14	A14	C14	D14	2	casp	440	30	43442.8	443304	4.48	9.5863	1890.4	364.22
		Primary Antibody		14	A14	C14	D14	3		484	40.184	14814.7	284683		18.0525	146.8	395.86
		Primary Antibody		14	A14	C14	D14	4	procasp	514	47.945	414355	5.06269e+06	51.19	11.4783	18063.3	416.56
		Primary Antibody		14	A14	C14	D14	5	vinculin1	592	84.247	329178	4.3046e+06	43.52	12.2848	13252.2	467.62
		Primary Antibody		14	A14	C14	D14	6	vinculin	629	120.67	4914.69	80281.3	0.81	15.3457	8.1	490.68
		Primary Antibody		14	A14	C14	D14	7		696	219.547	10684.9	191075		16.7996	96.6	531.03
WT LPS CL097 Antimycin (5hi)		Primary Antibody		15	A15	C15	D15	1		416	25.812	3321.59	46979.7		13.2872	49.6	332.46
		Primary Antibody		15	A15	C15	D15	2	casp	439	30.437	33560.9	349377	3.93	9.7798	1504.2	344.62
		Primary Antibody		15	A15	C15	D15	3		483	43.312	12673.1	237883		17.6339	159.6	367.12
		Primary Antibody		15	A15	C15	D15	4	procasp	513	52.537	406011	4.64117e+06	52.24	10.7388	18951.1	381.93
		Primary Antibody		15	A15	C15	D15	5	vinculin1	564	85.33	4086.65	50912.9	0.57	11.7039	38.8	406.25
		Primary Antibody		15	A15	C15	D15	6	vinculin	591	113.941	310071	3.84208e+06	43.25	11.6405	13470.5	418.74
