# Supplementary material for: Mitochondrial electron transport chain is necessary for NLRP3 inflammasome activation
Source: Nat Immunol. 2022 Apr 28;23(5):692–704. doi: 10.1038/s41590-022-01185-3 (PMC9098388; doi:10.1038/s41590-022-01185-3)
Supplement: Source Data Extended Data Fig. 1 — Metabolomics ion counts. [file 41590_2022_1185_MOESM9_ESM.xlsx]

## Sheet: EXT FIG 1C
Sample	MS1 UT	MS1 LPS	MS1 DMM	MS1 LPS DMM	MS2 UT	MS2 LPS	MS2 DMM	MS2 LPS DMM	MS3 UT	MS3 LPS	MS3 DMM	MS3 LPS DMM	MS4 UT	MS4 LPS	MS4 DMM	MS4 LPS DMM	MS5 UT	MS5 LPS	MS DMM	MS5 LPS DMM
Group	A	B	C	D	A	B	C	D	A	B	C	D	A	B	C	D	A	B	C	D
TIC	68400000000	60300000000	61500000000	59900000000	55200000000	53900000000	52500000000	51000000000	51000000000	51500000000	55600000000	59400000000	52000000000	52700000000	52300000000	47800000000	53900000000	52000000000	50200000000	49300000000
1,3-bisphospho-D-glycerate
2-(Formamido)-N1-(5-phospho-D-ribosyl)acetamidine										30306
2,3-bisphospho-D-glycerate						15397					12899								11913	14943
2/3-phosphoglycerate
2/4-hydroxybutanoic acid	2211341	1361846	2674377	2845692	1549154	1551878	1040220	1682339	973876	1561791	1514322	1851153	786954	1364808	1058469	1559709	1389149	1557743	1270619	1171728
2-HG	11406046	22831260	8571447	10891010	22252559	48015984	11437453	16020846	47925040	105029355	33841499	65165774	30530451	57487496	17036791	8955484	15052604	34228747	7624738	4899903
2-keto-isovalerate / 2-ketovalerate acid
2-oxobutanoic acid / succinic semialdehyde	3871796	5401125	11226101	6860812	3072367	5093285	4008289	3289657	3094377	7354481	16471913	5240219	5496796	5100098	5156939	3335705	3614721	4911736	5774978	7030424
3,4-dihydroxymandelic acid
3-hydroxybutanoic acid	1942555	1696539	3069880	2420632	1503054	1725774	1245022	3111653	2243914	1870413	2022646	2235557	2006065	1686542	1398352	1506177	2450020	2139837	1220375	1189371
3-hydroxypropanoic acid
3-methoxytyramine	626677		635208		588566	248036	358873	132484	171302	113622	401371	185855	80452		216811	236793	92879	173538	64659
3-phosphohydroxypyruvic acid
3-phospho-serine		66617				89666			19860	65020				110658
4-hydroxyproline / 5-aminolevulinate	5224484	6927208	14193065	11118072	6190881	8995252	6852783	6892317	6624798	10500122	21191555	12318179	6928148	8869835	6837640	4702577	5984660	7966411	6549883	6715409
4-phosphopantothenate			18130	19316			14135	13562	13130	11528	18450	16128			14603	17826			6880
5,6-dihydroxyindole	127254	128232	17180	8674	88749	13476	5449	19929	15178	83956	18613	11438	13016		16947	14030		148124		25439
5-methylcytosine	836549	951061	384334	399543	338777	393146	60044	262207	176296	367095	225315	227478	112138	207894	653790	214141	161252	107855	211630	93381
5-methyl-THF
6-O-methylguanine									5551											4707
6-phosphogluconic acid			13538		16586	16590	14072		13255	15205	13764		26562	33915	15693	11800		25314
6-phosphoglucono-D-lactone
7-methylguanine			14139	14292		12359	6475			8630	34658	19739		15817	9109	6858	4188	6153	5295
acetoacetic acid		707378	602254	548720								932578
acetylcholine+	768437	1034860	660086	733515	1524841	1077031	520514	599202	888732	1441486	976369	1790473	544473	658134	266919	243680	333553	343410	158118	102070
aconitic acid	4563138	7470323	3842214	4983333	7681853	15213635	6271029	9444002	20267419	46550523	14526423	19354498	16329522	26619246	8799879	5852326	7155537	16213392	213511	224668
adenine	3122482	1194302	1140113	649010	571416	650145	589551	387530	502243	314169	585330	722043	497370	299191	481402	380746	369823	475966	422960	252634
adenosine	285912	317915	700660	934401	308188	340396	302244	722121	340815	806693	841388	968298	286662	346394	764251	279607	285329	471855	649279	366567
adenylosuccinic acid
ADP	1277187	1316182	2491534	2565290	2286790	1211183	2553819	3036129	2378669	2105950	4873040	4305832	2469028	1101944	4051348	2190308	3480450	1985006	2276478	1409300
ADP-D-glucose
AICA ribonucleotide
a-KG	8298615	26984460	7349971	16764871	9438660	36786568	4444095	9394796	22169514	71580192	14322415	42863971	12382033	29075012	5049682	3236556	4932265	11894056	2615465	1613022
alanine / b-alanine	8739592	11673876	17226947	15272087	11168900	16722949	10102868	12584157	11752458	26196892	28103576	35468747	17097913	24242849	15492068	9813007	12951923	19635164	16059848	10013652
allantoin	616814	1087628	1167321	869354	1082206	2053136	821949	1230243	1791972	3622095	2953328	2348062	1448219	1612837	933997	676306	758825	1425697	930981	610841
AMP			25059					141874	175814					331520	554172	111356			203684	83213
anandamide		31616	18818
arginine	315356085	368164129	817830931	580191846	373736202	462793312	396886870	436144451	485898595	432377225	1284062942	949656074	320498683	359249591	347089946	232992644	324161482	418735282	482316764	421933262
asparagine	836284	2116239	2251173	1872525	2116581	3772989	2182713	3397800	5191155	6952301	8272814	7894939	2818330	3909372	2348235	1541634	1994734	3924924	2768222	1961509
aspartic acid	6079978	18066866	14553747	12842602	22133630	55893667	24603897	31825341	80490261	103775491	83471637	83232517	39291920	86610924	32789976	16011991	20880007	49755308	41986276	10291903
ATP	8911037	11758517	12756033	15134348	18462337	26808309	11250200	12499233	29609662	50529323	40640045	63451415	23202611	32699275	15773539	5283644	16482171	31114940	9487377	1913226
betaine	257944358	94259071	449466884	352073621	157633037	313397943	150874149	229106429	246203657	419175420	484949256	544794673	247376741	246203230	274288060	41198261	365592682	100746391	423358197	203123558
caffeine
carbamoyl phosphate										11768				10230
carnitine+	108945501	74784945	61599180	42143967	162202602	131475929	81315730	73652938	180273493	190217556	117686132	114332757	179994231	150948624	172601456	57564304	120815094	130106320	29385334	12909303
CDP		8038	18686	11209	8911	9144	7318	38821	26826	53113	109979	242948	10055	16092	38862	6394	35579	15797
choline+	351401434	342955029	420887066	381425017	554032139	637562238	416160666	558231927	623626775	935940534	573948002	849925400	488609527	713266797	407909046	262172643	412329130	464698418	265542072	150381628
citraconic acid	757918	1473684	580548	5284346	2325350		1556973	2379370	7371709	7385179	3072767	7007706	2454679	8291656	907047	1074442	1154796	3332366	2455777	582623
citrate / citrate(iso)	3916019	4169285	2238364	2601300	2812021	3907957	2023662	2283101	3225066	6740115	3346994	6262039	4039433	4806463	2128938	2006357	1837095	2798341	2114063	1340808
citrulline		24365			17697	90146	11902	55857	72748	239736	192214	306772	11109	56635		18321	28596	61853	62384
CMP		10053						16168		28668		45816	9718		13194				7140
creatine	439373973	667133854	502711835	341599791	589817785	1274531488	252618611	529048500	863203971	1958412435	1290754720	2670671387	1173514647	1828884401	1325850628	475765444	758311595	1416306765	1057242371	214142298
Creatinine	4785682	6447889	11522777	8372955	6697744	10860721	5910514	6524854	7247370	12847911	21539516	16722834	8642198	12040768	7421288	4343690	5370335	8855007	5338241	4211593
CTP	201116	633504	298507	620095	612967	1189657	184731	452551	1188448	3207481	1057793	3086271	1093695	1888353	263184	21111	636431	1811174	244474	7554
cystathionine
cysteine		46074	29393	18167	62126	102173	14966	16944	272598	607868	132882		37494	63343			73759	339079	99467	42217
cystine																				106845
cytidine	67428	15279	213994	362234	141402	97772	186665	258184	608898	225152	613519	810389	119684	71087	181749	116360	176414	62879	254529	236057
cytosine		599207	743020	1839141	489467	955235	812118	1436169	1156704	1190034	1550263	2485298	314454	533722	537046	758993	386222	534863	967913	1110080
dADP
dAMP	11514									36151	31719		13650	30733				59907	66091
D-arabinono-1,4-lactone	431862	672824	644873	975776	1063993	821517	164927	667827	691144		849586	999136	540592	549701	987737	747940	433756	197185	658764	295584
dATP
dCDP
dCMP
dCTP						7366			7743	71743	9263	87917						8598
deoxyguanosine	681129	398577	700660	934641	565928	602598		444265	609587	806693	684968	802832			764251	279607	202727	786456	561359	462852
deoxyuridine					12761	61947					72317		22470				13052	13914	11261	51569
D-erythrose-4-phosphate
D-galactonic acid / D-gluconic acid	1681213	2232753	29170158	30606739	2134898	2977904	25891191	29753215	3803327	5128159	52068329	76165862	4030375	4651321	78957856	32483641	3064700	4561572	7771573	3166801
dGDP	606639	985622	1505681	1402555	1627375	3755480	1207478	1520970	3102923	4441562	4614301	6346113	2363774	2913503	2386292	636481	1766299	2741852	735859	316839
D-glucosamine-1-phosphate			16458				88599	26259	9903		8833				569076	170035
D-glucosamine-6-phosphate			16458				88599	26259	9903		8833				569076	170035
dGMP											27558			13843	11863
dGTP			1249213		11588475											709467			2245610	539132
dihydroorotate		27705				78487		17119		922333		660003		22318				116620	14440	20347
DL-DOPA
DOPAC				9626		14074	10346	13042							12541	9200			22837	9181
DOPAL										116987			271473						355748	117454
dopamine / octopamine	1103770	1120634	387270	394828	905277	281411	861153	908189	373261	548259	913833	948468	719937	684395	955407	365915	767283	328185	797199	756615
dopamine quinone	1190189	1021738	227468	407456	539879	391814	138531	66500	134341	92802	42538	52254	184624	99017	287229	79905	91610	49768	16413	36181
DOPEG			20000				20130						19694				14428
DOPET					8581		19662				10127							10725
D-ribose-1/5-phosphate / D-ribulose 5-phosphate
D-sedoheptulose-7-phosphate			158485	22431			833325	149056	14795		247511	79626	30219		4616344	991649		16730
dTMP
dTTP																		14467	14230
dUMP
dUTP
epinephrine	215680	174506	345643	141725	168789	157800	165274	148961	78290	173825	173588	121370		146301	100715	101895	65281	114990	124604	84097
F-1,6/2,6-DP					15857		13602				24840	102211	18110					33105
F1P
F6P / G1P / G6P	107768		1331289	567843	179702	177176	3798362	2345274	811073	605108	2332036	1023870	1121485	509708	11553325	4889152	407964	458945	978457	121310
FAD			24904	26330	11982	10648	9211		28516	16713	37949	77264	19700	27190				29421
FMN																		12862
fumaric acid	6896202	13294236	7993785	9731267	10462189	18147580	6300289	9215196	15987636	33236953	13794549	18038014	11911006	21011728	7813466	5603353	5942118	11366323	12994010	8173405
GABA	5443271	4475533	3891433	2672597	3744838	6979158	5276028	4216861	6910266	12957950	5713073	8581753	4637811	6198875	3873692	3415384	2921228	3428620	3340839	4508236
galactosamine /glucosamine	847697	524472	3132102	862445	488782	682460	631234	554945	204675	164359	4120176	507469	889526	851832	901997	630541	601058	693727	841765	1055991
GalNAC/GlcNAC/ManNAC	79871	308626	242331	231248	172902	279388	145317	147190	311535	430881	384845	650798	261335	366902	389176	113437	170838	384207	529727	16651
GAP / DHAP
GDP	11863	54691	190828	324565	121866	100056	206682	194261	160945	186253	615255	620379	213448	201220	430039	90585	317883	160390	273870	44149
GDP-L-fucose
glucono-lactone	174168	136005	330339	258834		107426	141893	297416	54675	31126	161965	258367	32240	53934	354742	213956	53910	108555	44139	39261
glucose / galactose / fructose / mannose	67396555	50578231	182092260	90098154	54406679	37919323	58658687	45497763	19776550	16638082	268317868	34294547	76738257	47786316	64231017	46718474	51369623	61063953	88904351	115719135
glutamine	74344351	89853001	149873581	125071979	89703504	117752036	98203666	122055588	134320715	194658883	278344312	218044998	144625666	178157417	136478657	92713513	101048800	165121772	140998253	115357100
glutaminic acid	72089314	178926923	76656038	105475090	125640292	296393930	57849510	102450901	317218483	574275312	194075073	373684160	154700724	336437025	65335998	47112546	198430472	375788494	316329473	103655228
glutathione	6847795	11495180	2395563	5335274	13113153	20999497	5279349	7780858	33432959	54593940	15644317	37132008	10910831	18461580	3231792	2474697	10489095	26582222	7126412	2989703
glutathione disulfide	881012	1141198	1511537	1700797	1315416	1284372	902834	1003595	1881336	2315455	5209982	4347174	2026451	2675080	914148	311975	1516315	3995150	1772031	621900
glyceric acid		40325452		13810492				21280148
glycerol 2/3-phosphate					40720		33916
glycine	2137707	2480897	3515990	3102777	2704693	3056730	2044376	2774922	4343659	5363446	6039230	7790622	2852661	3684054	2579343	1705800	2195656	3436700	2101724	1430197
GMP	10544	11908	32203	23844	19810	12026	41825	63339	140589	10478	149179	364464	84876		165278	8010	87373	8300	6307	19452
GTP		371466	274004	460702	546813	1216287	155661	262602	817263	2354883	1348569	2974000	909954	1661526	449850	29328	650869	1557315	310340
guanine	40969	19649	171510	390681	78023	31080	94982	170048	103860	75759	262794	651252		33040	64978	92865	90473	72307	113621	162904
guanosine								10894	33620	64620	71922	109782								20532
gulonic-lactone	28377		64683	44480	39604	77980	61261	63492	66719	27477	9901	63231	13753	33354	15365	23847	11854	11411	10764	25526
histamine	691175	892690	728910	806802	760133	867948	689944	922050	716778	948135	883204	919314	785638	786963	746538	780326	763556	714835	659347	666817
histidine	19360221	26650624	43511310	39671075	28802362	45435109	24779583	36793388	49068635	97427711	136810840	154141284	36617623	55276286	42002442	16851051	24029237	56504085	31529354	17667636
homocysteine												12189
homoserine / theronine	2715085	3232077	5313376	4342969	3350037	4702631	2818977	4905486	4645403	7068897	12915622	12807124	3727552	5147214	3798042	2005693	2977505	5668594	3626521	2496489
homovanillic acid																			12331
hydroxyphenyllactic acid		56829	27875	12648	18493	82633	32443	39758	33548	175127	208355	136872	50650	93654	56977	12462		51419
hypoxanthine	215132	271497	748550	1309768	379742	349771	619268	1106744	835099	767118	1260992	2691983	108287	245680	441905	783458	275638	333704	698686	1301126
IDA	1091265	2040031	1684146		1452098		1655593		3205614	3294104	2492221		941829	3005292	1799395	1014893	1182065	1543606	1406025	803222
IDP
IMP
inosine	63031	42164	83447	92018	63896	56322	93710	144058	143398	88694	263609	598826	102594	128320	171684	74908	135133	88888	115543	142767
itaconic acid (several isomers cannot be seperated)	136157585	1483003632	96076906	844312015	1141748174	3094997909	685137776	1208969702	2123067277	3987416713	2088203133	3718935892	1528520775	2941971446	916046836	650825999	396917239	2133564390	54555719	29561433
kynurenine	110165	61376	76815	59546	54725	47219	22745	13399	7104	82530	85367	119109	19041	11872	32605	10464	38958	26792	25693	12730
lactic acid	151730551	206792113	388328738	400814988	152258418	197847143	199390371	271142418	200815175	243969141	364958394	481892963	171746087	220744990	284925891	123294955	202264685	212658438	217515441	191137120
L-arginino-succinate	18534	147648	161603	243531	130157	275415	171330	343630	442855	601476	563757	992322	74649	210818	118253	87103	28273	117037	89967	128822
leucine / leucine(iso)	60180249	72236020	144194039	96558610	67143922	91760722	62789652	107426516	59452891	103954270	286279836	223379992	80176341	95329882	89652899	47670595	56594791	99188118	73698841	66799529
levulinic acid	4209916	2224268	4236600	2013267	2029091		2648873	813029		432526	1434693	1209723	1381375	1515198	1939171		1728150	2344417	1634671	1223521
L-NMMA	466417	49160	273033	501589	366265	514479	295720	600686	589757	122879	223691	202316		277608	269669	592619	291438	239773	308519	243478
lysine	4704052	11691996	26883053	25840017	18204274	15050062	18380356	27240553	32600527	29778697	68092656	81673572	10708027	13345083	12438749	8405123	9535591	17783435	15110276	10679533
maleic acid		378692			255682	397813	912597	416494	710513	715631	936979	843626	698220	609700	349212	352964		438880	632964	623252
malic acid	106185598	229537826	224165785	262816396	151132852	306664063	165294864	224965626	356450930	730978098	398995959	1011269001	326014144	416313405	230568597	123035412	74804140	190300750	214735101	131493975
methionine	6251809	8256984	14522667	10911574	7509112	10080395	7624320	15813947	6853311	13813480	29963689	37195536	7792034	10664355	10147881	5055431	6082092	11176121	7574352	5475154
methylglyoxal																		265374
mevalonic acid	357985		299498		693054	658684	531367	45473	436489		570435	107935	598431	119539	576658	713200	219615	858582	53391	79997
N1/N8-acetylspermidine	104808	109973	136379	94056	183187	57350	275447	269882	82765	106712	82631	106205	68814	203490	47918	102074	124566	157603	59843	68810
N-acetylaspartic acid	113623320	142360437	95015468	92386073	153398899	154730036	71248179	77729106	85290668	122507823	74660423	99734685	94990775	134372640	45893794	24343105	102909779	148648510	90471177	16509433
N-acetylaspartylglutamic acid
N-acetyl-b-alanine	301146	680625	172754	423138	192965	423157	403016	120380		402230	1905742	174736		145667	150835	750585		110043
N-acetyl-DL-alanine	2092375	2951710	5057884	5916846	3699533	5919236	4098495	6945538	7096996	6462270	11187521	20182911	2846104	5288148	4047250	3159708	2313963	4498370	2292231	1146711
N-acetyl-dopamine	525408	1098952	845603	888967	696418	522392	669039	621015	553126	517185	339854	389629	332252	194686	269505	308562	288474	142577	318882	351192
N-acetylglucosamine 1/6-phosphate										13108					13895		9672
NAD+	216845	355031	174567	182816	258201	476542	184933	170863	308748	833580	128539	513738	129974	212890	159417	43840	229016	287203	116749	12051
NADH	65681	53350	92655	21534	48862	99931	18224		72445	14755			87851	54692	12389		22092		184156
NADP+	43888	223062	177643	218125	255737	510502	73568	9287	46130	1134396	369780	10464	341664	695057	139513	16526	423464	773330	262657	13954
NADPH				8380		9071							16580
N-carbamoyl-L-aspartate						21959				30282
nicotinamide	712099	764716	1242305	701123	966499	1402675	850684	786486	656332	1476417	1791377	1585406	1448767	1594014	877131	771162	1154503	1378119	823072	971943
N-methyltryptamine		173970	141235	68264	99833	235241	45249	19560	60388	24059	25612	19247		16522	15965	9933	11885	23956	9112	13237
norepinephrine	2510784	2326232	8543865	4382383	2280027	3160016	2628297	2420406	1303852	1962042	16914746	2137436	3417986	2869110	3553795	2171447	1152252	1569540	1596516	2975912
ornithine	3532608	3977763	5801609	6041815	3104499	2214005	2049007	2128325	4988040	4556212	21566165	8252698	4822225	4055667	6482822	2880339	3341976	8418137	5208030	4254734
orotic acid						166994			238026	1990581	1297768	1382288							83714
orotidylic acid
oxalacetic acid										31387					13709		14423
pantothenic acid	115102	171500	790631	458943	257619	355821	332810	361338	213586	475530	2019748	1028434	507541	774697	638417	350364	167085	357104	229791	157068
phenethylamine			121104			229800	57145	91134	340066	210784		56456	315563		206692		322692	93934	121030
phenylalanine	7344707	11204386	18942494	13531867	10597323	11099476	9246180	19901302	9389573	19447855	38870843	43429601	9804331	12910279	11595886	5267251	7866717	16181593	9239213	7210794
phosphocreatine	2277849	5833345	310512	927139	2385655	5515487	177258	270802	1093648	3028334			6985295	10995234	128020	349189	1466203	3230373	278992	29301
phosphoenolpyruvate
phosphorylcholine+	18583345	22712495	21331715	25667353	25155560	28941305	25624969	20303784	32507912	54530625	74392012	112398877	21860371	40616183	23977515	8383957	19779748	34765315	10106799	2930340
phthalic acid
proline	30339140	31341750	72214514	55236796	32623075	51863197	32057297	42771431	45446130	79655168	140473328	160387539	38989615	56817231	49469494	22634006	34060030	49994749	40418587	26045847
PRPP
putrescine	320108	312513	433590	671899	262273	222576	335814	236326	266940	199354	325589	436666	210751	449518	294782	212631	440610	268104	530168	357271
pyruvic acid	7474531	7695175	17286307	24202063	7054490	7969232	14254835	17996798	4196587	9152211	32683571	25739600	9179479	9376799	27576158	11904602	1861879	3255326	2125617	1497249
S-adenosyl-L-homocysteine					8733											9543
S-adenosyl-L-methionine+
serine	2039382	4388649	4030717	4737536	5165800	8255455	4635751	9266244	9931003	15987773	20675366	23088686	6541009	9260268	6159679	3344943	4185096	11404495	7636654	3029016
serotonin					478670	742362	668866	539307	465781	317945	338009	109299	151076	139491		167684		86981	67953	57254
spermidine	707982165	701284746	543485849	796063879	948928924	437272531	330769475	491818556	253524385	182838133	87146804	111028416	120993127	93628543	108002271	110389136	109930927	102267081	160190395	109385496
spermine	19159144	11987944	21970372	24656951	21865133	27424568	22170982	23967114	24188158	22223225	21904064	20717929	29079248	20755230	24246590	23762436	24317466	22192718	21947243	24524328
succinic acid	26974197	103941425	541448761	679067404	73214424	278627934	516304883	636533099	178123334	423700419	1013091682	1550188037	86196265	249826739	641790557	402821604	33554055	118510289	22715779	22773411
synephrine	278682	103690	111467	166073		84810	34166		46117	54926		53662	114076	86549	44603	43593	63926	66513	86304
thiamine+	1731037	1329274	4994297	2588191	1695364	1537668	1973213	1753366	1131900	886019	9127820	1813866	3079117	2223188	3374798	2074551	830627	1282936	3158715	1884596
thymidine		20084	150988	399856	132931	171382	240590	417824	262700	244244	386650	554759	25788	62892	15104	183336	51610	65799	214456	271659
thymine								407093	153187		390234	547965	55786	140843	42094	44544	41486	137032	282612	92884
tryptamine	133731		284053	159431	147570	87673	96777	110307	72863	134674	126584	71429	45295	61979	20297	54762	64639	53180	56633	23118
tryptophan	1431018	1646665	2780380	2039615	1771680	1954743	1452945	2207131	1791982	2375287	4829653	3793858	1603687	1601686	1575282	932209	1155547	1677450	1235114	1125526
tyramine											248817	840718		1171416				737101
tyrosine	4056431	4520454	8262589	6690913	4841983	5744982	4352853	6636573	4564372	6798102	13160037	10875768	4951518	5707346	5454094	3020910	4417544	7122603	4419924	3940410
UDP				28025	24137	107564	11622	50263	25916	104878	136030	611799	29179	82676	67002	13966	59383	79770
UDP-D-glucose										155213
UDP-N-acetyl-galactosamine/UDP-N-acetyl-glucosamine									92588	185863		117894						116272
UMP
uracil
urea	266323	279362	156190	214142	439325	403479	409900	626106	747272	606271	532596	229588	305622	541325	381490	387257	584625	649767	555928	364229
uric acid	369106	276356	1014861	873932	552114	336055	576871	634075	821451	297970	2108187	977535	557534	422799	689594	473006	176997	311243	121171	141471
uridine			77030	107481	90359	92146	144715	157801	153584	51712	219338	179386	107009	14039	113858	95249	64705	52386	41378	94022
UTP	286986	1161705	328375	1138619	1186998	3228864	495292	1009252	1693933	6943371	1907678	6599820	1822691	4356198	712689	143095	1156911	3456319	286682	14359
valine	6520363	5644938	9624893	8319335	5419542	6420078	4026252	7489167	6059215	8636079	15094361	16286953	6321522	7075404	8269479	4293610	6734273	7724207	7267405	5119876
xanthine	281755	964935	829903	957496	642323	241954	575540	545177	538305	198009	746228	162695	1135636	483202	914577	430115	467457	1410170	754139	1239345
XMP										13736				6918
