# Supplementary material for: Mitochondrial electron transport chain is necessary for NLRP3 inflammasome activation
Source: Nat Immunol. 2022 Apr 28;23(5):692–704. doi: 10.1038/s41590-022-01185-3 (PMC9098388; doi:10.1038/s41590-022-01185-3)
Supplement: Source Data Extended Data Fig. 2 — Peak areas for ProteinSimple Wes. [file 41590_2022_1185_MOESM10_ESM.xlsx]

## Sheet: 07.05.2019
Sample	Attribute	Primary	Attribute	Cap	Sample	Primary	Secondary	Peak	Name	Position	MW(kDa)	Height	Area	%Area	Width	S/N	Baseline
Biot. Ladder		Blocking		1	A1	C1	D1	1	Ldr 12	352	12	5790.79	85524.4		13.8746	1287.9	10.44
Biot. Ladder		Blocking		1	A1	C1	D1	2	Ldr 40	472	40	5210.49	79554		14.3434	1141.2	23.77
Biot. Ladder		Blocking		1	A1	C1	D1	3	Ldr 66	546	66	13585.4	147613		10.2075	3589.8	34.48
Biot. Ladder		Blocking		1	A1	C1	D1	4	Ldr 116	589	116	5904	129069		20.5372	1368.9	41.24
Biot. Ladder		Blocking		1	A1	C1	D1	5	Ldr 180	632	180	6348.32	125514		18.5737	1311.3	48.25
Biot. Ladder		Blocking		1	A1	C1	D1	6	Ldr 230	655	230	9618.31	137804		13.4596	1908.7	52.05
ut		il1b		2	A2	C2	D2	1	pro IL1b	459	40.682	137.42	5192.78	100	35.4996	31.1	29.74
ut		il1b		2	A2	C2	D2	2		483	48.064	448.76	5680.54		11.8918	94.1	33.46
ut		il1b		2	A2	C2	D2	3		527	62.47	583.55	28110.8		45.2548	128.7	40.47
ut		il1b		2	A2	C2	D2	4		628	175.682	211.89	10204.6		45.2426	29.5	57.13
ut		il1b		2	A2	C2	D2	5		655	235.814	113.38	2764.04		22.9027	25.4	61.63
lps		il1b		3	A3	C3	D3	1		435	35.644	899.02	17498		18.2846	77	26.78
lps		il1b		3	A3	C3	D3	2	pro IL1b	457	39.693	14749.3	150940	100	9.6139	3115.1	27.82
lps atp		il1b		4	A4	C4	D4	1		394	26.526	93.1	1524.16		15.3798	24.3	20.71
lps atp		il1b		4	A4	C4	D4	2	pro IL1b	456	39.753	3404.7	34094.3	100	9.4074	1094.2	23.42
lps atp		il1b		4	A4	C4	D4	3		481	47.584	259.39	5436.06		19.6882	56	24.33
lps atp		il1b		4	A4	C4	D4	4		519	60.256	954.25	18126.4		17.845	249.8	25.53
lps atp		il1b		4	A4	C4	D4	5		589	119.884	231.36	5157.69		20.943	40.6	27.26
lps atp		il1b		4	A4	C4	D4	6		606	149.959	241.94	5898.57		22.904	27.2	27.61
dmm		il1b		5	A5	C5	D5	1		433	35.313	324.71	6810.68		19.7046	31	43.35
dmm		il1b		5	A5	C5	D5	2	pro IL1b	457	39.47	5473.07	63510.7	100	10.9014	1363.5	47.27
dmm		il1b		5	A5	C5	D5	3		482	47.313	288.34	6950.39		22.6448	52	50.8
dmm		il1b		5	A5	C5	D5	4		567	93.41	274.7	7833.85		26.7909	29.8	59.24
dmm atp		il1b		6	A6	C6	D6	1		396	26.647	463.04	8397.79		17.0379	63.7	48.62
dmm atp		il1b		6	A6	C6	D6	2	pro IL1b	458	39.378	27844.1	342239	100	11.5469	5211.3	57.42
dmm atp		il1b		6	A6	C6	D6	3		516	57.726	956.79	20482.6		20.1112	97.9	63.19
dmm atp		il1b		6	A6	C6	D6	4		549	70.927	618.05	12816.8		19.4817	38.4	65.59
dmm atp		il1b		6	A6	C6	D6	5		593	114.012	528.99	11069.5		19.6585	23.7	67.97
pier		il1b		7	A7	C7	D7	1	pro IL1b	456	39.27	5296.32	68054.5	100	12.0712	1151.8	41.45
pier atp		il1b		8	A8	C8	D8	1	pro IL1b	455	38.642	891.91	14260.1	100	15.02	224.7	43.11
pier atp		il1b		8	A8	C8	D8	2		480	45.63	226.82	6616.6		27.4049	28	44.55
pier atp		il1b		8	A8	C8	D8	3		523	59.778	395.1	14664.6		34.8686	74.2	46.58
pier atp		il1b		8	A8	C8	D8	4		601	124.299	266.04	9753.29		34.441	32	49.13
pier atp		il1b		8	A8	C8	D8	5		633	166.666	91.76	1549.92		15.8677	29	49.83
pier atp		il1b		8	A8	C8	D8	6		648	199.486	264.83	10084.5		35.7735	28.5	50.11
ut		casp1		10	A10	C10	D10	1	caspase	408	28.483	42.93	431.801	0.01	9.4501	4.6	113.4
ut		casp1		10	A10	C10	D10	2		447	37.328	3768.94	52725.2		13.1422	444.1	127.47
ut		casp1		10	A10	C10	D10	3		465	42.09	3540.32	24403.2		6.4755	171.2	131.8
ut		casp1		10	A10	C10	D10	4		478	47.673	15769.3	348747		20.7762	414	134.12
ut		casp1		10	A10	C10	D10	5	procasp	500	53.215	489695	4.54255e+06	99.99	8.7145	71347	136.56
lps		casp1		11	A11	C11	D11	1	caspase	411	28.742	107.74	1110.52	0.02	9.6835	2.5	89.41
lps		casp1		11	A11	C11	D11	2		447	37.324	5999.56	82759		12.9588	518.5	93.03
lps		casp1		11	A11	C11	D11	3		464	41.772	6205.53	45114.8		6.8298	225.1	94.23
lps		casp1		11	A11	C11	D11	4		477	47.403	23155.3	482128		19.5605	462.5	94.93
lps		casp1		11	A11	C11	D11	5	procasp	500	53.14	535372	4.9408e+06	99.98	8.6698	60341.4	95.76
lps atp		casp1		12	A12	C12	D12	1	caspase	415	30.439	1853.78	18361.2	0.82	9.3049	279.5	52.04
lps atp		casp1		12	A12	C12	D12	2		446	38.064	0.01	0.085		8.0099	54.4	52.46
lps atp		casp1		12	A12	C12	D12	3		464	43.72	4940.88	130677		24.8465	236.6	52.91
lps atp		casp1		12	A12	C12	D12	4	procasp	498	53.106	261876	2.21256e+06	99.18	7.9372	40374.4	54.11
dmm		casp1		13	A13	C13	D13	1	caspase	407	28.98	87.35	1135.68	0.03	12.2136	8.6	102.11
dmm		casp1		13	A13	C13	D13	2		445	37.347	1861.6	23300.6		11.7584	142.5	109.07
dmm		casp1		13	A13	C13	D13	3		464	43.893	9035.87	204243		21.2347	226.8	111.88
dmm		casp1		13	A13	C13	D13	4	procasp	497	52.285	295478	3.68746e+06	99.97	11.7238	40140.3	115.79
dmm atp		casp1		14	A14	C14	D14	1	caspase	417	30.688	436.18	5799.43	0.32	12.4906	52.5	50.59
dmm atp		casp1		14	A14	C14	D14	2		465	41.04	2349.69	46404		18.5529	90.7	50.68
dmm atp		casp1		14	A14	C14	D14	3	procasp	497	50.664	155392	1.79165e+06	99.68	10.8316	29143.5	50.74
pier		casp1		15	A15	C15	D15	1	caspase	410	30.372	197.1	2917.68	0.1	13.9068	4.1	113.58
pier		casp1		15	A15	C15	D15	2		464	43.555	7621.48	182594		22.5069	279.6	144.92
pier		casp1		15	A15	C15	D15	3	procasp	498	52.137	217910	2.90879e+06	99.9	12.5402	28801.2	165.75
pier atp		casp1		16	A16	C16	D16	1	caspase	416	32.327	346.34	6572.01	0.49	17.8261	23.7	65.24
pier atp		casp1		16	A16	C16	D16	2		462	43.816	3237.31	79409.6		23.0439	100.6	70.64
pier atp		casp1		16	A16	C16	D16	3	procasp	495	52.248	80801.5	1.32313e+06	99.51	15.3833	12781.9	73.8
pier atp		casp1		16	A16	C16	D16	4		562	87.423	186.2	3372.01		17.013	28.6	78.68
ut		vinculin		18	A18	C18	D18	1		523	60.612	2713.81	45090.1		15.6088	144.1	248.36
ut		vinculin		18	A18	C18	D18	2		549	82.012	11182.5	241074		20.2525	136.1	271.89
ut		vinculin		18	A18	C18	D18	3	vinculin	585	117.566	390230	5.87179e+06	100	14.1357	21536.2	306.68
ut		vinculin		18	A18	C18	D18	4		661	247.711	4578.7	88461.4		18.1501	106	389.59
lps		vinculin		19	A19	C19	D19	1		507	56.637	1746.87	28561.9		15.3601	57.6	319.9
lps		vinculin		19	A19	C19	D19	2		524	61.617	3249.14	36008.9		10.4114	209.4	337.87
lps		vinculin		19	A19	C19	D19	3		547	81.175	13404.4	285370		19.9999	169.2	360.95
lps		vinculin		19	A19	C19	D19	4	vinculin	585	118.013	401740	6.16677e+06	100	14.4205	21375.2	396.41
lps		vinculin		19	A19	C19	D19	5		656	245.538	4417.39	80518.4		17.1237	91.1	456.2
lps atp		vinculin		20	A20	C20	D20	1	vinculin	584	115.592	263264	4.35454e+06	100	15.5388	13480.1	327.68
lps atp		vinculin		20	A20	C20	D20	2		631	178.76	3983.59	84167		19.8488	72.9	369.79
lps atp		vinculin		20	A20	C20	D20	3		656	234.476	2424.61	48042.5		18.6145	44.9	391.41
dmm		vinculin		21	A21	C21	D21	1		523	60.956	1436.62	34021.1		22.2471	45.6	258.17
dmm		vinculin		21	A21	C21	D21	2	vinculin	585	113.175	260400	5.28784e+06	100	19.0768	14163.6	307.18
dmm atp		vinculin		22	A22	C22	D22	1		521	60.069	1592.83	40005.9		23.5951	77.2	197.47
dmm atp		vinculin		22	A22	C22	D22	2	vinculin	585	110.709	204608	4.4551e+06	100	20.4551	8651.3	215.34
pier		vinculin		23	A23	C23	D23	1		501	54.229	968.29	23091.9		22.4039	34.8	229.84
pier		vinculin		23	A23	C23	D23	2	vinculin	585	111.092	227110	5.07005e+06	100	20.9721	8027.9	279.79
pier atp		vinculin		24	A24	C24	D24	1		512	57.328	953.94	28791.8		28.354	26	164.91
pier atp		vinculin		24	A24	C24	D24	2	vinculin	583	104.819	133491	3.69457e+06	100	26.0003	4850.7	176.8
