# Supplementary material for: Mitochondrial electron transport chain is necessary for NLRP3 inflammasome activation
Source: Nat Immunol. 2022 Apr 28;23(5):692–704. doi: 10.1038/s41590-022-01185-3 (PMC9098388; doi:10.1038/s41590-022-01185-3)
Supplement: Source Data Extended Data Fig. 3 — Metabolomics ion counts. [file 41590_2022_1185_MOESM11_ESM.xlsx]

## Sheet: Ext Figure 3
Sample	MS1 UT	MS1 LPS	MS1 LPS	MS1 LPS PIER	MS2 UT	MS2 LPS	MS2 PIER	MS2 LPS PIER	MS3 UT	MS3 LPS	MS3 PIER	MS3 LPS PIER	MS4 UT	MS4 LPS	M4 PIER	MS4 LPS PIER	MS5 UT	MS5 LPS	MS5 PIER	MS5 LPS PIER
Group	A	B	C	D	A	B	C	D	A	B	C	D	A	B	C	D	A	B	C	D
TIC	68400000000	60300000000	55700000000	55000000000	55200000000	53900000000	51400000000	60700000000	51000000000	51500000000	49800000000	63600000000	52000000000	52700000000	49200000000	46200000000	53900000000	52000000000	50200000000	49300000000
1,3-bisphospho-D-glycerate											12245
2-(Formamido)-N1-(5-phospho-D-ribosyl)acetamidine										30306
2,3-bisphospho-D-glycerate						15397		14266			19541					11789			11913	14943
2/3-phosphoglycerate
2/4-hydroxybutanoic acid	2211341	1361846	541854	1337101	1549154	1551878	1683702	2432785	973876	1561791	830992	2424666	786954	1364808	949861	1605181	1389149	1557743	1270619	1171728
2-HG	11406046	22831260	11915478	7226938	22252559	48015984	15055730	12344507	47925040	105029355	31180989	48621556	30530451	57487496	12902608	5123357	15052604	34228747	7624738	4899903
2-keto-isovalerate / 2-ketovalerate acid
2-oxobutanoic acid / succinic semialdehyde	3871796	5401125	4640308	5190410	3072367	5093285	4960651	9202495	3094377	7354481	5488106	20907228	5496796	5100098	6146435	6834248	3614721	4911736	5774978	7030424
3,4-dihydroxymandelic acid								24137
3-hydroxybutanoic acid	1942555	1696539	2294195	1352328	1503054	1725774	1253851	2338297	2243914	1870413	898191	1212551	2006065	1686542	1008611	1320809	2450020	2139837	1220375	1189371
3-hydroxypropanoic acid
3-methoxytyramine	626677		199264		588566	248036	312095	143306	171302	113622		188595	80452		371487		92879	173538	64659
3-phosphohydroxypyruvic acid
3-phospho-serine		66617		8388		89666		8231	19860	65020		8467		110658
4-hydroxyproline / 5-aminolevulinate	5224484	6927208	5241779	4061264	6190881	8995252	5085623	8711209	6624798	10500122	6291856	13803121	6928148	8869835	4998824	4991048	5984660	7966411	6549883	6715409
4-phosphopantothenate									13130	11528									6880
5,6-dihydroxyindole	127254	128232	40891	36027	88749	13476	63259	6255	15178	83956	14947	8307	13016		12495	6135		148124		25439
5-methylcytosine	836549	951061	593166	395095	338777	393146	184347	312953	176296	367095	164669	347711	112138	207894	149039	337902	161252	107855	211630	93381
5-methyl-THF
6-O-methylguanine									5551											4707
6-phosphogluconic acid			23279		16586	16590			13255	15205		16108	26562	33915				25314
6-phosphoglucono-D-lactone
7-methylguanine			13473			12359	7445	6193		8630		36888		15817	4029		4188	6153	5295
acetoacetic acid		707378		1540154							354590	331741			441043
acetylcholine+	768437	1034860	323227	281605	1524841	1077031	356402	365085	888732	1441486	349707	459308	544473	658134	186899	114463	333553	343410	158118	102070
aconitic acid	4563138	7470323	417600	310120	7681853	15213635	511278	587688	20267419	46550523	808772	1067130	16329522	26619246	482848	381230	7155537	16213392	213511	224668
adenine	3122482	1194302	1302716	764525	571416	650145	528581	626149	502243	314169	409212	496801	497370	299191	472023	513817	369823	475966	422960	252634
adenosine	285912	317915	309692	161232	308188	340396	221561	351717	340815	806693	349436	642131	286662	346394	217053	338438	285329	471855	649279	366567
adenylosuccinic acid
ADP	1277187	1316182	1872040	387672	2286790	1211183	1646818	2016101	2378669	2105950	3497862	5907400	2469028	1101944	1612064	217666	3480450	1985006	2276478	1409300
ADP-D-glucose
AICA ribonucleotide
a-KG	8298615	26984460	4785148	5387728	9438660	36786568	7222515	15948244	22169514	71580192	29295079	72024203	12382033	29075012	6595840	2662509	4932265	11894056	2615465	1613022
alanine / b-alanine	8739592	11673876	9345387	7091759	11168900	16722949	10154384	14208284	11752458	26196892	11339830	25894836	17097913	24242849	13419931	8010092	12951923	19635164	16059848	10013652
allantoin	616814	1087628	796856	390501	1082206	2053136	918921	635474	1791972	3622095	1115919	1910689	1448219	1612837	681541	467014	758825	1425697	930981	610841
AMP			58631				23776		175814		195860			331520	26636	12170			203684	83213
anandamide		31616
arginine	315356085	368164129	279062003	306744642	373736202	462793312	372828361	719662392	485898595	432377225	452864825	1320998862	320498683	359249591	314945649	314581339	324161482	418735282	482316764	421933262
asparagine	836284	2116239	1356691	695351	2116581	3772989	2164771	1353960	5191155	6952301	3488594	5948043	2818330	3909372	1953677	1053114	1994734	3924924	2768222	1961509
aspartic acid	6079978	18066866	41586512	6114056	22133630	55893667	51978377	9303147	80490261	103775491	73081081	34585178	39291920	86610924	44942128	3347360	20880007	49755308	41986276	10291903
ATP	8911037	11758517	3555892	9668	18462337	26808309	5281811	4178403	29609662	50529323	11132228	21508577	23202611	32699275	4014498	610217	16482171	31114940	9487377	1913226
betaine	257944358	94259071	137482823	100683644	157633037	313397943	164613368	292544851	246203657	419175420	118632198	569923551	247376741	246203230	132335940	184500271	365592682	100746391	423358197	203123558
caffeine
carbamoyl phosphate										11768				10230
carnitine+	108945501	74784945	35415856	10355591	162202602	131475929	29325470	24248311	180273493	190217556	17569729	52813257	179994231	150948624	29366775	8864735	120815094	130106320	29385334	12909303
CDP		8038	8530		8911	9144			26826	53113		266173	10055	16092			35579	15797
choline+	351401434	342955029	241001909	108281592	554032139	637562238	289011072	265656044	623626775	935940534	409893669	598711342	488609527	713266797	216185375	82992667	412329130	464698418	265542072	150381628
citraconic acid	757918	1473684	517766	1192664	2325350		922437	1024283	7371709	7385179	1284058	2178455	2454679	8291656	1806915	642325	1154796	3332366	2455777	582623
citrate / citrate(iso)	3916019	4169285	3233013	2588467	2812021	3907957	2930781	1843153	3225066	6740115	3582301	2739759	4039433	4806463	2944381	2007413	1837095	2798341	2114063	1340808
citrulline		24365			17697	90146	8470		72748	239736	103446		11109	56635	31680		28596	61853	62384
CMP		10053						8004		28668	14568	34173	9718						7140
creatine	439373973	667133854	691972231	124806241	589817785	1274531488	625501900	289297082	863203971	1958412435	528969508	1319351985	1173514647	1828884401	1125148161	155986419	758311595	1416306765	1057242371	214142298
Creatinine	4785682	6447889	5093219	2926261	6697744	10860721	4981121	6278746	7247370	12847911	5027471	15805144	8642198	12040768	4420215	3596000	5370335	8855007	5338241	4211593
CTP	201116	633504	9326		612967	1189657	19931	50298	1188448	3207481	347440	1039857	1093695	1888353	16607		636431	1811174	244474	7554
cystathionine
cysteine		46074			62126	102173	27205	53170	272598	607868	101784	683050	37494	63343	30433		73759	339079	99467	42217
cystine																				106845
cytidine	67428	15279	110221	82434	141402	97772	122993	218878	608898	225152	424439	733151	119684	71087	77944	38263	176414	62879	254529	236057
cytosine		599207	473971	708532	489467	955235	488225	688419	1156704	1190034	1250688	2028034	314454	533722	273161		386222	534863	967913	1110080
dADP
dAMP	11514		9000	20802				13354		36151	53367	52100	13650	30733				59907	66091
D-arabinono-1,4-lactone	431862	672824	766729	440254	1063993	821517	258465	474749	691144		474426	1188112	540592	549701	940868	811263	433756	197185	658764	295584
dATP
dCDP
dCMP
dCTP						7366			7743	71743		17305						8598
deoxyguanosine	681129	398577			565928	602598			609587	806693	448106	707922					202727	786456	561359	462852
deoxyuridine					12761	61947	16954				11922	42655	22470				13052	13914	11261	51569
D-erythrose-4-phosphate
D-galactonic acid / D-gluconic acid	1681213	2232753	1700873	1184939	2134898	2977904	1833104	1900131	3803327	5128159	2710893	6211804	4030375	4651321	2452310	1203278	3064700	4561572	7771573	3166801
dGDP	606639	985622	244869	17548	1627375	3755480	746505	664195	3102923	4441562	1315227	3444245	2363774	2913503	536483	26959	1766299	2741852	735859	316839
D-glucosamine-1-phosphate									9903
D-glucosamine-6-phosphate									9903
dGMP											14875			13843
dGTP			1520563	337966	11588475		686062	1686801								95980			2245610	539132
dihydroorotate		27705				78487	19921			922333	21692	53800		22318				116620	14440	20347
DL-DOPA												17115
DOPAC			16145	15440		14074		14124			15486					12790			22837	9181
DOPAL				1098236			144047			116987			271473						355748	117454
dopamine / octopamine	1103770	1120634	1098647	159695	905277	281411	620128	1009843	373261	548259		970269	719937	684395	292115	636204	767283	328185	797199	756615
dopamine quinone	1190189	1021738	428735	718745	539879	391814	180560	326402	134341	92802	113507	111742	184624	99017	86738	54949	91610	49768	16413	36181
DOPEG				20584									19694		24410	25063	14428
DOPET			13769	21042	8581			17630			8587	14141						10725
D-ribose-1/5-phosphate / D-ribulose 5-phosphate
D-sedoheptulose-7-phosphate									14795			22485	30219					16730
dTMP
dTTP				17315														14467	14230
dUMP
dUTP
epinephrine	215680	174506	233975	195586	168789	157800	110945	128903	78290	173825	105828	50494		146301	101474	107738	65281	114990	124604	84097
F-1,6/2,6-DP					15857			13004					18110					33105
F1P
F6P / G1P / G6P	107768		29256		179702	177176	112883	14278	811073	605108	98337	376891	1121485	509708	85987		407964	458945	978457	121310
FAD					11982	10648		8139	28516	16713	9236	42079	19700	27190				29421
FMN																		12862
fumaric acid	6896202	13294236	12929867	7500228	10462189	18147580	15860613	19279522	15987636	33236953	29493168	67660172	11911006	21011728	13143405	3343638	5942118	11366323	12994010	8173405
GABA	5443271	4475533	4320826	3410278	3744838	6979158	4487455	2134297	6910266	12957950	5493767	4666189	4637811	6198875	4299515	4101464	2921228	3428620	3340839	4508236
galactosamine /glucosamine	847697	524472	1041076	1396136	488782	682460	688503	2018994	204675	164359	335890	3790141	889526	851832	1147534	1590525	601058	693727	841765	1055991
GalNAC/GlcNAC/ManNAC	79871	308626	707700	34101	172902	279388	557484	54489	311535	430881	199942	284202	261335	366902	990535		170838	384207	529727	16651
GAP / DHAP
GDP	11863	54691	91603		121866	100056	67567	48519	160945	186253	404887	974328	213448	201220	197552		317883	160390	273870	44149
GDP-L-fucose
glucono-lactone	174168	136005	68029	68821		107426	81940	49750	54675	31126	60209	77967	32240	53934	90549	47857	53910	108555	44139	39261
glucose / galactose / fructose / mannose	67396555	50578231	72427174	87597566	54406679	37919323	73678030	146444626	19776550	16638082	43038692	235875888	76738257	47786316	96989435	111133188	51369623	61063953	88904351	115719135
glutamine	74344351	89853001	90526652	77328220	89703504	117752036	102084498	126884408	134320715	194658883	118427706	202936216	144625666	178157417	121906369	100255121	101048800	165121772	140998253	115357100
glutaminic acid	72089314	178926923	119657088	55326440	125640292	296393930	156300431	118749230	317218483	574275312	292207445	316166858	154700724	336437025	138690467	27733283	198430472	375788494	316329473	103655228
glutathione	6847795	11495180	5810348	2383697	13113153	20999497	7343692	3582249	33432959	54593940	21250376	17961886	10910831	18461580	4188353	867299	10489095	26582222	7126412	2989703
glutathione disulfide	881012	1141198	984066	395789	1315416	1284372	1059412	1534588	1881336	2315455	1347383	5207071	2026451	2675080	1168606	42961	1516315	3995150	1772031	621900
glyceric acid		40325452	36630165									17170526
glycerol 2/3-phosphate					40720
glycine	2137707	2480897	2612111	1269157	2704693	3056730	1951027	2480277	4343659	5363446	2501973	4938839	2852661	3684054	1651395	964143	2195656	3436700	2101724	1430197
GMP	10544	11908	151294		19810	12026		10138	140589	10478	125089	18575	84876		13345		87373	8300	6307	19452
GTP		371466			546813	1216287	29301		817263	2354883	245945	939413	909954	1661526			650869	1557315	310340
guanine	40969	19649	28180	135302	78023	31080	26445	183514	103860	75759	182293	514078		33040	6952	6170	90473	72307	113621	162904
guanosine									33620	64620	44599	75639								20532
gulonic-lactone	28377				39604	77980	35469	64674	66719	27477	25365	13972	13753	33354	33638	13490	11854	11411	10764	25526
histamine	691175	892690	715391	847335	760133	867948	851232	945454	716778	948135	751167	873112	785638	786963	732479	747217	763556	714835	659347	666817
histidine	19360221	26650624	18547191	12894785	28802362	45435109	22185090	23866115	49068635	97427711	29871411	81966672	36617623	55276286	17171732	12421076	24029237	56504085	31529354	17667636
homocysteine												21169
homoserine / theronine	2715085	3232077	2403228	2144851	3350037	4702631	2629884	3409973	4645403	7068897	3665296	9201336	3727552	5147214	2200535	1619554	2977505	5668594	3626521	2496489
homovanillic acid				211543															12331
hydroxyphenyllactic acid		56829		61531	18493	82633		39343	33548	175127		101079	50650	93654	10909	21557		51419
hypoxanthine	215132	271497	309690	930371	379742	349771	397136	1300232	835099	767118	1470524	1948672	108287	245680	222673	500090	275638	333704	698686	1301126
IDA	1091265	2040031		515194	1452098		2191073	1805043	3205614	3294104		2334799	941829	3005292		485995	1182065	1543606	1406025	803222
IDP
IMP
inosine	63031	42164	30588	16497	63896	56322	35843	111311	143398	88694	92235	320235	102594	128320	12305		135133	88888	115543	142767
itaconic acid (several isomers cannot be seperated)	136157585	1483003632	23747890	65393216	1141748174	3094997909	363169076	408639743	2123067277	3987416713	728195749	1670696484	1528520775	2941971446	192340581	50798765	396917239	2133564390	54555719	29561433
kynurenine	110165	61376	38519	53986	54725	47219		94718	7104	82530	12201	150204	19041	11872	5908	16305	38958	26792	25693	12730
lactic acid	151730551	206792113	201222867	322826424	152258418	197847143	196154669	307566809	200815175	243969141	202146719	418647782	171746087	220744990	114063131	153699660	202264685	212658438	217515441	191137120
L-arginino-succinate	18534	147648	128923	144740	130157	275415	227231	435613	442855	601476	783065	1294806	74649	210818	111293	27228	28273	117037	89967	128822
leucine / leucine(iso)	60180249	72236020	57999818	48073663	67143922	91760722	62487920	99956752	59452891	103954270	56000125	244115920	80176341	95329882	58773121	50571623	56594791	99188118	73698841	66799529
levulinic acid	4209916	2224268	2097854	1487246	2029091		1088755	1234518		432526	1817243	2938786	1381375	1515198	525913		1728150	2344417	1634671	1223521
L-NMMA	466417	49160	664622	241748	366265	514479	150442	241295	589757	122879	266481	618615		277608	450906	562360	291438	239773	308519	243478
lysine	4704052	11691996	12305361	8079300	18204274	15050062	12392916	25124095	32600527	29778697	25637635	57160238	10708027	13345083	5470749	4274380	9535591	17783435	15110276	10679533
maleic acid		378692	394129		255682	397813	506126		710513	715631	908057		698220	609700	1088911	851744		438880	632964	623252
malic acid	106185598	229537826	236758687	87251734	151132852	306664063	301901088	263068153	356450930	730978098	565286675	1101138290	326014144	416313405	288622470	76082580	74804140	190300750	214735101	131493975
methionine	6251809	8256984	5982221	3414722	7509112	10080395	6478454	9241609	6853311	13813480	6192695	24214132	7792034	10664355	5299135	3687081	6082092	11176121	7574352	5475154
methylglyoxal																		265374
mevalonic acid	357985		260231	236506	693054	658684	401805	115147	436489		111871	448295	598431	119539	217316	85681	219615	858582	53391	79997
N1/N8-acetylspermidine	104808	109973		234872	183187	57350	79375	84018	82765	106712	87894	51571	68814	203490	50037	144948	124566	157603	59843	68810
N-acetylaspartic acid	113623320	142360437	87178340	20551746	153398899	154730036	66486142	41553239	85290668	122507823	39433703	54550729	94990775	134372640	31409678	6227491	102909779	148648510	90471177	16509433
N-acetylaspartylglutamic acid
N-acetyl-b-alanine	301146	680625		243161	192965	423157	434686	330430		402230	145432	368285		145667	839006	256475		110043
N-acetyl-DL-alanine	2092375	2951710	1440195	1786721	3699533	5919236	1745636	2520152	7096996	6462270	3962710	8085280	2846104	5288148	1205381	633421	2313963	4498370	2292231	1146711
N-acetyl-dopamine	525408	1098952	1098274	1413801	696418	522392	944622	329731	553126	517185	304937	473630	332252	194686	700389	725350	288474	142577	318882	351192
N-acetylglucosamine 1/6-phosphate										13108							9672
NAD+	216845	355031	47999		258201	476542	129437	25584	308748	833580	9585	106448	129974	212890	15262		229016	287203	116749	12051
NADH	65681	53350	183296	13271	48862	99931	102534	45908	72445	14755	77290		87851	54692	63284		22092		184156
NADP+	43888	223062	83842	7708	255737	510502	41069	77246	46130	1134396	144753	334382	341664	695057	27831		423464	773330	262657	13954
NADPH						9071							16580
N-carbamoyl-L-aspartate						21959				30282
nicotinamide	712099	764716	939800	520874	966499	1402675	777618	710150	656332	1476417	382502	985148	1448767	1594014	547371	663099	1154503	1378119	823072	971943
N-methyltryptamine		173970	284712		99833	235241	215945	33600	60388	24059	28240	50003		16522		11072	11885	23956	9112	13237
norepinephrine	2510784	2326232	3997145	2899081	2280027	3160016	3690771	5301651	1303852	1962042	2273814	13494095	3417986	2869110	3285883	3706868	1152252	1569540	1596516	2975912
ornithine	3532608	3977763	2327110	2826775	3104499	2214005	3678699	4149506	4988040	4556212	4836804	15013147	4822225	4055667	4094294	4188595	3341976	8418137	5208030	4254734
orotic acid						166994			238026	1990581	853746	991352							83714
orotidylic acid
oxalacetic acid										31387		16643					14423
pantothenic acid	115102	171500	218964	184857	257619	355821	282876	576665	213586	475530	165904	1603764	507541	774697	386176	315031	167085	357104	229791	157068
phenethylamine						229800	90071		340066	210784		143064	315563			160320	322692	93934	121030
phenylalanine	7344707	11204386	7914391	4525438	10597323	11099476	8331039	13013415	9389573	19447855	7436347	32019140	9804331	12910279	4913618	4426361	7866717	16181593	9239213	7210794
phosphocreatine	2277849	5833345	198084	24065	2385655	5515487	163362	24248	1093648	3028334	7395		6985295	10995234	119446	9063	1466203	3230373	278992	29301
phosphoenolpyruvate
phosphorylcholine+	18583345	22712495	6676514	2837192	25155560	28941305	10055278	7279657	32507912	54530625	17484305	28694754	21860371	40616183	8068169	1205573	19779748	34765315	10106799	2930340
phthalic acid
proline	30339140	31341750	27507626	25225451	32623075	51863197	27519949	38396954	45446130	79655168	32823569	138620087	38989615	56817231	25079025	15494830	34060030	49994749	40418587	26045847
PRPP
putrescine	320108	312513	341142	376143	262273	222576	179478	1164576	266940	199354	482568	987466	210751	449518	641780	492480	440610	268104	530168	357271
pyruvic acid	7474531	7695175	5534738	6699352	7054490	7969232	8199428	14067906	4196587	9152211	5059618	6719253	9179479	9376799	6452573	5493160	1861879	3255326	2125617	1497249
S-adenosyl-L-homocysteine			11278		8733
S-adenosyl-L-methionine+																12413
serine	2039382	4388649	2880175	1167647	5165800	8255455	4850821	1909063	9931003	15987773	7366669	11287582	6541009	9260268	3417392	1270248	4185096	11404495	7636654	3029016
serotonin					478670	742362			465781	317945		317731	151076	139491	143215			86981	67953	57254
spermidine	707982165	701284746	853261956	932356643	948928924	437272531	452075234	467492676	253524385	182838133	149954084	127690074	120993127	93628543	109066146	122769672	109930927	102267081	160190395	109385496
spermine	19159144	11987944	16154685	23978359	21865133	27424568	12596933	13465089	24188158	22223225	24524117	22166122	29079248	20755230	24785399	27086032	24317466	22192718	21947243	24524328
succinic acid	26974197	103941425	22763264	27581258	73214424	278627934	29168742	36341179	178123334	423700419	31975922	81265281	86196265	249826739	31828160	28494810	33554055	118510289	22715779	22773411
synephrine	278682	103690	209559			84810	95234	86690	46117	54926		156068	114076	86549			63926	66513	86304
thiamine+	1731037	1329274	3399934	2175512	1695364	1537668	3708895	3849107	1131900	886019	1376225	6651285	3079117	2223188	4999485	3038224	830627	1282936	3158715	1884596
thymidine		20084		73214	132931	171382	122426	167390	262700	244244	426350	421929	25788	62892			51610	65799	214456	271659
thymine									153187				55786	140843	58291		41486	137032	282612	92884
tryptamine	133731		95745	130874	147570	87673	103004	202717	72863	134674	35429	113617	45295	61979	25632	61478	64639	53180	56633	23118
tryptophan	1431018	1646665	1249129	1170282	1771680	1954743	1438155	1865997	1791982	2375287	1443273	4618648	1603687	1601686	840390	817679	1155547	1677450	1235114	1125526
tyramine														1171416				737101
tyrosine	4056431	4520454	3571315	2894664	4841983	5744982	3974921	5953080	4564372	6798102	4123791	11974076	4951518	5707346	3225386	2605230	4417544	7122603	4419924	3940410
UDP					24137	107564		26621	25916	104878	61878	400100	29179	82676			59383	79770
UDP-D-glucose										155213
UDP-N-acetyl-galactosamine/UDP-N-acetyl-glucosamine									92588	185863		137749						116272
UMP
uracil
urea	266323	279362	342844	219613	439325	403479	286327	720726	747272	606271	220075	527507	305622	541325	323057		584625	649767	555928	364229
uric acid	369106	276356	676954	284862	552114	336055	575588	1038282	821451	297970	852560	1117649	557534	422799	421368	117423	176997	311243	121171	141471
uridine			22530	34917	90359	92146	96444	107595	153584	51712	158566	233825	107009	14039	15642	23279	64705	52386	41378	94022
UTP	286986	1161705	17582		1186998	3228864	18093	93122	1693933	6943371	808681	1481919	1822691	4356198	19135		1156911	3456319	286682	14359
valine	6520363	5644938	5608497	3150778	5419542	6420078	6736584	5617329	6059215	8636079	5907563	13663244	6321522	7075404	4668620	3356417	6734273	7724207	7267405	5119876
xanthine	281755	964935	630428	946667	642323	241954	992336	815235	538305	198009	516443	715737	1135636	483202	694865	1088603	467457	1410170	754139	1239345
XMP							7241			13736				6918
