# Supplementary material for: Mitochondrial electron transport chain is necessary for NLRP3 inflammasome activation
Source: Nat Immunol. 2022 Apr 28;23(5):692–704. doi: 10.1038/s41590-022-01185-3 (PMC9098388; doi:10.1038/s41590-022-01185-3)
Supplement: Source Data Extended Data Fig. 4 — Peak areas for ProteinSimple Wes. [file 41590_2022_1185_MOESM12_ESM.xlsx]

## Sheet: 08.13.2019
Sample	Attribute	Primary	Attribute	Cap	Sample	Primary	Secondary	Peak	Name	Position	MW(kDa)	Height	Area	%Area	Width	S/N	Baseline
Biot. Ladder		Blocking		1	A1	C1	D1	1	Ldr 12	338	12	16877.1	279144		15.5381	3939.8	6.99
Biot. Ladder		Blocking		1	A1	C1	D1	2	Ldr 40	460	40	10556.2	159952		14.2348	2785.1	6.93
Biot. Ladder		Blocking		1	A1	C1	D1	3	Ldr 66	536	66	17155.1	209294		11.4612	5331.4	7.1
Biot. Ladder		Blocking		1	A1	C1	D1	4	Ldr 116	580	116	9164.47	204426		20.9554	2185.5	7.25
Biot. Ladder		Blocking		1	A1	C1	D1	5	Ldr 180	623	180	7904.92	182313		21.6665	1748.9	7.43
Biot. Ladder		Blocking		1	A1	C1	D1	6	Ldr 230	646	230	7348.24	116698		14.9193	1341.2	7.53
UT		il1B		2	A2	C2	D2	1		339	14.618	37.75	506.192		12.5971	23.1	7.08
UT		il1B		2	A2	C2	D2	2	IL1b	397	28.47	5.01	103.698	1.16	19.4348	1.4	9.17
UT		il1B		2	A2	C2	D2	3	pro IL1b	449	39.336	799.52	8812.22	98.84	10.3544	472.1	10.8
UT		il1B		2	A2	C2	D2	4		473	47.561	171.05	4377.56		24.043	80.1	11.42
UT		il1B		2	A2	C2	D2	5		517	61.069	587.22	14603.6		23.3629	283.5	12.34
UT		il1B		2	A2	C2	D2	6		562	104.638	159.37	4789.85		28.2354	38.2	13.05
UT		il1B		2	A2	C2	D2	7		604	155.029	184.81	5498.94		27.953	63	13.54
LPS		il1B		3	A3	C3	D3	1	IL1b	390	26.599	758.58	8561.2	0.29	10.6024	63	50.25
LPS		il1B		3	A3	C3	D3	2		426	35.343	18261.3	246587		12.6855	1528.2	57.04
LPS		il1B		3	A3	C3	D3	3	pro IL1b	448	39.438	272175	2.97215e+06	99.71	10.2586	55850.4	60.72
LPS		il1B		3	A3	C3	D3	4		506	58.912	1139.65	13011		10.7253	92.9	68.91
LPS		il1B		3	A3	C3	D3	5		560	96.802	400.66	4495.68		10.5412	21.7	74.92
LPS		il1B		3	A3	C3	D3	6		605	153.061	529.39	5945.1		10.5499	29.6	79.04
LPS Pier		il1B		4	A4	C4	D4	1	IL1b	388	26.553	369.26	4914.59	0.27	12.5033	29.6	49.68
LPS Pier		il1B		4	A4	C4	D4	2		426	35.584	9690.23	180517		17.5005	720.4	55.92
LPS Pier		il1B		4	A4	C4	D4	3	pro IL1b	448	39.494	165104	1.82168e+06	99.73	10.3653	32550	59.22
LPS Pier		il1B		4	A4	C4	D4	4		511	59.414	655.41	9398.91		13.4721	28.1	67.41
2 UT		il1B		5	A5	C5	D5	1	IL1b	396	28.079	7.22	164.582	4.13	21.4293	3	18.48
2 UT		il1B		5	A5	C5	D5	2	pro IL1b	449	39.361	263.44	3821.91	95.87	13.6292	136.3	20.01
2 UT		il1B		5	A5	C5	D5	3		475	47.412	157.3	2471.57		14.7608	74.6	20.63
2 UT		il1B		5	A5	C5	D5	4		513	59.904	306.95	8232.89		25.1975	113.1	21.4
2 UT		il1B		5	A5	C5	D5	5		565	105.411	98.84	3148.74		29.9285	21.2	22.22
2 UT		il1B		5	A5	C5	D5	6		651	227.069	126.19	3797.82		28.2731	38.7	23.12
2 LPS		il1B		6	A6	C6	D6	1	IL1b	393	27.037	570.63	7283.38	0.25	11.9907	39.1	66.21
2 LPS		il1B		6	A6	C6	D6	2		428	35.694	12834.4	240345		17.5925	783.8	72.8
2 LPS		il1B		6	A6	C6	D6	3	pro IL1b	450	39.345	282126	2.86204e+06	99.75	9.5302	50951.4	76.65
2 LPS		il1B		6	A6	C6	D6	4		505	56.719	933.94	12708.4		12.7832	68.5	85.35
2 LPS ATP		il1B		7	A7	C7	D7	1	IL1b	389	25.833	1810.17	18904.5	3.96	9.811	471.8	39.05
2 LPS ATP		il1B		7	A7	C7	D7	2		431	36.155	4092.67	66593.7		15.286	382.6	46.79
2 LPS ATP		il1B		7	A7	C7	D7	3	pro IL1b	451	39.419	46843.3	458745	96.04	9.2001	12346.7	50.53
2 LPS ATP		il1B		7	A7	C7	D7	4		510	57.864	488.98	6796.12		13.0569	84.1	61.03
2 LPS Pier		il1B		8	A8	C8	D8	1	IL1b	394	26.902	164.09	1859.63	0.19	10.6466	28.1	44.75
2 LPS Pier		il1B		8	A8	C8	D8	2		430	35.804	3234.91	58282.9		16.9257	222.3	47.64
2 LPS Pier		il1B		8	A8	C8	D8	3	pro IL1b	452	39.637	103990	1.00273e+06	99.81	9.0586	31361.4	49.06
2 LPS Pier		il1B		8	A8	C8	D8	4		511	58.665	490.72	6383.83		12.2213	63.2	51.76
2 LPS Pier ATP		il1B		9	A9	C9	D9	1	IL1b	388	25.248	48.51	401.041	1.25	7.7659	15.8	33.45
2 LPS Pier ATP		il1B		9	A9	C9	D9	2	pro IL1b	453	40.069	3697.84	31768.4	98.75	8.0708	1036.4	38.27
2 LPS Pier ATP		il1B		9	A9	C9	D9	3		514	60.322	215.6	3244.66		14.1381	50	38.48
UT		Casp1		10	A10	C10	D10	1	caspase1	404	29.089	75.5	730.751	0.02	9.0931	12.9	56.05
UT		Casp1		10	A10	C10	D10	2		439	36.661	695.26	6161.35		8.3252	91.9	58.32
UT		Casp1		10	A10	C10	D10	3		457	42.522	3485.84	65946.2		17.7726	106.5	59.27
UT		Casp1		10	A10	C10	D10	4	procaspase	492	52.647	367121	3.45267e+06	99.98	8.8351	72401.3	60.74
LPS		Casp1		11	A11	C11	D11	1		390	26.177	0.01	0.091		8.5277	1.3	57.62
LPS		Casp1		11	A11	C11	D11	2	caspase1	410	30	0	0	0	0	0	0
LPS		Casp1		11	A11	C11	D11	3		439	36.982	1164.24	14256.5		11.5037	121.9	69.61
LPS		Casp1		11	A11	C11	D11	4		456	40.69	1983.55	19003.9		9.0005	78.6	75.18
LPS		Casp1		11	A11	C11	D11	5		470	48.402	16711.1	316167		17.7738	250.4	80.04
LPS		Casp1		11	A11	C11	D11	6	procaspase	492	52.824	456323	4.02917e+06	100	8.2949	77767.1	87.81
LPS Pier		Casp1		12	A12	C12	D12	1	caspase1	412	31.428	129.5	1324.76	0.03	9.6105	10	85.2
LPS Pier		Casp1		12	A12	C12	D12	2		439	37.107	1164.6	14079.2		11.3571	111.5	95.41
LPS Pier		Casp1		12	A12	C12	D12	3	procaspase	492	52.638	411828	3.85357e+06	99.97	8.7905	70499.1	116.57
2 UT		Casp1		13	A13	C13	D13	1	caspase1	415	31.334	45.52	408.37	0.01	8.4283	2.3	82.17
2 UT		Casp1		13	A13	C13	D13	2		439	37.038	652.43	5185.36		7.4664	64.6	88.66
2 UT		Casp1		13	A13	C13	D13	3		455	42.322	3183.44	56006.3		16.5275	79.7	92.79
2 UT		Casp1		13	A13	C13	D13	4	procaspase	490	52.326	393704	3.3588e+06	99.99	8.0146	63306.8	100.74
2 LPS		Casp1		14	A14	C14	D14	1	caspase1	408	28.554	0.01	0.095	0	8.9115	1.8	81
2 LPS		Casp1		14	A14	C14	D14	2		441	37.011	746.54	9476.74		11.9254	34.3	87
2 LPS		Casp1		14	A14	C14	D14	3		472	47.251	16434.1	303876		17.3708	188.9	92.57
2 LPS		Casp1		14	A14	C14	D14	4	procaspase	493	52.269	473830	4.38941e+06	100	8.7027	57826.3	96.14
2 LPS ATP		Casp1		15	A15	C15	D15	1	caspase1	411	30.383	1452.19	14375.4	0.95	9.2996	216.6	61.37
2 LPS ATP		Casp1		15	A15	C15	D15	2		460	44.073	3256.7	87083.3		25.1203	268.3	61.68
2 LPS ATP		Casp1		15	A15	C15	D15	3	procaspase	493	53.078	175831	1.50634e+06	99.05	8.0481	28006.3	62.63
2 LPS Pier		Casp1		16	A16	C16	D16	1	caspase1	408	30.177	148.29	1458.64	0.04	9.2408	24	56.54
2 LPS Pier		Casp1		16	A16	C16	D16	2		435	36.521	562.32	6183.58		10.3305	32	56.62
2 LPS Pier		Casp1		16	A16	C16	D16	3	procaspase	491	52.466	393071	3.6917e+06	99.96	8.8231	86654.4	57.53
2 LPS Pier ATP		Casp1		17	A17	C17	D17	1	caspase1	410	30.169	67.01	695.274	0.21	9.7474	14.2	40.69
2 LPS Pier ATP		Casp1		17	A17	C17	D17	2	procaspase	493	53.312	39582.8	338293	99.79	8.0289	10028.9	38.01
2 LPS Pier ATP		Casp1		17	A17	C17	D17	3		519	60.707	591.66	10469.6		16.6236	35.8	37.24
UT		Vinculin		18	A18	C18	D18	1		516	61.037	978.4	18140.3		17.4178	53.6	266.36
UT		Vinculin		18	A18	C18	D18	2	vinculin	578	113.649	317036	5.27771e+06	100	15.6389	14643.8	314.7
UT		Vinculin		18	A18	C18	D18	3		617	167.417	4149.67	88532.1		20.0426	74.4	342.35
LPS		Vinculin		19	A19	C19	D19	1		516	61.508	1545.94	28871.2		17.5444	60.9	265.93
LPS		Vinculin		19	A19	C19	D19	2	vinculin	577	115.083	363518	5.96907e+06	100	15.4258	15298	320.14
LPS Pier		Vinculin		20	A20	C20	D20	1		513	60.141	1199.62	20972		16.4234	80.3	284.15
LPS Pier		Vinculin		20	A20	C20	D20	2	vinculin	575	114.332	351877	5.59458e+06	100	14.9364	21180.4	330.61
2 UT		Vinculin		21	A21	C21	D21	1		514	59.231	1136.28	20307.5		16.7895	56.1	240.62
2 UT		Vinculin		21	A21	C21	D21	2	vinculin	575	110.81	329449	5.63173e+06	100	16.0591	18234.4	298.48
2 UT		Vinculin		21	A21	C21	D21	3		613	160.704	3523.07	65165.3		17.3765	70	334.97
2 UT		Vinculin		21	A21	C21	D21	4		627	179.996	1679.99	29463		16.4755	37.9	348.46
2 UT		Vinculin		21	A21	C21	D21	5		652	230.603	1921.21	35001.7		17.1152	32.7	372.57
2 LPS		Vinculin		22	A22	C22	D22	1		513	59.425	1578.83	33274.5		19.7991	58.3	227
2 LPS		Vinculin		22	A22	C22	D22	2	vinculin	576	110.072	340988	6.35544e+06	100	17.5095	15696.5	262.01
2 LPS ATP		Vinculin		23	A23	C23	D23	1		512	59.24	1137.93	21513.5		17.7608	73.4	135.95
2 LPS ATP		Vinculin		23	A23	C23	D23	2	vinculin	574	109.262	207498	3.44259e+06	100	15.5861	15731.2	145.91
2 LPS ATP		Vinculin		23	A23	C23	D23	3		613	160.404	2368.66	49915.4		19.797	33.3	150.26
2 LPS Pier		Vinculin		24	A24	C24	D24	1		514	60.367	1100.85	20793.1		17.7443	47.5	146.09
2 LPS Pier		Vinculin		24	A24	C24	D24	2	vinculin	575	113.015	304161	5.17072e+06	100	15.9704	17102.7	162.55
2 LPS Pier		Vinculin		24	A24	C24	D24	3		614	174.312	2489.73	50192.2		18.9388	33	171.48
2 LPS Pier ATP		Vinculin		25	A25	C25	D25	1		516	60.94	543.15	8688.89		15.0283	56.1	108.79
2 LPS Pier ATP		Vinculin		25	A25	C25	D25	2		550	89.651	3658.75	47946.8		12.311	112.7	114.1
2 LPS Pier ATP		Vinculin		25	A25	C25	D25	3	vinculin	576	114.554	110881	1.58459e+06	100	13.4254	11240.2	116.97
2 LPS Pier ATP		Vinculin		25	A25	C25	D25	4		650	238.286	1033.59	18767.2		17.0577	35.2	121.74

## Sheet: 08.16.2019
Sample	Attribute	Primary	Attribute	Cap	Sample	Primary	Secondary	Peak	Name	Position	MW(kDa)	Height	Area	%Area	Width	S/N	Baseline
Biot. Ladder		Blocking		1	A1	C1	D1	1	Ldr 12	389	12	23903.5	353607		13.8972	9358.4	20.15
Biot. Ladder		Blocking		1	A1	C1	D1	2	Ldr 40	502	40	9200.27	131502		13.4277	3689.1	41.93
Biot. Ladder		Blocking		1	A1	C1	D1	3	Ldr 66	575	66	14783.6	180721		11.4841	6701.6	59.86
Biot. Ladder		Blocking		1	A1	C1	D1	4	Ldr 116	615	116	9122.57	205836		21.1969	3484.7	70.53
Biot. Ladder		Blocking		1	A1	C1	D1	5	Ldr 180	655	180	7910.76	158211		18.7883	2949.4	81.58
Biot. Ladder		Blocking		1	A1	C1	D1	6	Ldr 230	677	230	9899.9	134531		12.7661	3472.3	87.77
UT		IL1b		2	A2	C2	D2	1		465	34.383	80.42	1566.75		18.3024	26.2	18.88
UT		IL1b		2	A2	C2	D2	2	proIL1b	489	39.308	1103.32	11911.3	100	10.1421	794.4	20.07
UT		IL1b		2	A2	C2	D2	3		513	46.762	190.09	3793.17		18.7458	97.8	21.01
UT		IL1b		2	A2	C2	D2	4		552	58.87	279.9	6143.61		20.6202	95.7	22.1
UT		IL1b		2	A2	C2	D2	5		578	73.29	179.92	3933.09		20.5363	53.6	22.56
UT		IL1b		2	A2	C2	D2	6		627	127.74	126.82	2833.64		20.9903	38.3	22.92
UT		IL1b		2	A2	C2	D2	7		670	204.329	148.93	3321.92		20.9548	31	22.82
LPS		IL1b		3	A3	C3	D3	1	proIL1b	484	39.009	42120.9	494268	100	11.0238	14608.9	28.74
LPS		IL1b		3	A3	C3	D3	2		543	58.036	492.66	8582.47		16.3657	72	30.48
LPS		IL1b		3	A3	C3	D3	3		609	110.417	192.58	2938.38		14.334	23.7	31.46
LPS		IL1b		3	A3	C3	D3	4		676	223.927	244.06	3938.22		15.1588	16.9	31.71
LPS Pier		IL1b		4	A4	C4	D4	1		419	25.339	99.98	1587.39		14.9153	22	34.14
LPS Pier		IL1b		4	A4	C4	D4	2		456	35.127	3661.68	63213.2		16.2179	304.7	38.18
LPS Pier		IL1b		4	A4	C4	D4	3	proIL1b	479	39.375	71811.9	821585	100	10.7479	31958.8	40.3
LPS Pier		IL1b		4	A4	C4	D4	4		536	57.957	373.05	6030.87		15.1874	82.5	44.4
LPS Pier		IL1b		4	A4	C4	D4	5		551	62.328	173.01	2741.14		14.8843	34.8	45.24
LPS Pier		IL1b		4	A4	C4	D4	6		590	92.611	210.18	3373.82		15.0802	41.2	47.02
LPS Pier		IL1b		4	A4	C4	D4	7		610	118.126	196.62	3122.69		14.92	69.3	47.74
LPS Pier		IL1b		4	A4	C4	D4	8		625	142.88	102.84	1543.11		14.0963	29.3	48.2
LPS Pier		IL1b		4	A4	C4	D4	9		653	185.239	172.01	2755.86		15.0512	23.9	48.91
UT		IL1b		5	A5	C5	D5	1	proIL1b	476	39.279	730.57	8711.01	100	11.2014	259.4	30.65
UT		IL1b		5	A5	C5	D5	2		502	47.932	142.72	3397.87		22.3653	38.4	31.67
LPS		IL1b		6	A6	C6	D6	1		416	25.691	205.32	2690.49		12.3104	35.4	41.12
LPS		IL1b		6	A6	C6	D6	2		455	35.823	4645.56	86640		17.5206	358.1	42.55
LPS		IL1b		6	A6	C6	D6	3	proIL1b	477	39.406	86277.5	924232	100	10.0636	25342.5	43.21
LPS		IL1b		6	A6	C6	D6	4		530	56.19	502.1	7547.57		14.1215	67.8	44.35
LPS		IL1b		6	A6	C6	D6	5		584	90.679	270.33	3772.1		13.1086	32.8	45.01
LPS Pier		IL1b		7	A7	C7	D7	1		456	35.462	3628.05	63940.8		16.5566	179.9	47.1
LPS Pier		IL1b		7	A7	C7	D7	2	proIL1b	479	39.252	72494.5	787620	100	10.2066	16154.3	47.93
LPS Pier		IL1b		7	A7	C7	D7	3		532	56.403	383.02	5387.56		13.2141	24.1	49.69
LPS Pier		IL1b		7	A7	C7	D7	4		623	137.639	212.62	2772.28		12.2488	18.3	52.26
UT		Casp		8	A8	C8	D8	1		470	36.74	1252.76	11459.5		8.5934	133.8	117.78
UT		Casp		8	A8	C8	D8	2		486	41.942	4186.46	73800.9		16.5609	144	125.97
UT		Casp		8	A8	C8	D8	3	procaspase	520	51.485	281371	3.26266e+06	100	10.8933	41447.9	143.38
LPS		Casp		9	A9	C9	D9	1		472	36.68	978.03	12838.4		12.3318	61.3	112.03
LPS		Casp		9	A9	C9	D9	2	procaspase	521	50.487	309910	3.41502e+06	100	10.352	40764.9	139.56
LPS Pier		Casp		10	A10	C10	D10	1		472	37.085	805.31	10651.8		12.426	67	121.39
LPS Pier		Casp		10	A10	C10	D10	2	procaspase	522	52.044	350495	3.77277e+06	100	10.1122	50448.3	145.06
LPS Pier		Casp		10	A10	C10	D10	3		592	95.207	292.91	3456.29		11.0851	26.9	175.28
UT		Casp		11	A11	C11	D11	1		473	37.198	578.9	7091.84		11.5087	43	69.27
UT		Casp		11	A11	C11	D11	2	procaspase	523	51.743	321106	3.34979e+06	100	9.8002	73855.6	70.54
UT		Casp		11	A11	C11	D11	3		645	160.622	201.55	2258.47		10.5271	24.9	71.79
UT		Casp		11	A11	C11	D11	4		663	196.014	229.34	2600.98		10.6545	22.9	71.81
LPS		Casp		12	A12	C12	D12	1		472	36.933	755.95	8775.4		10.9054	58.1	115.95
LPS		Casp		12	A12	C12	D12	2	procaspase	523	51.97	362642	3.67608e+06	100	9.523	49902.8	141.37
LPS Pier		Casp		13	A13	C13	D13	1		475	37.242	956.02	12161		11.9502	68.2	99.55
LPS Pier		Casp		13	A13	C13	D13	2	procaspase	526	52.117	375921	3.93187e+06	100	9.8258	57318.6	120.05
UT		Vinculin		14	A14	C14	D14	1		512	46.582	423.32	7970.51		17.6885	24.1	220.95
UT		Vinculin		14	A14	C14	D14	2	Vinculin	609	106.238	375675	6.75899e+06	100	16.902	18207.4	277.75
LPS		Vinculin		15	A15	C15	D15	1	Vinculin	608	102.488	383150	7.43476e+06	100	18.2291	16334.2	329.15
LPS Pier		Vinculin		16	A16	C16	D16	1	Vinculin	608	109.368	381905	6.60314e+06	100	16.2429	17560.2	340.49
UT		Vinculin		17	A17	C17	D17	1		532	52.786	787.44	14438		17.2249	28.5	326.96
UT		Vinculin		17	A17	C17	D17	2	Vinculin	608	107.566	357965	6.10521e+06	100	16.0224	15904.2	372.54
LPS		Vinculin		18	A18	C18	D18	1	Vinculin	608	109.298	380528	6.26769e+06	100	15.4735	18304.6	365.18
LPS Pier		Vinculin		19	A19	C19	D19	1		551	60.21	1176.72	22594		18.0379	37.3	277.55
LPS Pier		Vinculin		19	A19	C19	D19	2	Vinculin	608	108.674	368521	6.28389e+06	100	16.0189	21202.5	315.04
Sample		Primary Antibody		20	A20	C20	D20	1		595	46.825	9.72	536.145		51.8345	33.8	6.98
Sample		Primary Antibody		20	A20	C20	D20	2		613	52.205	0.01	0.555		52.155	10.1	5.29
Sample		Primary Antibody		20	A20	C20	D20	3		730	168.028	236.67	16526.6		65.5997	22.6	0.42
Sample		Primary Antibody		22	A22	C22	D22	1		728	213.573	193.62	15550.1		75.4472	25	0.2
Sample		Primary Antibody		24	A24	C24	D24	1		179	9.941	13.46	16051.2		1120.36	63.5	0.2
Sample		Primary Antibody		25	A25	C25	D25	1		120	1.801	11.98	3971.01		311.288	20024.1	0.2

## Sheet: 09.02.2019
Sample	Attribute	Primary	Attribute	Cap	Sample	Primary	Secondary	Peak	Name	Position	MW(kDa)	Height	Area	%Area	Width	S/N	Baseline
Biot. Ladder		Blocking		1	A1	C1	D1	1	Ldr 12	333	12	14353.8	264623		17.3193	1714.5	5.29
Biot. Ladder		Blocking		1	A1	C1	D1	2	Ldr 40	453	40	7983.44	130322		15.3354	1111.4	10.43
Biot. Ladder		Blocking		1	A1	C1	D1	3	Ldr 66	528	66	16938	231734		12.8527	2801.2	16.53
Biot. Ladder		Blocking		1	A1	C1	D1	4	Ldr 116	573	116	8998.09	208314		21.7488	1108.9	21.07
Biot. Ladder		Blocking		1	A1	C1	D1	5	Ldr 180	616	180	7725.41	210090		25.5477	675.9	25.91
Biot. Ladder		Blocking		1	A1	C1	D1	6	Ldr 230	641	230	7272.96	129211		16.6901	626.3	28.93
UT		Caspase1		2	A2	C2	D2	1	caspase1	413	30.546	109.71	1243.83	100	10.6511	3	800.06
UT		Caspase1		2	A2	C2	D2	2	procaspase	495	52.28	345807	4.25956e+06	100	11.5717	4448.3	1057.67
LPS		Caspase1		3	A3	C3	D3	1	caspase1	396	27.592	10.57	128.444	100	11.4129	2.2	44.05
LPS		Caspase1		3	A3	C3	D3	2		441	36.801	1465.58	21599.8		13.8455	166	55.59
LPS		Caspase1		3	A3	C3	D3	3	procaspase	494	52.348	364647	4.46396e+06	100	11.5005	67702	65.99
LPS ATP		Caspase1		4	A4	C4	D4	1		384	25.096	431.8	5790.31		12.5976	43.7	39.57
LPS ATP		Caspase1		4	A4	C4	D4	2	caspase1	410	30.143	5712.41	70150.8	100	11.5367	933	43.21
LPS ATP		Caspase1		4	A4	C4	D4	3		461	42.939	4729.39	107359		21.3257	432.7	49.58
LPS ATP		Caspase1		4	A4	C4	D4	4	procaspase	495	52.582	211259	2.35144e+06	100	10.4565	36744.8	52.78
LPS ATP		Caspase1		4	A4	C4	D4	5		594	126.504	404.32	5299.77		12.3141	39.1	53.72
LPS Pier		Caspase1		5	A5	C5	D5	1	caspase1	410	30.438	40.27	490.124	100	11.4343	3	71.46
LPS Pier		Caspase1		5	A5	C5	D5	2		442	37.264	1509.4	12561.3		7.818	222.5	78.33
LPS Pier		Caspase1		5	A5	C5	D5	3		459	42.45	6093.58	128447		19.8024	242.5	80.54
LPS Pier		Caspase1		5	A5	C5	D5	4	procaspase	495	52.523	369763	4.33637e+06	100	11.0172	66266.3	82.35
LPS Pier ATP		Caspase1		6	A6	C6	D6	1	caspase1	412	30.112	4206.98	46631.5	100	10.413	687.7	40.22
LPS Pier ATP		Caspase1		6	A6	C6	D6	2		462	42.756	5097.74	96479.1		17.7797	419.6	39.26
LPS Pier ATP		Caspase1		6	A6	C6	D6	3	procaspase	496	52.541	272526	2.86136e+06	100	9.8635	45079.1	38.31
UT		Caspase1		7	A7	C7	D7	1	caspase1	399	26.828	18.31	211.712	100	10.8638	3	56.97
UT		Caspase1		7	A7	C7	D7	2		442	37.408	512.8	4023.95		7.3718	99.9	63.49
UT		Caspase1		7	A7	C7	D7	3		459	42.233	4018.16	80251.3		18.7626	140.4	65.64
UT		Caspase1		7	A7	C7	D7	4	procaspase	495	52.592	361589	4.11278e+06	100	10.6853	73849.2	69.47
LPS		Caspase1		8	A8	C8	D8	1	caspase1	405	29.288	48.22	559.765	100	10.9061	4.6	61.45
LPS		Caspase1		8	A8	C8	D8	2		442	36.9	955.11	8238.69		8.1035	138.6	65.02
LPS		Caspase1		8	A8	C8	D8	3		460	42.381	5140.86	104643		19.1224	187.7	66.33
LPS		Caspase1		8	A8	C8	D8	4	procaspase	496	52.367	389693	4.36841e+06	100	10.531	76409.2	68.21
LPS ATP		Caspase1		9	A9	C9	D9	1		386	24.188	370.03	4430.03		11.2471	50.6	47.95
LPS ATP		Caspase1		9	A9	C9	D9	2	caspase1	412	29.979	6772.2	72476.1	100	10.0539	1399.5	48.72
LPS ATP		Caspase1		9	A9	C9	D9	3		463	42.543	3901.56	74108		17.8441	645.6	50.82
LPS ATP		Caspase1		9	A9	C9	D9	4	procaspase	497	52.701	184089	1.87989e+06	100	9.5934	39404.5	52.59
LPS ATP		Caspase1		9	A9	C9	D9	5		598	132.279	600.5	7642.9		11.9567	61.5	59.04
LPS Pier		Caspase1		10	A10	C10	D10	1	caspase1	406	28.327	61.49	703.178	100	10.7429	5	64.89
LPS Pier		Caspase1		10	A10	C10	D10	2		443	36.97	791.78	6503.41		7.7162	95.1	71.14
LPS Pier		Caspase1		10	A10	C10	D10	3		459	41.833	3012.79	53952.5		16.8233	132.8	73.54
LPS Pier		Caspase1		10	A10	C10	D10	4	procaspase	496	52.504	338176	3.71552e+06	100	10.3216	49909.7	78.1
LPS Pier ATP		Caspase1		11	A11	C11	D11	1	caspase1	415	30.435	120.37	1443.27	100	11.2645	19.7	49.71
LPS Pier ATP		Caspase1		11	A11	C11	D11	2	procaspase	498	53.149	35665.9	358780	100	9.4502	6508	52.72
LPS Pier ATP		Caspase1		11	A11	C11	D11	3		563	94.869	473.57	7831.31		15.5352	22.8	55.35
LPS Pier ATP		Caspase1		11	A11	C11	D11	4		590	122.297	1349.02	28973.7		20.1769	90.9	56.51
LPS Pier ATP		Caspase1		11	A11	C11	D11	5		637	186.61	502.09	9665.75		18.0852	25.3	58.57
UT		Vinculin		12	A12	C12	D12	1	caspase1	409	29.413	35.08	548.445	100	14.6883	1.2	238.85
UT		Vinculin		12	A12	C12	D12	2		520	59.805	977.41	17027.1		16.3655	32.4	352.46
UT		Vinculin		12	A12	C12	D12	3	vinculin	582	111.575	487355	7.78448e+06	100	15.0056	19767.9	404.25
LPS		Vinculin		13	A13	C13	D13	1	caspase1	412	29.414	29.85	498.834	100	15.6967	0.9	295.88
LPS		Vinculin		13	A13	C13	D13	2	vinculin	582	112.451	438374	7.06193e+06	100	15.1337	12438.1	431.9
LPS ATP		Vinculin		14	A14	C14	D14	1	caspase1	417	30.962	56.36	767.337	100	12.7899	6.8	250.62
LPS ATP		Vinculin		14	A14	C14	D14	2		521	60.899	726.87	11288		14.5892	30.3	341.19
LPS ATP		Vinculin		14	A14	C14	D14	3	vinculin	583	113.234	304159	4.32521e+06	100	13.359	12309.6	382.49
LPS ATP		Vinculin		14	A14	C14	D14	4		656	225.982	1850.65	32123.3		16.3066	24.1	423.73
LPS Pier		Vinculin		15	A15	C15	D15	1	caspase1	419	32.447	28.63	446.591	100	14.6555	1.4	348.1
LPS Pier		Vinculin		15	A15	C15	D15	2		522	60.449	1312.48	23926.9		17.1261	16.6	458.74
LPS Pier		Vinculin		15	A15	C15	D15	3	vinculin	584	112.411	473463	7.75931e+06	100	15.3959	12105.1	492.61
LPS Pier ATP		Vinculin		16	A16	C16	D16	1	caspase1	406	29.112	64.77	1011.53	100	14.6714	5	226.99
LPS Pier ATP		Vinculin		16	A16	C16	D16	2		520	61.013	1010.18	17757.8		16.5142	45.7	317.98
LPS Pier ATP		Vinculin		16	A16	C16	D16	3	vinculin	582	112.603	355368	5.66124e+06	100	14.9659	16399.6	356.87
LPS Pier ATP		Vinculin		16	A16	C16	D16	4		655	236.159	2842.12	54761.3		18.1008	46.5	402.74
UT		Vinculin		17	A17	C17	D17	1	caspase1	404	28.478	63.11	1007.72	100	14.9999	3.3	295.08
UT		Vinculin		17	A17	C17	D17	2	vinculin	582	111.591	445695	7.35196e+06	100	15.4965	15683.4	492.31
LPS		Vinculin		18	A18	C18	D18	1	caspase1	405	28.898	24.7	393.289	100	14.9563	3.1	272.72
LPS		Vinculin		18	A18	C18	D18	2	vinculin	583	111.572	445047	7.3104e+06	100	15.4313	16185.1	408.59
LPS ATP		Vinculin		19	A19	C19	D19	1	caspase1	410	29.861	7.81	115.123	100	13.8457	4.4	232.46
LPS ATP		Vinculin		19	A19	C19	D19	2	vinculin	581	112.389	261832	3.97739e+06	100	14.2706	13330.7	325.55
LPS Pier		Vinculin		20	A20	C20	D20	1	caspase1	411	30.074	71.66	1132.67	100	14.85	2.6	264.02
LPS Pier		Vinculin		20	A20	C20	D20	2	vinculin	582	112.672	355853	5.70597e+06	100	15.0635	12378.9	358.41
LPS Pier ATP		Vinculin		21	A21	C21	D21	1	caspase1	408	29.425	2.77	35.772	100	12.1289	2.9	121.4
LPS Pier ATP		Vinculin		21	A21	C21	D21	2	vinculin	582	113.547	26554.7	367006	100	12.9837	1402.8	282.88
Sample		Primary Antibody		22	A22	C22	D22	1		402	8.894	32.42	348.889		10.1083	20.5	14.79
Sample		Primary Antibody		22	A22	C22	D22	2		424	14.127	94.04	1522.21		15.2067	30.5	14.24
Sample		Primary Antibody		22	A22	C22	D22	3		448	19.24	119.77	1631.72		12.799	34.4	13.34
Sample		Primary Antibody		22	A22	C22	D22	4		466	23.286	215.4	3866.54		16.8633	63.2	12.5
Sample		Primary Antibody		22	A22	C22	D22	5	caspase1	498	29.202	317.52	6470.8	100	19.1447	45.2	10.75
Sample		Primary Antibody		22	A22	C22	D22	6		563	45.694	119.2	1192.28		9.3966	47.6	6.67
Sample		Primary Antibody		22	A22	C22	D22	7		577	49.945	143.67	1434.68		9.3814	46.3	5.78
Sample		Primary Antibody		22	A22	C22	D22	8		590	53.661	112.9	1719.55		14.3086	18.3	4.99
Sample		Primary Antibody		22	A22	C22	D22	9	vinculin	679	121.7	5.14	72.292	100	13.211	2.5	0.67
Sample		Primary Antibody		22	A22	C22	D22	10		730	202.17	277.46	6242.07		21.1347	12.4	-0.94
Sample		Primary Antibody		23	A23	C23	D23	1	caspase1	97	30.593	18.41	492.79	100	25.1453	6.2	0.2
Sample		Primary Antibody		23	A23	C23	D23	2	vinculin	293	119.991	9.44	255.469	100	25.4304	3.3	0.2
Sample		Primary Antibody		24	A24	C24	D24	1	caspase1	515	30	0	0		0	0	0
Sample		Primary Antibody		24	A24	C24	D24	2		529	32.932	8.11	92.861		10.753	12.5	0.2
Sample		Primary Antibody		24	A24	C24	D24	3	vinculin	674	114	0	0		0	0	0
Sample		Primary Antibody		24	A24	C24	D24	4		712	171.777	81.39	1648.63		19.0291	6.7	0.2
Sample		Primary Antibody		25	A25	C25	D25	1	caspase1	343	29.693	2.14	6.152	100	2.696	11.2	0.2
Sample		Primary Antibody		25	A25	C25	D25	2	vinculin	453	115.75	3.35	16.521	100	4.6295	17.5	0.2

## Sheet: 09.23.2019
Sample	Attribute	Primary	Attribute	Cap	Sample	Primary	Secondary	Peak	Name	Position	MW(kDa)	Height	Area	%Area	Width	S/N	Baseline
Biot. Ladder		Blocking		1	A1	C1	D1	1	Ldr 12	335	12	14532.6	256078		16.5538	2761.9	9.65
Biot. Ladder		Blocking		1	A1	C1	D1	2	Ldr 40	454	40	7743.23	119369		14.4823	1738.4	10.78
Biot. Ladder		Blocking		1	A1	C1	D1	3	Ldr 66	529	66	17432.5	207810		11.1989	4653.8	13.81
Biot. Ladder		Blocking		1	A1	C1	D1	4	Ldr 116	572	116	9070.64	180513		18.6956	2060.3	16.76
Biot. Ladder		Blocking		1	A1	C1	D1	5	Ldr 180	615	180	7492.41	183648		23.0267	1478.9	20.77
Biot. Ladder		Blocking		1	A1	C1	D1	6	Ldr 230	639	230	7363.68	115125		14.6873	1177.7	23.54
UT		caspase1		2	A2	C2	D2	1	caspase1	402	27.886	25.17	295.538	0.01	11.0293	7	52.21
UT		caspase1		2	A2	C2	D2	2		441	36.962	1097.27	9137.29		7.823	113	69.79
UT		caspase1		2	A2	C2	D2	3		459	42.8	8631.07	185128		20.15	878.3	78.1
UT		caspase1		2	A2	C2	D2	4	procaspase	495	53.046	406794	4.7936e+06	99.99	11.0702	67413	93.85
UT		caspase1		2	A2	C2	D2	5		644	215.242	111.62	1248.4		10.507	24.7	109
LPS		caspase1		3	A3	C3	D3	1	caspase1	408	30.699	98.06	1233.07	0.03	11.8136	6.8	40.65
LPS		caspase1		3	A3	C3	D3	2		439	36.972	1534.47	14110.7		8.6389	187.5	43.65
LPS		caspase1		3	A3	C3	D3	3		458	43.632	9804.54	219956		21.0754	563.7	45.42
LPS		caspase1		3	A3	C3	D3	4	procaspase	494	53.308	423361	4.91695e+06	99.97	10.9107	78106.2	48.66
LPS ATP		caspase1		4	A4	C4	D4	1		384	25.6	293.14	3688.88		11.8217	30.8	36.29
LPS ATP		caspase1		4	A4	C4	D4	2	caspase1	408	30.494	2750.48	30164.3	0.86	10.3028	512.2	37.81
LPS ATP		caspase1		4	A4	C4	D4	3		458	43.415	5998.6	136857		21.4332	423	40.45
LPS ATP		caspase1		4	A4	C4	D4	4	procaspase	494	53.766	310594	3.49352e+06	99.14	10.5667	59418.1	41.95
LPS ATP		caspase1		4	A4	C4	D4	5		568	103.522	277.35	3464.16		11.7336	36.5	44.06
LPS PIER		caspase1		5	A5	C5	D5	1	caspase1	410	30.702	130.86	1572.88	0.04	11.2916	7.1	72.29
LPS PIER		caspase1		5	A5	C5	D5	2		440	37.216	1517.49	12245.6		7.581	205.6	78.24
LPS PIER		caspase1		5	A5	C5	D5	3		459	43.595	9217.58	212128		21.6197	716.6	81.09
LPS PIER		caspase1		5	A5	C5	D5	4	procaspase	494	53.31	397352	4.419e+06	99.96	10.4476	76946	84.71
LPS PIER ATP		caspase1		6	A6	C6	D6	1	caspase1	409	30.44	1290.03	14818.5	0.36	10.7913	185.4	59.99
LPS PIER ATP		caspase1		6	A6	C6	D6	2		458	43.291	6360.94	135505		20.0125	316.2	62.72
LPS PIER ATP		caspase1		6	A6	C6	D6	3	procaspase	494	53.444	369394	4.11334e+06	99.64	10.461	53526.4	63.8
UT		caspase1		7	A7	C7	D7	1	caspase1	407	29.118	43.29	506.311	0.01	10.9882	3.8	103.41
UT		caspase1		7	A7	C7	D7	2		440	37.357	1749.79	12495.9		6.7089	176.9	114.86
UT		caspase1		7	A7	C7	D7	3		459	43.162	12449.3	273548		20.6423	1637.9	120.36
UT		caspase1		7	A7	C7	D7	4	procaspase	494	53.587	400884	4.42345e+06	99.99	10.366	54499.4	127.95
LPS		caspase1		8	A8	C8	D8	1	caspase1	412	30.244	155.94	1830.28	0.04	11.0263	12.6	73.58
LPS		caspase1		8	A8	C8	D8	2		444	37.419	2583.51	21208.1		7.7119	247.8	77.52
LPS		caspase1		8	A8	C8	D8	3		463	43.375	13044.4	266099		19.1641	1526.2	79.64
LPS		caspase1		8	A8	C8	D8	4	procaspase	497	53.664	432280	4.75472e+06	99.96	10.333	67611	83.05
LPS ATP		caspase1		9	A9	C9	D9	1	caspase1	413	30.424	4222.03	49134.1	1.06	10.9327	731.2	95.31
LPS ATP		caspase1		9	A9	C9	D9	2		444	37.736	991.25	8148.21		7.7223	125	111.79
LPS ATP		caspase1		9	A9	C9	D9	3		463	42.893	10340.8	204179		18.5491	949.2	122.74
LPS ATP		caspase1		9	A9	C9	D9	4	procaspase	498	53.363	402615	4.60472e+06	98.94	10.7444	70090.1	143.75
LPS PIER		caspase1		10	A10	C10	D10	1	caspase1	407	30.95	115.87	1336.61	0.03	10.8369	5.3	99.41
LPS PIER		caspase1		10	A10	C10	D10	2		438	36.964	1916.44	14841.2		7.2752	260.7	104.95
LPS PIER		caspase1		10	A10	C10	D10	3		458	43.27	11347.2	274042		22.6881	1455.5	107.61
LPS PIER		caspase1		10	A10	C10	D10	4	procaspase	492	53.618	418664	4.37289e+06	99.97	9.8123	65203.7	110.49
LPS PIER ATP		caspase1		11	A11	C11	D11	1	caspase1	409	30.475	1849.93	22043.6	0.52	11.1942	156.5	122.62
LPS PIER ATP		caspase1		11	A11	C11	D11	2		441	37.979	2251.59	21063		8.7882	130.3	133.97
LPS PIER ATP		caspase1		11	A11	C11	D11	3		460	43.643	11548.2	210057		17.088	804.7	139.89
LPS PIER ATP		caspase1		11	A11	C11	D11	4	procaspase	494	53.929	393197	4.23497e+06	99.48	10.1183	37992.6	148.36
UT		vinculin		12	A12	C12	D12	1		520	61.457	2279.02	28989.5		11.9498	163.9	352.15
UT		vinculin		12	A12	C12	D12	2	VINCULIN	581	117.208	523115	7.77047e+06	100	13.9546	26771.4	406.24
UT		vinculin		12	A12	C12	D12	3		656	242.843	3345.61	58578.3		16.4486	85.1	454.16
LPS		vinculin		13	A13	C13	D13	1		521	61.852	3341.25	43176.6		12.1397	201	360.79
LPS		vinculin		13	A13	C13	D13	2		546	82.497	5462.11	102511		17.6311	72.2	377.88
LPS		vinculin		13	A13	C13	D13	3	VINCULIN	581	117.165	517555	7.76488e+06	100	14.0944	23808.2	398.53
LPS		vinculin		13	A13	C13	D13	4		653	242.265	4647.68	90232		18.2387	54.3	431.45
LPS ATP		vinculin		14	A14	C14	D14	1		520	61.569	878.43	13789.5		14.7473	53.6	268.63
LPS ATP		vinculin		14	A14	C14	D14	2	VINCULIN	581	117.727	373618	5.31686e+06	100	13.3689	23121.1	319.37
LPS PIER		vinculin		15	A15	C15	D15	1		520	62.251	2087.71	34515.5		15.5314	106.2	348.83
LPS PIER		vinculin		15	A15	C15	D15	2	VINCULIN	581	116.478	497933	7.44636e+06	100	14.0489	22511.8	406.2
LPS PIER ATP		vinculin		16	A16	C16	D16	1		519	61.653	1638.77	26695.4		15.3033	118.4	285.29
LPS PIER ATP		vinculin		16	A16	C16	D16	2		546	83.451	5135.94	91611.7		16.7571	57.9	312.37
LPS PIER ATP		vinculin		16	A16	C16	D16	3	VINCULIN	581	116.687	449806	6.81148e+06	100	14.226	29316.5	348.49
LPS PIER ATP		vinculin		16	A16	C16	D16	4		655	240.159	4509.64	84448.2		17.5921	106.1	427.79
UT		vinculin		17	A17	C17	D17	1		522	62.084	5262.47	58304.9		10.4084	354.1	295.21
UT		vinculin		17	A17	C17	D17	2		547	83.543	5621.17	99779		16.6756	86.6	319.07
UT		vinculin		17	A17	C17	D17	3	VINCULIN	582	117.505	526883	7.62476e+06	100	13.595	27788.4	353.24
LPS		vinculin		18	A18	C18	D18	1		524	62.131	3261.51	48713.3		14.0312	240.5	309.41
LPS		vinculin		18	A18	C18	D18	2		552	87.162	6088.71	100109		15.4459	74.2	331.55
LPS		vinculin		18	A18	C18	D18	3	VINCULIN	584	117.458	516538	7.51293e+06	100	13.6639	30238.5	355.98
LPS ATP		vinculin		19	A19	C19	D19	1		503	55.479	403.21	6062.7		14.1256	26.8	263.46
LPS ATP		vinculin		19	A19	C19	D19	2		521	61.107	1713.9	29957.5		16.4205	130.9	278.87
LPS ATP		vinculin		19	A19	C19	D19	3	VINCULIN	584	115.534	466080	7.86917e+06	100	15.8612	24697.8	333
LPS ATP		vinculin		19	A19	C19	D19	4		643	209.824	4194.38	80757.4		18.0876	45.1	383.82
LPS PIER		vinculin		20	A20	C20	D20	1		522	62.211	2637.04	33797.3		12.0402	159.5	279.9
LPS PIER		vinculin		20	A20	C20	D20	2		547	81.692	5861.02	110263		17.6735	74.7	299.12
LPS PIER		vinculin		20	A20	C20	D20	3	VINCULIN	581	116.832	483461	7.38496e+06	100	14.3501	24154.5	325.41
LPS PIER		vinculin		20	A20	C20	D20	4		648	227.786	2812.35	50858.6		16.9888	44.4	378.64
LPS PIER ATP		vinculin		21	A21	C21	D21	1		521	62.378	2327.61	39749		16.043	152	268.21
LPS PIER ATP		vinculin		21	A21	C21	D21	2	VINCULIN	581	117.673	480277	7.36569e+06	100	14.4075	28878.7	318.73
Sample		Primary Antibody		22	A22	C22	D22	1		570	74.691	14.67	735.17		47.0725	42	8.42
Sample		Primary Antibody		22	A22	C22	D22	2		729	234.693	0.01	0.505		47.4291	17.7	-1.53
Sample		Primary Antibody		23	A23	C23	D23	1		726	201.15	13.03	625.828		45.1177	19.9	-1.75

## Sheet: 10.18.2019
Sample	Attribute	Primary	Attribute	Cap	Sample	Primary	Secondary	Peak	Name	Position	MW(kDa)	Height	Area	%Area	Width	S/N	Baseline
Biot. Ladder		Blocking		1	A1	C1	D1	1	Ldr 12	351	12	38254.7	649144		15.9413	1066944	0.2
Biot. Ladder		Blocking		1	A1	C1	D1	2	Ldr 40	466	40	14514.5	232559		15.0521	447158	0.2
Biot. Ladder		Blocking		1	A1	C1	D1	3	Ldr 66	539	66	21848.8	278747		11.9853	818539	0.2
Biot. Ladder		Blocking		1	A1	C1	D1	4	Ldr 116	580	116	10964.6	265664		22.7618	322882	0.2
Biot. Ladder		Blocking		1	A1	C1	D1	5	Ldr 180	621	180	10950.9	225823		19.3726	300920	0.2
Biot. Ladder		Blocking		1	A1	C1	D1	6	Ldr 230	643	230	11269.5	167948		14.0003	288925	0.2
1 UT		Primary Antibody		2	A2	C2	D2	1	il1b	406	24.93	308.4	5825.55	16.36	17.7458	5.7	662.79
		Primary Antibody		2	A2	C2	D2	2	proil1b	466	39.634	1362.69	29780.8	83.64	20.5309	18.9	675.55
		Primary Antibody		2	A2	C2	D2	3		515	55.015	4620.62	102685		20.8773	58.7	627.01
		Primary Antibody		2	A2	C2	D2	4		535	63.057	8028.44	209496		24.5139	105.2	597.5
		Primary Antibody		2	A2	C2	D2	5	vinculin	590	115.84	113925	1.92726e+06	100	15.8924	1565.9	503.54
1 LPS		Primary Antibody		3	A3	C3	D3	1	il1b	400	25.267	722.21	10193	1	13.2589	11	519.47
		Primary Antibody		3	A3	C3	D3	2		444	35.407	6727.16	103839		14.5009	49.3	564.08
		Primary Antibody		3	A3	C3	D3	3	proil1b	467	39.798	79055.8	1.01119e+06	99	12.0161	2078.8	579.5
		Primary Antibody		3	A3	C3	D3	4		557	79.189	4143.43	65988.1		14.9614	24.5	598.54
		Primary Antibody		3	A3	C3	D3	5	vinculin	591	115.656	117545	1.90814e+06	100	15.2501	2467	592.78
		Primary Antibody		3	A3	C3	D3	6		654	229.887	1911.85	27433.8		13.4803	31.5	571.03
1 LPS ATP		Primary Antibody		4	A4	C4	D4	1	il1b	404	25.738	4177.23	54315.4	6.11	12.2152	76.9	537.79
		Primary Antibody		4	A4	C4	D4	2	proil1b	466	39.871	67477.1	835341	93.89	11.6299	1240.1	600.55
		Primary Antibody		4	A4	C4	D4	3		531	61.721	3800.03	87542.5		21.6421	56.3	603.78
		Primary Antibody		4	A4	C4	D4	4	vinculin	589	113.195	95368.4	1.70921e+06	100	16.8367	1155.2	566.22
1 LPS Pier		Primary Antibody		5	A5	C5	D5	1	il1b	405	25.594	1098.58	19602.6	1.62	16.7629	12.2	569.52
		Primary Antibody		5	A5	C5	D5	2		443	35.24	7935.56	142218		16.8362	38.5	594.21
		Primary Antibody		5	A5	C5	D5	3	proil1b	466	39.656	98683.5	1.19238e+06	98.38	11.3511	1682.6	601.08
		Primary Antibody		5	A5	C5	D5	4		531	60.875	4207.71	94982		21.2062	19.6	594.49
		Primary Antibody		5	A5	C5	D5	5	vinculin	589	115.118	137906	2.37917e+06	100	16.2072	1668.1	566.22
1 LPS Pier ATP		Primary Antibody		6	A6	C6	D6	1	il1b	405	25.598	1705.85	30515.8	3.97	16.8055	14.2	718.46
		Primary Antibody		6	A6	C6	D6	2	proil1b	467	39.705	61062	738578	96.03	11.363	1089.4	925.69
		Primary Antibody		6	A6	C6	D6	3	vinculin	590	114.342	121669	2.01473e+06	100	15.5563	1561.8	1091.54
		Primary Antibody		6	A6	C6	D6	4		653	220.304	2086.07	38256.2		17.2282	32.5	974.29
2 UT		Primary Antibody		7	A7	C7	D7	1	il1b	403	25.709	554.44	10028.5	10.72	16.9923	4.3	508.35
		Primary Antibody		7	A7	C7	D7	2	proil1b	469	40.414	6045.65	83541.1	89.28	12.9815	78	614.26
		Primary Antibody		7	A7	C7	D7	3	vinculin	590	115.756	135316	2.19333e+06	100	15.2273	1314	674.88
2 LPS		Primary Antibody		8	A8	C8	D8	1	il1b	407	26.117	1419.03	25177.7	1.99	16.6683	11.6	636.02
		Primary Antibody		8	A8	C8	D8	2		446	35.063	15595.3	272564		16.4188	132	695.06
		Primary Antibody		8	A8	C8	D8	3	proil1b	468	39.681	104675	1.24149e+06	98.01	11.1421	1216.8	718.75
		Primary Antibody		8	A8	C8	D8	4	vinculin	592	114.822	175183	3.07506e+06	100	16.4903	1374.9	749.79
2 LPS ATP		Primary Antibody		9	A9	C9	D9	1	il1b	408	25.863	4087.04	48922	5.36	11.2451	66.3	464.29
		Primary Antibody		9	A9	C9	D9	2		447	35.773	6757.51	124590		17.3206	59.7	512.81
		Primary Antibody		9	A9	C9	D9	3	proil1b	469	40.024	75125.3	863019	94.64	10.792	1224.4	535.81
		Primary Antibody		9	A9	C9	D9	4	vinculin	592	113.624	124529	2.15551e+06	100	16.261	1422.3	613.48
2 LPS Pier		Primary Antibody		10	A10	C10	D10	1	il1b	408	26.384	992.71	16846.2	1.65	15.9422	6.1	1029.33
		Primary Antibody		10	A10	C10	D10	2		446	35.397	10822.4	207696		18.029	86.9	1120.13
		Primary Antibody		10	A10	C10	D10	3	proil1b	469	40.07	83074.1	1.00663e+06	98.35	11.3834	916.8	1152.51
		Primary Antibody		10	A10	C10	D10	4	vinculin	592	115.965	68313.6	1.08318e+06	100	14.8957	606	1092.9
2 LPS ATP Pier		Primary Antibody		11	A11	C11	D11	1	il1b	407	25.797	2901.06	34526	5.05	11.1804	31.4	1115.51
		Primary Antibody		11	A11	C11	D11	2		447	35.663	7209.06	132413		17.2552	55.9	1308.64
		Primary Antibody		11	A11	C11	D11	3	proil1b	469	40.129	59670.5	649114	94.95	10.2195	632.7	1397.92
		Primary Antibody		11	A11	C11	D11	4	vinculin	591	116.893	110246	1.59785e+06	100	13.6157	970.3	1555.32
Sample		Primary Antibody		12	A12	C12	D12	1		472	41.74	418.52	6076.06		13.6386	23.8	109.12
Sample		Primary Antibody		12	A12	C12	D12	2		493	47.679	2091.68	30617.7		13.7513	155.3	109.87
Sample		Primary Antibody		12	A12	C12	D12	3		519	56.896	6839.58	116740		16.0347	290.1	110.62
Sample		Primary Antibody		12	A12	C12	D12	4		562	84.699	10647.5	188055		16.5922	107.9	111.44
Sample		Primary Antibody		12	A12	C12	D12	5	vinculin	591	115.665	209287	3.33882e+06	100	14.9871	15102.4	111.74
Sample		Primary Antibody		12	A12	C12	D12	6		635	186.299	4818.46	82243.4		16.0347	43.6	111.89
Sample		Primary Antibody		12	A12	C12	D12	7		659	228.526	2699.19	44327.7		15.428	43.1	111.84
Sample		Primary Antibody		13	A13	C13	D13	1		494	48.66	5911.77	102469		16.2833	170.9	159.22
Sample		Primary Antibody		13	A13	C13	D13	2		516	56.472	13052.5	223928		16.1169	315.2	163.37
Sample		Primary Antibody		13	A13	C13	D13	3		535	62.635	13013.9	231910		16.7409	182.5	166.72
Sample		Primary Antibody		13	A13	C13	D13	4		560	83.927	17883.2	338464		17.7801	139	170.82
Sample		Primary Antibody		13	A13	C13	D13	5	vinculin	591	116.185	289142	4.68278e+06	100	15.2146	13309.8	175.47
Sample		Primary Antibody		13	A13	C13	D13	6		638	187.847	6664	120123		16.934	85.6	181.74
Sample		Primary Antibody		13	A13	C13	D13	7		653	222.939	2618.31	36553.9		13.1153	43.7	183.59
Sample		Primary Antibody		14	A14	C14	D14	1		471	41.312	1341.15	26582.9		18.6206	43.7	194.34
Sample		Primary Antibody		14	A14	C14	D14	2		493	48.87	3845.74	61505.5		15.0246	154.4	201.36
Sample		Primary Antibody		14	A14	C14	D14	3		518	58.093	12219.6	304305		23.3948	355.3	208.54
Sample		Primary Antibody		14	A14	C14	D14	4		555	80.202	13099.8	350754		25.154	84.2	217.77
Sample		Primary Antibody		14	A14	C14	D14	5	vinculin	591	116.229	244651	4.06293e+06	100	15.6013	11966.4	225.36
Sample		Primary Antibody		15	A15	C15	D15	1		493	48.981	387.23	20015.1		48.5575	81.9	107.2
Sample		Primary Antibody		15	A15	C15	D15	2		518	57.038	1737.44	64371.5		34.8057	176.5	109.67
Sample		Primary Antibody		15	A15	C15	D15	3		538	63.372	2386.86	120036		47.2448	110.9	111.54
Sample		Primary Antibody		15	A15	C15	D15	4	vinculin	596	131.894	2323.88	137390	100	55.5402	41.5	116.47
Sample		Primary Antibody		16	A16	C16	D16	1		495	48.455	2118.73	36231.8		16.0651	110	224.96
Sample		Primary Antibody		16	A16	C16	D16	2		518	57.248	6075.2	107557		16.6321	191	236.08
Sample		Primary Antibody		16	A16	C16	D16	3		537	62.643	9879.87	139642		13.278	501.8	244.4
Sample		Primary Antibody		16	A16	C16	D16	4		557	82.739	8185.1	167027		19.1704	49.5	252.38
Sample		Primary Antibody		16	A16	C16	D16	5	vinculin	592	115.445	209578	3.4213e+06	100	15.3361	11348.5	264.63
Sample		Primary Antibody		16	A16	C16	D16	6		654	217.277	2408.74	45206.2		17.631	36.8	281.96
Sample		Primary Antibody		17	A17	C17	D17	1		496	49.077	1757.16	32419.4		17.3325	77.7	226.62
Sample		Primary Antibody		17	A17	C17	D17	2		519	57.202	3647.15	57713.3		14.8658	136.4	239.09
Sample		Primary Antibody		17	A17	C17	D17	3		538	63.872	3989.16	92575.8		21.8013	101.1	247.74
Sample		Primary Antibody		17	A17	C17	D17	4	vinculin	592	115.971	163687	2.61635e+06	100	15.0159	8663.3	265.26
Sample		Primary Antibody		18	A18	C18	D18	1		494	47.9	3701.88	46811.6		11.8795	134.3	267.4
Sample		Primary Antibody		18	A18	C18	D18	2		520	57.524	11878.6	315273		24.9339	241	291.19
Sample		Primary Antibody		18	A18	C18	D18	3		560	81.668	11854.3	324360		25.705	108.5	326.81
Sample		Primary Antibody		18	A18	C18	D18	4	vinculin	592	115.852	187191	3.26865e+06	100	16.4041	6516.7	354.56
Sample		Primary Antibody		19	A19	C19	D19	1		470	41.275	1668.09	34094.4		19.2013	50.7	144.83
Sample		Primary Antibody		19	A19	C19	D19	2		490	47.787	6466.92	108185		15.7159	270.8	147.93
Sample		Primary Antibody		19	A19	C19	D19	3		515	55.485	15915.2	263856		15.5748	596.1	150.76
Sample		Primary Antibody		19	A19	C19	D19	4		536	61.84	17106.8	348237		19.1238	394.9	152.31
Sample		Primary Antibody		19	A19	C19	D19	5		558	79.118	14990.7	328879		20.6103	146.8	153.19
Sample		Primary Antibody		19	A19	C19	D19	6	vinculin	592	114.682	215619	4.28484e+06	100	18.6688	8595	153.23
Sample		Primary Antibody		19	A19	C19	D19	7		637	177.418	6614.92	150389		21.3579	43.8	151.2
Sample		Primary Antibody		19	A19	C19	D19	8		661	229.69	3230.02	67665.2		19.6801	38.2	149.35
Sample		Primary Antibody		20	A20	C20	D20	1	vinculin	593	119.449	3239.75	48595.2	100	14.0912	19.7	5579.78
Sample		Primary Antibody		21	A21	C21	D21	1	vinculin	599	122.655	515.61	5949.64	100	10.8402	5.6	7299.77
Sample		Primary Antibody		22	A22	C22	D22	1	vinculin	592	118.957	843.43	7583.17	100	8.4463	5.4	5001.91
Sample		Primary Antibody		23	A23	C23	D23	1	vinculin	590	117.25	285159	4.5286e+06	100	14.9192	938.3	8582.76
Sample		Primary Antibody		24	A24	C24	D24	1	vinculin	590	115.68	329662	5.0633e+06	100	14.4289	1458.1	5744.86
Sample		Primary Antibody		25	A25	C25	D25	1	vinculin	590	117.011	324620	4.86348e+06	100	14.0747	985.2	11023.1
