# Supplementary material for: Mitochondrial electron transport chain is necessary for NLRP3 inflammasome activation
Source: Nat Immunol. 2022 Apr 28;23(5):692–704. doi: 10.1038/s41590-022-01185-3 (PMC9098388; doi:10.1038/s41590-022-01185-3)
Supplement: Source Data Extended Data Fig. 6 — Peak areas for ProteinSimple Wes. [file 41590_2022_1185_MOESM13_ESM.xlsx]

## Sheet: 2020.09.23 WT N=1 NDI1 N=1 hi
Sample	Attribute	Primary	Attribute	Cap	Sample	Primary	Secondary	Peak	Name	Position	MW(kDa)	Height	Area	%Area	Width	S/N	Baseline
Biot. Ladder		Blocking		1	A1	C1	D1	1	Ldr 12	341	12	11289.3	156463		13.02	2805.1	36.13
Biot. Ladder		Blocking		1	A1	C1	D1	2	Ldr 40	454	40	5005.87	67644.9		12.6947	1293.6	39.47
Biot. Ladder		Blocking		1	A1	C1	D1	3	Ldr 66	526	66	13896.9	134618		9.1002	4076.2	38.14
Biot. Ladder		Blocking		1	A1	C1	D1	4	Ldr 116	566	116	3369.11	87046.3		24.2718	1148.1	35.47
Biot. Ladder		Blocking		1	A1	C1	D1	5	Ldr 180	606	180	5913.67	81773.5		12.9904	1568.7	33.07
Biot. Ladder		Blocking		1	A1	C1	D1	6	Ldr 230	629	230	6257.89	79549.3		11.942	1638	32.34
WT UT		CASP1/VINC		12	A12	C12	D12	1	caspase1	401	29.852	113.96	1370.36	0.02	11.2965	4.8	223.14
		CASP1/VINC		12	A12	C12	D12	2		432	36.899	1054.31	8652.35		7.7096	60	238.31
		CASP1/VINC		12	A12	C12	D12	3		451	41.749	6312.57	112267		16.7076	426.5	247.06
		CASP1/VINC		12	A12	C12	D12	4	procaspase	486	52.756	391292	3.82794e+06	51.31	9.1904	35326.3	262.01
		CASP1/VINC		12	A12	C12	D12	5		511	60.857	1953.26	25953.4		12.4825	52.6	271.71
		CASP1/VINC		12	A12	C12	D12	6	vinculin	571	114.717	268220	3.63166e+06	48.68	12.7199	20195.2	291.5
WT LPS		CASP1/VINC		13	A13	C13	D13	1	caspase1	398	28.287	136.88	1111.65	0.01	7.6293	4.8	299.3
		CASP1/VINC		13	A13	C13	D13	2		435	37.494	2542.66	21188.5		7.8285	54.9	316.11
		CASP1/VINC		13	A13	C13	D13	3		452	41.89	7618.66	70824.2		8.7331	160	322.12
		CASP1/VINC		13	A13	C13	D13	4		466	46.471	20965.1	226553		10.1518	102.4	326.3
		CASP1/VINC		13	A13	C13	D13	5	procaspase	487	52.939	642573	5.76669e+06	56.99	8.4309	26339	331.3
		CASP1/VINC		13	A13	C13	D13	6		513	61.132	4249.43	38030.3		8.4075	77.6	335.49
		CASP1/VINC		13	A13	C13	D13	7	vinculin	572	115.899	338852	4.35078e+06	43	12.0622	11488.2	337.46
WT LPS ATP		CASP1/VINC		14	A14	C14	D14	1	caspase1	403	29.832	7643.49	82049.3	0.9	10.0844	432.5	267.09
		CASP1/VINC		14	A14	C14	D14	2		433	36.537	2016.98	18047		8.4056	63.5	279.4
		CASP1/VINC		14	A14	C14	D14	3		452	42.218	11938.8	218951		17.2288	401.3	287.9
		CASP1/VINC		14	A14	C14	D14	4	procaspase	487	52.668	495485	4.89355e+06	53.42	9.2781	29153.8	304.41
		CASP1/VINC		14	A14	C14	D14	5		514	61.147	2631.95	32531.8		11.6117	63.5	317.41
		CASP1/VINC		14	A14	C14	D14	6	vinculin	572	115.236	305461	4.18488e+06	45.68	12.8705	14843.1	343.99
WT LPS Myxothiazol		CASP1/VINC		15	A15	C15	D15	1	caspase1	399	29.605	167.38	1537.59	0.02	8.6299	5.7	250.07
		CASP1/VINC		15	A15	C15	D15	2		433	36.727	1830.46	19084.4		9.7946	46.8	259.52
		CASP1/VINC		15	A15	C15	D15	3		452	41.744	8464.63	99324.2		11.0234	200	264.97
		CASP1/VINC		15	A15	C15	D15	4	procaspase	486	52.448	432180	4.2254e+06	50.54	9.1848	20955.5	275
		CASP1/VINC		15	A15	C15	D15	5		512	61.335	2868.45	31137.1		10.1976	57.6	282.86
		CASP1/VINC		15	A15	C15	D15	6	vinculin	571	113.22	276589	4.13283e+06	49.44	14.0372	9802.1	301.18
WT LPS Myxothiazol ATP		CASP1/VINC		16	A16	C16	D16	1	caspase1	403	30.334	3274.64	41486.8	0.41	11.9018	127.3	320.18
		CASP1/VINC		16	A16	C16	D16	2		433	37.285	1550.22	16401.3		9.9393	46.1	342.47
		CASP1/VINC		16	A16	C16	D16	3		452	42.888	12520.6	272715		20.4621	232.7	355.5
		CASP1/VINC		16	A16	C16	D16	4	procaspase	486	52.599	388866	4.53419e+06	44.58	10.9539	15415.2	376.92
		CASP1/VINC		16	A16	C16	D16	5	vinculin	571	113.1	309260	5.5958e+06	55.01	16.9983	7553.1	421.29
NDI1 UT		CASP1/VINC		17	A17	C17	D17	1	caspase1	397	27.718	92.48	1009.3	0.01	10.253	4.2	258.31
		CASP1/VINC		17	A17	C17	D17	2		434	37.119	2674.69	26530.4		9.3183	88.4	277.67
		CASP1/VINC		17	A17	C17	D17	3		452	41.788	8311.24	106746		12.0657	220.6	285.53
		CASP1/VINC		17	A17	C17	D17	4	procaspase	486	52.793	523893	4.9752e+06	50.95	8.9214	25175.8	297.9
		CASP1/VINC		17	A17	C17	D17	5		513	60.849	3392.01	39067.9		10.8201	43.5	305.6
		CASP1/VINC		17	A17	C17	D17	6	vinculin	571	115.256	332712	4.78864e+06	49.04	13.5211	12284.3	316.8
NDI1 LPS		CASP1/VINC		18	A18	C18	D18	1	caspase1	410	32.213	244.47	2670.99	0.03	10.2638	-1.9	272.48
		CASP1/VINC		18	A18	C18	D18	2		434	37.139	3257.87	34105.8		9.8347	123.6	286.54
		CASP1/VINC		18	A18	C18	D18	3		452	41.774	12147.8	154531		11.9505	320	294.72
		CASP1/VINC		18	A18	C18	D18	4	procaspase	487	52.739	579621	5.81171e+06	54.74	9.4195	33286.2	305.43
		CASP1/VINC		18	A18	C18	D18	5		512	60.791	3765.75	42021.8		10.4831	78.2	309.33
		CASP1/VINC		18	A18	C18	D18	6	vinculin	572	116.375	335500	4.80265e+06	45.24	13.448	14987	308.41
		CASP1/VINC		18	A18	C18	D18	7		610	170.454	2901.37	32375.1		10.4828	31	302.15
		CASP1/VINC		18	A18	C18	D18	8		645	235.626	2553.88	28320.6		10.4177	23.1	293.84
NDI1 LPS ATP		CASP1/VINC		19	A19	C19	D19	1	caspase1	403	30.11	7709.32	81496.4	0.83	9.9309	365.5	213.27
		CASP1/VINC		19	A19	C19	D19	2		433	37.339	1470.96	15111.2		9.6509	21	221.9
		CASP1/VINC		19	A19	C19	D19	3		452	42.344	10281	158723		14.5035	216.9	226.64
		CASP1/VINC		19	A19	C19	D19	4	procaspase	486	52.879	481998	4.95144e+06	50.49	9.6506	23716	233.95
		CASP1/VINC		19	A19	C19	D19	5		514	61.613	3339.67	42213.3		11.8745	75.8	239.03
		CASP1/VINC		19	A19	C19	D19	6		535	78.647	4326.5	58119.8		12.6199	38.7	242.39
		CASP1/VINC		19	A19	C19	D19	7	vinculin	571	115.738	331044	4.77308e+06	48.68	13.5451	12648.8	247.55
		CASP1/VINC		19	A19	C19	D19	8		616	182.751	1969.51	24056		11.4745	21.1	253.4
		CASP1/VINC		19	A19	C19	D19	9		632	215.817	2056.74	25127.9		11.4774	17.5	255.46
NDI1 LPS Myxothiazol		CASP1/VINC		20	A20	C20	D20	1	caspase1	411	31.518	143.84	1869.42	0.02	12.2096	4.6	246.93
		CASP1/VINC		20	A20	C20	D20	2		437	36.959	1213.37	11483.1		8.8907	52.4	260.99
		CASP1/VINC		20	A20	C20	D20	3		454	42.834	7887.05	158344		18.8605	95.6	268.64
		CASP1/VINC		20	A20	C20	D20	4	procaspase	489	52.758	444986	4.71671e+06	50.27	9.9577	30679.2	280.89
		CASP1/VINC		20	A20	C20	D20	5	vinculin	573	115.353	308533	4.66341e+06	49.71	14.1994	15717.6	294.7
NDI1 LPS Myxothiazol ATP		CASP1/VINC		21	A21	C21	D21	1	caspase1	405	30.144	3548.02	39038.7	0.47	10.3366	149.2	165.55
		CASP1/VINC		21	A21	C21	D21	2		433	36.734	2286.85	26018		10.6882	56.8	169.03
		CASP1/VINC		21	A21	C21	D21	3		453	42.429	10720.2	161264		14.132	267.9	171.76
		CASP1/VINC		21	A21	C21	D21	4	procaspase	486	52.634	394179	4.06711e+06	49.34	9.693	17822.4	177.17
		CASP1/VINC		21	A21	C21	D21	5		512	60.975	3297.18	40336.8		11.4928	66	182.63
		CASP1/VINC		21	A21	C21	D21	6		544	89.189	6969.87	76686.3		10.3362	46.6	191.33
		CASP1/VINC		21	A21	C21	D21	7	vinculin	571	114.547	277950	4.1363e+06	50.18	13.9802	9461.1	200.81
Sample		Primary Antibody		22	A22	C22	D22	1		480	39.4	46.19	722.807		14.7002	28.6	24.49
Sample		Primary Antibody		22	A22	C22	D22	2		521	51.074	75.03	361.27		4.5236	44.1	21.29
Sample		Primary Antibody		22	A22	C22	D22	3		564	64.939	74.91	1269.36		15.9195	35.6	14.43

## Sheet: 2020.11.24 WT N=2 NDI1 N=2 hi
Sample	Attribute	Primary	Attribute	Cap	Sample	Primary	Secondary	Peak	Name	Position	MW(kDa)	Height	Area	%Area	Width	S/N	Baseline
Biot. Ladder		Blocking		1	A1	C1	D1	1	Ldr 12	332	12	11964.7	171628		13.4758	1762.8	75.48
Biot. Ladder		Blocking		1	A1	C1	D1	2	Ldr 40	452	40	7227.1	105084		13.6596	1081.2	103.56
Biot. Ladder		Blocking		1	A1	C1	D1	3	Ldr 66	527	66	23360.8	263359		10.5908	4106.3	102.03
Biot. Ladder		Blocking		1	A1	C1	D1	4	Ldr 116	570	116	7058.74	148291		19.7358	1080.6	96.69
Biot. Ladder		Blocking		1	A1	C1	D1	5	Ldr 180	614	180	5809.99	149405		24.1579	807.2	89.11
Biot. Ladder		Blocking		1	A1	C1	D1	6	Ldr 230	638	230	9756.08	137839		13.2729	1305.1	84.43
NDI1 1 UT		Primary Antibody		2	A2	C2	D2	1	caspase1	395	29.833	0.01	0.138	0	13.0037	1.8	246.16
		Primary Antibody		2	A2	C2	D2	2		427	36.837	1779.36	17903.2		9.4523	70.2	286.2
		Primary Antibody		2	A2	C2	D2	3		447	42.537	5997.76	125900		19.72	162.3	312.4
		Primary Antibody		2	A2	C2	D2	4	procaspase	482	52.813	274445	3.25447e+06	48.67	11.1402	12862.1	356.56
		Primary Antibody		2	A2	C2	D2	5	vinculin	569	115.316	204212	3.43212e+06	51.33	15.7888	6553.6	421.77
NDI1 1 LPS		Primary Antibody		3	A3	C3	D3	1	caspase1	385	28.566	20.01	273.419	0	12.8346	2.7	228.63
		Primary Antibody		3	A3	C3	D3	2		426	36.93	1967.71	20397.2		9.7382	82.2	264.98
		Primary Antibody		3	A3	C3	D3	3		446	42.615	8925.53	183239		19.2864	246.8	280.09
		Primary Antibody		3	A3	C3	D3	4	procaspase	481	52.833	335117	3.92736e+06	49.87	11.0096	19392.9	302.3
		Primary Antibody		3	A3	C3	D3	5	vinculin	569	114.998	237319	3.94799e+06	50.13	15.6283	9528.1	333.56
NDI1 1 LPS ATP		Primary Antibody		4	A4	C4	D4	1	caspase1	397	30.547	8017.75	99282.1	1.51	11.6329	358.2	180.56
		Primary Antibody		4	A4	C4	D4	2		426	37.579	743.6	7399.13		9.3478	20.4	185.72
		Primary Antibody		4	A4	C4	D4	3		446	42.832	9645.97	214487		20.8893	322	188.49
		Primary Antibody		4	A4	C4	D4	4	procaspase	480	52.813	250234	2.83896e+06	43.29	10.6581	11504.6	192.22
		Primary Antibody		4	A4	C4	D4	5	vinculin	568	114.819	221878	3.61904e+06	55.19	15.3231	7133.1	200.94
NDI1 1 LPS Myxothiazol		Primary Antibody		5	A5	C5	D5	1	caspase1	403	30.948	36.86	565.324	0.01	14.4074	-0.7	242.76
		Primary Antibody		5	A5	C5	D5	2		425	37.065	860.49	9492.43		10.3633	38.6	257.8
		Primary Antibody		5	A5	C5	D5	3		444	42.553	4608.07	101670		20.7272	28.7	268.69
		Primary Antibody		5	A5	C5	D5	4	procaspase	480	52.474	221649	2.70847e+06	44.61	11.4796	11206.1	284.49
		Primary Antibody		5	A5	C5	D5	5	vinculin	569	113.971	186632	3.36308e+06	55.39	16.9285	5897.1	301.44
NDI1 1 LPS Myxothiazol ATP		Primary Antibody		6	A6	C6	D6	1	caspase1	397	30.496	1177.22	15257.7	0.36	12.1759	56.6	224.85
		Primary Antibody		6	A6	C6	D6	2		447	42.494	3410.93	70866.6		19.5181	70.9	235.71
		Primary Antibody		6	A6	C6	D6	3	procaspase	481	52.75	161147	1.85797e+06	43.41	10.8314	8040.8	234.12
		Primary Antibody		6	A6	C6	D6	4	vinculin	569	114.953	143889	2.40678e+06	56.23	15.7137	4978.2	213.26
WT 1 UT		Primary Antibody		7	A7	C7	D7	1	caspase1	400	30.054	81.34	1222.27	0.02	14.1171	1	248.4
		Primary Antibody		7	A7	C7	D7	2		424	35.962	640.26	6883.19		10.0995	38.7	271.63
		Primary Antibody		7	A7	C7	D7	3		443	40.561	3580.44	72965.8		19.1448	47.5	288
		Primary Antibody		7	A7	C7	D7	4	procaspase	479	51.592	279478	3.36462e+06	47.51	11.3098	14327.3	314.16
		Primary Antibody		7	A7	C7	D7	5	vinculin	568	113.022	208487	3.71565e+06	52.47	16.7426	6818.8	352.12
WT 1 LPS		Primary Antibody		8	A8	C8	D8	1	caspase1	396	28.91	42.19	566.557	0.01	12.6143	2.4	233.47
		Primary Antibody		8	A8	C8	D8	2		428	37.358	735.55	7623.29		9.7364	31.5	250.48
		Primary Antibody		8	A8	C8	D8	3		447	42.828	3920.19	71624.6		17.1642	65.5	257.43
		Primary Antibody		8	A8	C8	D8	4	procaspase	482	53.17	265176	2.85431e+06	48.65	10.112	14588.7	265.56
		Primary Antibody		8	A8	C8	D8	5	vinculin	568	116.359	196300	3.0117e+06	51.34	14.4131	7867.6	273.21
WT 1 LPS ATP		Primary Antibody		9	A9	C9	D9	1	caspase1	399	30.399	4634.27	55908.7	0.97	11.3335	225.9	189.48
		Primary Antibody		9	A9	C9	D9	2		448	42.754	6486.61	138544		20.0649	195.3	193.84
		Primary Antibody		9	A9	C9	D9	3	procaspase	483	52.965	234795	2.56158e+06	44.34	10.2491	11934.9	196.46
		Primary Antibody		9	A9	C9	D9	4	vinculin	569	114.996	197792	3.15944e+06	54.69	15.0061	7007.9	210.29
WT 1 LPS Myxothiazol		Primary Antibody		10	A10	C10	D10	1	caspase1	402	31.192	13.29	210.752	0.02	14.8944	3.9	145.71
		Primary Antibody		10	A10	C10	D10	2	procaspase	481	52.886	24438	290979	20.83	11.1857	2378.5	195.28
		Primary Antibody		10	A10	C10	D10	3	vinculin	569	114.564	59178.3	1.10562e+06	79.15	17.5514	3491.9	220.32
WT 1 LPS Myxothiazol ATP		Primary Antibody		11	A11	C11	D11	1	caspase1	399	30.61	32.54	456.22	0.05	13.1693	4.1	114.43
		Primary Antibody		11	A11	C11	D11	2	procaspase	482	53.051	14041.7	146713	15.9	9.8156	1191.7	133.08
		Primary Antibody		11	A11	C11	D11	3	vinculin	568	115.09	47120.6	775607	84.05	15.4632	2729.5	142.99
NDI1 2 UT		Primary Antibody		12	A12	C12	D12	1	caspase1	404	31.548	6.86	88.166	0	12.0677	0.6	225.79
		Primary Antibody		12	A12	C12	D12	2		446	42.489	3979.86	71435.4		16.8621	160.7	253.9
		Primary Antibody		12	A12	C12	D12	3	procaspase	481	52.96	289350	3.03787e+06	42.89	9.8631	21078.2	274.47
		Primary Antibody		12	A12	C12	D12	4	vinculin	569	116.299	256520	4.04541e+06	57.11	14.8153	13306.5	316.17
NDI1 2 LPS		Primary Antibody		13	A13	C13	D13	1	caspase1	413	34.159	217.47	2948.81	0.04	12.7385	1.9	244.92
		Primary Antibody		13	A13	C13	D13	2	procaspase	481	52.511	325102	3.47902e+06	47.41	10.0532	16569.5	288.33
		Primary Antibody		13	A13	C13	D13	3	vinculin	569	115.128	248624	3.85571e+06	52.55	14.569	9165.7	326.08
NDI1 2 LPS ATP		Primary Antibody		14	A14	C14	D14	1	caspase1	397	29.918	1796.21	23421.2	0.36	12.2495	106.4	168.42
		Primary Antibody		14	A14	C14	D14	2		447	42.056	4826.07	91430.4		17.7977	117	170.38
		Primary Antibody		14	A14	C14	D14	3	procaspase	481	52.712	290526	2.90911e+06	44.66	9.4068	18386.8	173.04
		Primary Antibody		14	A14	C14	D14	4	vinculin	568	116.464	245639	3.58172e+06	54.98	13.6982	12013.8	194.87
NDI1 2 LPS Myxothiazol		Primary Antibody		15	A15	C15	D15	1	caspase1	400	31.216	41.83	560.801	0.01	12.5957	2.6	233.63
		Primary Antibody		15	A15	C15	D15	2	procaspase	482	52.949	306333	3.19213e+06	44.18	9.7894	23973.7	271.58
		Primary Antibody		15	A15	C15	D15	3	vinculin	569	115.131	253579	4.03268e+06	55.81	14.9399	13728	298.83
NDI1 2 LPS Myxothiazol ATP		Primary Antibody		16	A16	C16	D16	1	caspase1	392	28.453	50.29	697.279	0.01	13.0243	6.5	234.55
		Primary Antibody		16	A16	C16	D16	2		428	37.341	245.13	2619.95		10.0405	22.4	269.86
		Primary Antibody		16	A16	C16	D16	3		445	42.659	2639.65	48930.8		17.4142	35.9	283.58
		Primary Antibody		16	A16	C16	D16	4	procaspase	481	52.88	235916	2.52177e+06	43.5	10.0419	20810.7	306.83
		Primary Antibody		16	A16	C16	D16	5	vinculin	568	115.56	207279	3.27425e+06	56.48	14.8397	13000.1	335.48
		Primary Antibody		16	A16	C16	D16	6		639	228.358	851.61	12734.7		14.048	30.1	337.29
WT 2 UT		Primary Antibody		17	A17	C17	D17	1	caspase1	403	31.32	34.6	459.589	0.01	12.4778	2.9	220.69
		Primary Antibody		17	A17	C17	D17	2		447	42.753	3168.63	53168.2		15.7634	134.3	258.01
		Primary Antibody		17	A17	C17	D17	3	procaspase	482	53.405	260055	2.66323e+06	44.39	9.6208	16368.8	284.72
		Primary Antibody		17	A17	C17	D17	4	vinculin	568	118.002	227564	3.33627e+06	55.6	13.7729	11138.7	330.4
WT 2 LPS		Primary Antibody		18	A18	C18	D18	1	caspase1	392	29.003	28.64	364.593	0	11.9595	3.7	252.5
		Primary Antibody		18	A18	C18	D18	2		429	37.274	1145.77	10768.9		8.8296	50.6	268.58
		Primary Antibody		18	A18	C18	D18	3		447	42.094	6591.76	125922		17.946	178.5	273.73
		Primary Antibody		18	A18	C18	D18	4	procaspase	482	52.701	350917	3.82226e+06	47.25	10.2325	18373.3	279.85
		Primary Antibody		18	A18	C18	D18	5	vinculin	568	114.628	269459	4.26702e+06	52.75	14.8765	9981.1	282.91
WT 2 LPS ATP		Primary Antibody		19	A19	C19	D19	1	caspase1	397	30.318	9075.6	113256	1.38	11.7234	432	248.8
		Primary Antibody		19	A19	C19	D19	2		427	37.129	1266.28	13026.6		9.6642	37.4	262.81
		Primary Antibody		19	A19	C19	D19	3		447	42.862	8633.97	187642		20.4168	243.6	270.89
		Primary Antibody		19	A19	C19	D19	4	procaspase	481	52.689	322073	3.65283e+06	44.65	10.6547	16188.2	282.46
		Primary Antibody		19	A19	C19	D19	5	vinculin	569	115.795	263594	4.41561e+06	53.97	15.737	8822.9	301.21
WT 2 LPS Myxothiazol		Primary Antibody		20	A20	C20	D20	1	caspase1	397	29.755	11.43	153.653	0	12.632	0.3	233.74
		Primary Antibody		20	A20	C20	D20	2		447	42.32	3147.94	60017.2		17.9109	76.1	282.17
		Primary Antibody		20	A20	C20	D20	3	procaspase	482	53.206	259338	2.84182e+06	46.28	10.2943	14118.4	311.97
		Primary Antibody		20	A20	C20	D20	4	vinculin	568	117.429	216939	3.29875e+06	53.72	14.285	8877.4	353.99
WT 2 LPS Myxothiazol ATP		Primary Antibody		21	A21	C21	D21	1	caspase1	398	30.034	4559.03	56450.6	0.91	11.6323	238.3	195.86
		Primary Antibody		21	A21	C21	D21	2		447	41.985	5166.59	103040		18.7357	187.9	204.86
		Primary Antibody		21	A21	C21	D21	3	procaspase	481	52.514	241511	2.66825e+06	42.98	10.379	13410.7	208.27
		Primary Antibody		21	A21	C21	D21	4	vinculin	568	115.04	219216	3.48398e+06	56.11	14.9304	8550.1	215.76

## Sheet: 2020.12.02 WT N=1 NDI1 N=1 hi
Sample	Attribute	Primary	Attribute	Cap	Sample	Primary	Secondary	Peak	Name	Position	MW(kDa)	Height	Area	%Area	Width	S/N	Baseline
Biot. Ladder		Blocking		1	A1	C1	D1	1	Ldr 12	336	12	18422.3	298616		15.2278	5839.6	36.79
Biot. Ladder		Blocking		1	A1	C1	D1	2	Ldr 40	454	40	13737.4	215761		14.7549	4520.9	69.56
Biot. Ladder		Blocking		1	A1	C1	D1	3	Ldr 66	527	66	36566.3	440728		11.3229	15091.3	82.45
Biot. Ladder		Blocking		1	A1	C1	D1	4	Ldr 116	569	116	11006.4	256493		21.8927	3944.2	87.84
Biot. Ladder		Blocking		1	A1	C1	D1	5	Ldr 180	612	180	9726.6	244381		23.6033	3143.9	92.15
Biot. Ladder		Blocking		1	A1	C1	D1	6	Ldr 230	637	230	15024.4	215296		13.4619	4691.6	94.19
WT UT		Primary Antibody		2	A2	C2	D2	1	casp1	406	31.787	223.8	3820.32	0.04	16.0364	-1.6	336.16
		Primary Antibody		2	A2	C2	D2	2		429	36.885	1508.59	17261.7		10.7493	48.8	349.36
		Primary Antibody		2	A2	C2	D2	3		449	42.472	9458.85	222673		22.1155	129.7	357.09
		Primary Antibody		2	A2	C2	D2	4	procasp	483	52.197	369078	5.1224e+06	51.96	13.0384	15905.7	362.81
		Primary Antibody		2	A2	C2	D2	5	vinculin	569	113.554	258993	4.73259e+06	48	17.1664	7398.1	341.71
WT LPS		Primary Antibody		3	A3	C3	D3	1	casp1	397	29.361	12.83	193.936	0	14.2019	1	383.15
		Primary Antibody		3	A3	C3	D3	2		428	37.055	2033.17	22018.2		10.1736	62.5	435.37
		Primary Antibody		3	A3	C3	D3	3		445	42.276	11239.8	261924		21.892	74.8	465.54
		Primary Antibody		3	A3	C3	D3	4	procasp	481	52.36	423977	5.84119e+06	53.43	12.9427	12366.4	528.31
		Primary Antibody		3	A3	C3	D3	5	vinculin	569	114.435	283585	5.09161e+06	46.57	16.8671	5693.7	630.54
WT LPS ATP		Primary Antibody		4	A4	C4	D4	1	casp1	399	30.155	16037.5	232204	3.17	13.6019	575.9	308.32
		Primary Antibody		4	A4	C4	D4	2		448	42.38	12002.3	281523		22.0352	343	319.59
		Primary Antibody		4	A4	C4	D4	3	procasp	482	52.29	230290	3.05141e+06	41.61	12.4478	8772.2	322.32
		Primary Antibody		4	A4	C4	D4	4	vinculin	569	113.029	223042	4.04901e+06	55.22	17.0542	5629	317.14
WT LPS Myxothiazol		Primary Antibody		5	A5	C5	D5	1	casp1	400	30.91	26.45	382.068	0.01	13.5725	2.3	323.17
		Primary Antibody		5	A5	C5	D5	2		428	37.118	1602.89	29440.5		17.2548	35.2	337.52
		Primary Antibody		5	A5	C5	D5	3	procasp	483	52.262	251448	3.26985e+06	48.13	12.2165	9024.5	354.22
		Primary Antibody		5	A5	C5	D5	4	vinculin	569	111.748	198644	3.52401e+06	51.87	16.6659	4917.9	356.59
WT LPS Myxothiazol ATP		Primary Antibody		6	A6	C6	D6	1		372	25.261	1623.24	28283.1		16.3686	22.2	333.86
		Primary Antibody		6	A6	C6	D6	2	casp1	400	30.508	14986	214428	2.8	13.442	417.3	348.27
		Primary Antibody		6	A6	C6	D6	3		429	36.696	1830.67	20983.6		10.7681	36.1	358.95
		Primary Antibody		6	A6	C6	D6	4		450	42.427	11935.9	268910		21.1651	241.3	364.17
		Primary Antibody		6	A6	C6	D6	5	procasp	483	52.164	232679	3.0365e+06	39.62	12.2598	6989.2	368.43
		Primary Antibody		6	A6	C6	D6	6	vinculin	570	111.036	236776	4.41366e+06	57.59	17.5118	4406.7	359.68
NDI1 UT		Primary Antibody		7	A7	C7	D7	1	casp1	389	28.474	93.19	1434.93	0.02	14.4658	3.2	351.25
		Primary Antibody		7	A7	C7	D7	2		427	36.552	1431.74	25639.4		16.8233	26.2	369.07
		Primary Antibody		7	A7	C7	D7	3	procasp	481	51.759	341053	4.56594e+06	49.09	12.577	14321.1	367.98
		Primary Antibody		7	A7	C7	D7	4	vinculin	569	112.357	259162	4.73434e+06	50.9	17.1615	7150.8	332.21
		Primary Antibody		7	A7	C7	D7	5		640	221.308	1271.73	22024.3		16.2695	19.7	307.36
NDI1 LPS		Primary Antibody		8	A8	C8	D8	1	casp1	409	31.631	123	1612.21	0.02	12.3139	0.9	313.91
		Primary Antibody		8	A8	C8	D8	2		430	37.451	1044.8	10798.8		9.7098	19	321.18
		Primary Antibody		8	A8	C8	D8	3		450	42.529	8228.21	157673		18.002	42.1	325.81
		Primary Antibody		8	A8	C8	D8	4	procasp	485	52.428	413192	5.22673e+06	52.29	11.8835	20301.4	329.05
		Primary Antibody		8	A8	C8	D8	5		538	80.578	4174.8	63770.8		14.3501	41.1	324.18
		Primary Antibody		8	A8	C8	D8	6	vinculin	571	112.778	276264	4.76661e+06	47.69	16.2089	9246.4	316.52
		Primary Antibody		8	A8	C8	D8	7		640	218.585	1027.12	14315.8		13.0937	19.2	293.24
NDI1 LPS ATP		Primary Antibody		9	A9	C9	D9	1	casp1	401	30.396	14624.9	213405	2.96	13.7082	491.7	443.84
		Primary Antibody		9	A9	C9	D9	2		449	42.62	10739.3	254779		22.2872	234.7	543.84
		Primary Antibody		9	A9	C9	D9	3	procasp	483	51.973	219898	3.0571e+06	42.37	13.0604	7476.1	609.47
		Primary Antibody		9	A9	C9	D9	4	vinculin	570	112.009	219545	3.94461e+06	54.67	16.879	5169.8	707.31
NDI1 LPS Myxothiazol		Primary Antibody		10	A10	C10	D10	1	casp1	402	30.825	52.96	905.097	0.02	16.0566	6.2	328.93
		Primary Antibody		10	A10	C10	D10	2		448	41.485	2963.54	64782.1		20.5358	52.7	345.75
		Primary Antibody		10	A10	C10	D10	3	procasp	483	52.175	186858	2.52503e+06	47.84	12.6948	10009.1	344.28
		Primary Antibody		10	A10	C10	D10	4		512	60.457	1765.01	20909.2		11.129	35.8	336.55
		Primary Antibody		10	A10	C10	D10	5	vinculin	570	110.911	148318	2.7522e+06	52.14	17.4322	5179.4	311.86
NDI1 LPS Myxothiazol ATP		Primary Antibody		11	A11	C11	D11	1	casp1	402	30.659	2623.5	34476.8	2	12.3457	117.6	335.36
		Primary Antibody		11	A11	C11	D11	2		451	42.825	4797.24	112794		22.0883	87.3	363.26
		Primary Antibody		11	A11	C11	D11	3	procasp	483	51.358	124472	1.69154e+06	98	12.7667	5135.4	371.25
		Primary Antibody		11	A11	C11	D11	4	vinculin	570	104.881	133255	2.63259e+06		18.5595	3365.2	367.24
		Primary Antibody		11	A11	C11	D11	5		581	118	0	0	0	0	0	0

## Sheet: 2021.03.01 WT N=2 NDI1 N=2 i
Sample	Attribute	Primary	Attribute	Cap	Sample	Primary	Secondary	Peak	Name	Position	MW(kDa)	Height	Area	%Area	Width	S/N	Baseline
Biot. Ladder		Blocking		1	A1	C1	D1	1	Ldr 12	353	12	5238.83	67834		12.1641	4679.6	8.02
Biot. Ladder		Blocking		1	A1	C1	D1	2	Ldr 40	469	40	3445.84	46745.1		12.7441	3006.9	12.9
Biot. Ladder		Blocking		1	A1	C1	D1	3	Ldr 66	541	66	12019.7	124948		9.7657	11837.6	14.03
Biot. Ladder		Blocking		1	A1	C1	D1	4	Ldr 116	582	116	3579.36	68148		17.8861	3132.8	14.18
Biot. Ladder		Blocking		1	A1	C1	D1	5	Ldr 180	624	180	2772.32	65220.8		22.1009	2332	14.05
Biot. Ladder		Blocking		1	A1	C1	D1	6	Ldr 230	647	230	4551.45	59620.1		12.3058	3607.4	13.88
NDI1 1 UT		Primary Antibody		2	A2	C2	D2	1	casp1	407	27.287	74.06	1044.17	0.02	13.2458	0.9	248.4
		Primary Antibody		2	A2	C2	D2	2		444	36.654	4118.76	37850.3		8.6332	179.2	269.78
		Primary Antibody		2	A2	C2	D2	3		464	42.375	11818.4	257728		20.4866	585.4	275.03
		Primary Antibody		2	A2	C2	D2	4	procasp	497	52.846	272073	3.21399e+06	50.11	11.0975	14568.8	275.95
		Primary Antibody		2	A2	C2	D2	5	vinculin	582	116.769	198239	3.19865e+06	49.87	15.1581	7763.3	250.75
		Primary Antibody		2	A2	C2	D2	6		656	241.347	2331	39657.3		15.9826	40.2	224.03
NDI1 1 LPS		Primary Antibody		3	A3	C3	D3	1	casp1	419	30.357	7.95	78.911	0.02	9.3198	5.8	76.17
		Primary Antibody		3	A3	C3	D3	2		464	42.289	328.29	5385.4		15.4108	40.3	94.63
		Primary Antibody		3	A3	C3	D3	3	procasp	498	53.382	25544.8	251568	52.26	9.2517	4314.7	108.43
		Primary Antibody		3	A3	C3	D3	4	vinculin	580	118.032	16911	229743	47.72	12.7626	2354	141.97
		Primary Antibody		3	A3	C3	D3	5		638	217.382	219.54	3085.55		13.2033	24.8	166.57
NDI1 1 LPS ATP		Primary Antibody		4	A4	C4	D4	1		384	23.838	2021.09	28333.5		13.1699	46.3	255.05
		Primary Antibody		4	A4	C4	D4	2	casp1	412	30.194	12768.1	160862	2.21	11.8357	600.8	271.61
		Primary Antibody		4	A4	C4	D4	3		442	37.088	5309.76	53005.8		9.3781	171.5	285.2
		Primary Antibody		4	A4	C4	D4	4		462	42.758	16804.7	342178		19.1288	710.2	292.31
		Primary Antibody		4	A4	C4	D4	5	procasp	495	53.057	279363	3.25887e+06	44.84	10.9589	13588.9	301.45
		Primary Antibody		4	A4	C4	D4	6	vinculin	579	116.324	233043	3.84824e+06	52.95	15.5129	7890.4	317.6
		Primary Antibody		4	A4	C4	D4	7		655	246.476	3329.21	51340.1		14.4871	44.8	336.48
NDI1 1 LPS Myxothiazol		Primary Antibody		5	A5	C5	D5	1	casp1	413	30.358	104.25	1474.2	0.02	13.2852	-0.3	288.73
		Primary Antibody		5	A5	C5	D5	2		443	36.824	6401.45	62489.7		9.1706	293.1	311.73
		Primary Antibody		5	A5	C5	D5	3		462	42.462	14543.5	310633		20.0653	786.4	322.81
		Primary Antibody		5	A5	C5	D5	4	procasp	496	52.965	291117	3.36559e+06	47.2	10.8608	16966	336.94
		Primary Antibody		5	A5	C5	D5	5	vinculin	579	116.03	234206	3.76405e+06	52.78	15.0982	9956.9	350.3
		Primary Antibody		5	A5	C5	D5	6		653	242.837	3641.45	62079.9		16.0156	89.2	352.86
NDI1 1 LPS Myxothiazol ATP		Primary Antibody		6	A6	C6	D6	1	casp1	415	30.005	373.35	5107.85	0.36	12.8526	24.3	132.78
		Primary Antibody		6	A6	C6	D6	2		464	42.38	1291.58	23219		16.8884	97.9	144.99
		Primary Antibody		6	A6	C6	D6	3	procasp	497	53.305	64895.6	658238	46.23	9.5287	5474.2	149.61
		Primary Antibody		6	A6	C6	D6	4	vinculin	579	118.591	53870.9	760630	53.42	13.2644	3682.5	153.87
NDI1 2 UT		Primary Antibody		7	A7	C7	D7	1	casp1	415	30.811	0.01	0.122	0	11.5067	2	178.08
		Primary Antibody		7	A7	C7	D7	2		463	42.239	2042.01	37660.7		17.326	130.7	231.07
		Primary Antibody		7	A7	C7	D7	3	procasp	496	53.069	103315	1.09227e+06	47.35	9.9319	6977.9	269.22
		Primary Antibody		7	A7	C7	D7	4	vinculin	579	117.919	85096.7	1.21451e+06	52.65	13.4078	4619.9	339.6
NDI1 2 LPS		Primary Antibody		8	A8	C8	D8	1	casp1	415	30.035	4408.61	52610.3	1.5	11.2108	298	177.78
		Primary Antibody		8	A8	C8	D8	2		445	37.338	882.13	7105.82		7.5674	51.7	181.72
		Primary Antibody		8	A8	C8	D8	3		464	42.443	4924.7	95068.1		18.1352	342.5	184.14
		Primary Antibody		8	A8	C8	D8	4	procasp	497	53.196	148755	1.51329e+06	43.28	9.557	10646.1	188.6
		Primary Antibody		8	A8	C8	D8	5		550	84.183	2166.84	34544.1		14.9766	28.8	197.82
		Primary Antibody		8	A8	C8	D8	6	vinculin	579	117.905	134605	1.93037e+06	55.21	13.4725	7609.2	204.7
NDI1 2 LPS ATP		Primary Antibody		9	A9	C9	D9	1		391	25.164	1843.8	27145.4		13.8309	38.3	223.47
		Primary Antibody		9	A9	C9	D9	2	casp1	415	30.3	19620.6	227768	3.21	10.9056	1046.7	233.18
		Primary Antibody		9	A9	C9	D9	3		464	43.213	12071	246100		19.1529	531.7	253.07
		Primary Antibody		9	A9	C9	D9	4	procasp	496	53.471	285323	2.97206e+06	41.9	9.7856	16011	266.2
		Primary Antibody		9	A9	C9	D9	5	vinculin	578	117.747	262021	3.8937e+06	54.89	13.9603	11198.3	300.94
NDI1 2 LPS myxothiazol		Primary Antibody		10	A10	C10	D10	1	casp1	410	28.193	0.01	0.113	0	10.6275	0.2	221.92
		Primary Antibody		10	A10	C10	D10	2		444	37.082	1103.9	9173.24		7.8065	66	240.55
		Primary Antibody		10	A10	C10	D10	3		463	42.463	3323.85	61974.3		17.5161	276	250.13
		Primary Antibody		10	A10	C10	D10	4	procasp	497	53.428	150729	1.48717e+06	50.69	9.269	12571.5	265.26
		Primary Antibody		10	A10	C10	D10	5		554	90.824	2460.18	33045.5		12.6187	62.7	282.76
		Primary Antibody		10	A10	C10	D10	6	vinculin	579	118.857	107634	1.44655e+06	49.31	12.6256	7531.6	286.47
NDI1 2 LPS Myxothiazol ATP		Primary Antibody		11	A11	C11	D11	1		386	24.675	2026.94	27366.6		12.6837	54.4	274.1
		Primary Antibody		11	A11	C11	D11	2	casp1	414	30.437	10005.1	115019	1.23	10.7998	525.5	291.03
		Primary Antibody		11	A11	C11	D11	3		443	37.089	8784.83	95701.2		10.2342	306.2	306.72
		Primary Antibody		11	A11	C11	D11	4		462	42.381	20451.2	390421		17.9342	942.4	316
		Primary Antibody		11	A11	C11	D11	5	procasp	495	52.557	354775	4.0672e+06	43.65	10.7699	18668.7	330.28
		Primary Antibody		11	A11	C11	D11	6		520	60.494	2048.8	24997.9		11.4623	24.4	339.57
		Primary Antibody		11	A11	C11	D11	7	vinculin	579	112.741	304491	5.13451e+06	55.11	15.8414	10755.8	356.37
		Primary Antibody		11	A11	C11	D11	8		646	218.701	2838.67	41634.7		13.7787	35.6	367.04
WT1 UT		Primary Antibody		12	A12	C12	D12	1	casp1	410	28.16	0.01	0.109	0	10.2344	1.2	163.51
		Primary Antibody		12	A12	C12	D12	2		445	36.849	359.22	3203.14		8.3769	20.8	180.9
		Primary Antibody		12	A12	C12	D12	3		463	42.003	1126.19	18025.9		15.0367	73.3	190.34
		Primary Antibody		12	A12	C12	D12	4	procasp	497	53.251	83519	790766	46.09	8.8947	6519.8	207.97
		Primary Antibody		12	A12	C12	D12	5	vinculin	578	119.389	71421.3	924935	53.91	12.1661	4796.2	239.75
WT 1 LPS		Primary Antibody		13	A13	C13	D13	1	casp1	408	29.119	48.9	572.391	0.02	10.9974	3.2	220.41
		Primary Antibody		13	A13	C13	D13	2		444	37.237	932.51	7419.36		7.4745	67.1	237.36
		Primary Antibody		13	A13	C13	D13	3		463	43.425	3386.99	69136.8		19.1762	273.5	242.63
		Primary Antibody		13	A13	C13	D13	4	procasp	496	53.571	158936	1.52695e+06	52.08	9.0255	13552.4	247.17
		Primary Antibody		13	A13	C13	D13	5	vinculin	578	118.156	106232	1.40416e+06	47.9	12.4173	7766.5	245.51
WT 1 LPS ATP		Primary Antibody		14	A14	C14	D14	1		387	24.896	1728.38	22344.7		12.1451	49.8	306.55
		Primary Antibody		14	A14	C14	D14	2	casp1	412	30.485	15987.1	186834	2.74	10.9788	755.3	330.97
		Primary Antibody		14	A14	C14	D14	3		441	37.508	2588.57	30834.8		11.1905	64.7	357.74
		Primary Antibody		14	A14	C14	D14	4		462	42.909	14855.4	263144		16.6409	644.4	375.82
		Primary Antibody		14	A14	C14	D14	5	procasp	495	53.018	247493	2.73886e+06	40.17	10.3962	11992	401.58
		Primary Antibody		14	A14	C14	D14	6	vinculin	578	114.629	244347	3.89313e+06	57.09	14.9678	8547.3	447.72
		Primary Antibody		14	A14	C14	D14	7		651	232.24	2235.66	31055.9		13.0499	19.6	459.38
WT1 LPS Myxothiazol		Primary Antibody		15	A15	C15	D15	1	casp1	410	29.897	43.09	476.654	0.01	10.3916	0.5	361.9
		Primary Antibody		15	A15	C15	D15	2		441	37.165	4353.69	46781.9		10.0946	201.8	399.79
		Primary Antibody		15	A15	C15	D15	3		460	42.426	11112.1	169618		14.3397	444.8	419.39
		Primary Antibody		15	A15	C15	D15	4	procasp	494	52.873	301621	3.31511e+06	46.05	10.3253	18294.5	447.55
		Primary Antibody		15	A15	C15	D15	5	vinculin	577	114.773	240056	3.88281e+06	53.94	15.195	10253.1	478.61
		Primary Antibody		15	A15	C15	D15	6		614	167.011	2734.52	35966.6		12.3562	26.9	475.01
		Primary Antibody		15	A15	C15	D15	7		645	231.678	2134.56	27307		12.0181	29.2	463.62
WT 1 LPS Myxothiazol		Primary Antibody		16	A16	C16	D16	1	casp1	411	30.05	8478.4	104594	1.83	11.5894	316.3	272.33
		Primary Antibody		16	A16	C16	D16	2		440	36.76	2319.11	20075.4		8.1322	67.1	283.91
		Primary Antibody		16	A16	C16	D16	3		460	41.849	10410.3	222473		20.0762	372.5	290.93
		Primary Antibody		16	A16	C16	D16	4	procasp	493	52.351	202600	2.3694e+06	41.35	10.9867	7534.1	301.14
		Primary Antibody		16	A16	C16	D16	5	vinculin	577	112.445	194069	3.25568e+06	56.82	15.7599	5039	322.73
WT 2 UT		Primary Antibody		17	A17	C17	D17	1	casp1	414	28.668	69.83	836.421	0.07	11.252	5.4	124.79
		Primary Antibody		17	A17	C17	D17	2		463	42.065	645.77	10395.7		15.1234	53	133.67
		Primary Antibody		17	A17	C17	D17	3	procasp	496	52.856	62028.8	581701	48.42	8.81	7379.4	137.83
		Primary Antibody		17	A17	C17	D17	4	vinculin	577	116.794	47879.1	618759	51.51	12.1407	4924.4	148.17
WT 2 LPS		Primary Antibody		18	A18	C18	D18	1	casp1	413	29.764	6	50.183	0.02	7.862	3.7	82.77
		Primary Antibody		18	A18	C18	D18	2	procasp	497	54.341	15338.4	146024	55.92	8.9436	1876.8	129.79
		Primary Antibody		18	A18	C18	D18	3	vinculin	578	124.575	9210.69	115064	44.06	11.7359	999.6	175.5
WT 2 LPS ATP		Primary Antibody		19	A19	C19	D19	1	casp1	414	30.425	320.69	3819.02	0.64	11.1876	26.3	126.74
		Primary Antibody		19	A19	C19	D19	2		463	42.642	345.71	5374.65		14.6051	33.7	146.36
		Primary Antibody		19	A19	C19	D19	3	procasp	495	53.3	27778.9	267332	44.49	9.0407	2550.9	156.5
		Primary Antibody		19	A19	C19	D19	4	vinculin	577	118.009	24001.5	329793	54.88	12.9084	1826.3	177
WT 2 LPS Myxothiazol		Primary Antibody		20	A20	C20	D20	1	casp1	405	28.578	60.06	804.048	0.01	12.5775	3.2	278.4
		Primary Antibody		20	A20	C20	D20	2		441	37.068	1811.31	18396.4		9.5413	70.4	310.9
		Primary Antibody		20	A20	C20	D20	3		460	42.908	6708.24	144875		20.2886	178	325.04
		Primary Antibody		20	A20	C20	D20	4	procasp	493	52.562	264886	3.0772e+06	48.79	10.9135	13661.2	344.86
		Primary Antibody		20	A20	C20	D20	5	vinculin	576	113.269	198480	3.22919e+06	51.2	15.2842	7325.7	370.29
WT 2 LPS Myxothiazol ATP		Primary Antibody		21	A21	C21	D21	1		303	6.305	232.21	2544.19		10.2928	17.6	174.77
		Primary Antibody		21	A21	C21	D21	2		386	24.691	1061.2	14002.8		12.3961	44.8	227.55
		Primary Antibody		21	A21	C21	D21	3	casp1	413	30.535	7164.03	88382.1	1.52	11.5898	506.6	244.48
		Primary Antibody		21	A21	C21	D21	4		442	37.465	2696.45	26590.7		9.2641	104.1	262.3
		Primary Antibody		21	A21	C21	D21	5		462	42.713	11355.3	203729		16.8547	675.8	274.27
		Primary Antibody		21	A21	C21	D21	6	procasp	495	53.053	216927	2.54588e+06	43.83	11.0253	15596.9	293.24
		Primary Antibody		21	A21	C21	D21	7	vinculin	578	114.356	189568	3.17425e+06	54.65	15.7306	9387.1	334.88
		Primary Antibody		21	A21	C21	D21	8		635	208.427	1672.59	23393.8		13.1395	23.3	356.49
		Primary Antibody		21	A21	C21	D21	9		654	235.901	1320.81	17559.4		12.4893	14.1	362.11

## Sheet: 2021.08.09 WT N=2 e
Sample	Attribute	Primary	Attribute	Secondary	Scdry Attr	Cap	Sample	Primary	Secondary	Peak	Name	Position	MW(kDa)	Height	Area	%Area	Width	S/N	Baseline	Channel
Biot. Ladder		Blocking		Streptavidin HRP		1	A1	C1	D1	1	Ldr 12	234	12	22155.4	407958		17.2983	2412.2	135.49	CHEMI
Biot. Ladder		Blocking		Streptavidin HRP		1	A1	C1	D1	2	Ldr 40	350	40	28930.8	433302		14.0702	3736.5	175.26	CHEMI
Biot. Ladder		Blocking		Streptavidin HRP		1	A1	C1	D1	3	Ldr 66	425	66	22229	328850		13.8978	3076.6	186.67	CHEMI
Biot. Ladder		Blocking		Streptavidin HRP		1	A1	C1	D1	4	Ldr 116	468	116	22627.3	387104		16.0717	3200	188.43	CHEMI
Biot. Ladder		Blocking		Streptavidin HRP		1	A1	C1	D1	5	Ldr 180	509	180	14727.5	326063		20.7989	1788.8	186.98	CHEMI
Biot. Ladder		Blocking		Streptavidin HRP		1	A1	C1	D1	6	Ldr 230	531	230	14743	237720		15.1477	1624.3	184.97	CHEMI
WT 1 UT		Primary		Secondary		2	A2	C2	D2	1	proil1b	361	41.628	125.47	1539.37	0.1	11.5261	2.5	120.12	CHEMI
		Primary		Secondary		2	A2	C2	D2	2	vinculin	481	116.334	140329	1.49843e+06	99.9	10.0313	10603.6	116.96	CHEMI
		Primary		Secondary		2	A2	C2	D2	3		519	170.65	1154.84	20639.6		16.7898	38.7	107.76	CHEMI
WT 1 LPS		Primary		Secondary		3	A3	C3	D3	1	proil1b	353	39.627	49967.1	487755	21.31	9.1703	2476.5	174.43	CHEMI
		Primary		Secondary		3	A3	C3	D3	2	vinculin	480	115.481	162726	1.80152e+06	78.69	10.4004	7641.2	244.5	CHEMI
WT 1 LPS Myxothiazol		Primary		Secondary		7	A7	C7	D7	1	proil1b	353	39.745	25531.8	269381	11.56	9.9118	1396.5	190.52	CHEMI
		Primary		Secondary		7	A7	C7	D7	2	vinculin	481	114.749	155763	2.06132e+06	88.44	12.4323	7338.1	222.48	CHEMI
		Primary		Secondary		7	A7	C7	D7	3		527	182.027	2062.21	35504.6		16.1741	36.1	214.19	CHEMI
WT 2 UT		Primary		Secondary		8	A8	C8	D8	1	proil1b	356	41.062	200.31	2461.03	0.12	11.5421	8.9	137.75	CHEMI
		Primary		Secondary		8	A8	C8	D8	2		445	79.758	1915.99	36232		17.7651	36.4	156.2	CHEMI
		Primary		Secondary		8	A8	C8	D8	3	vinculin	481	116.646	189051	2.05567e+06	99.88	10.2151	10742.1	158.15	CHEMI
		Primary		Secondary		8	A8	C8	D8	4		517	164.139	2215.84	45997.2		19.5012	45.6	156.19	CHEMI
WT 2 LPS		Primary		Secondary		9	A9	C9	D9	1	proil1b	352	39.777	42731.2	440034	15.01	9.6741	1732.5	135.25	CHEMI
		Primary		Secondary		9	A9	C9	D9	2	vinculin	481	117.371	209830	2.49193e+06	84.99	11.1567	8115	148.2	CHEMI
WT 2 LPS Myxothiazol		Primary		Secondary		13	A13	C13	D13	1	proil1b	350	39.806	28061.2	258334	10.58	8.6485	1520.5	169.33	CHEMI
		Primary		Secondary		13	A13	C13	D13	2		453	90.464	4917.6	82597.6		15.7791	72.7	200.61	CHEMI
		Primary		Secondary		13	A13	C13	D13	3	vinculin	480	116.389	183430	2.18231e+06	89.42	11.1767	9013.6	205.56	CHEMI

## Sheet: 2021.08.11 WT N=2 e
Sample	Attribute	Primary	Attribute	Secondary	Scdry Attr	Cap	Sample	Primary	Secondary	Peak	Name	Position	MW(kDa)	Height	Area	%Area	Width	S/N	Baseline	Channel
Biot. Ladder		Blocking		Streptavidin HRP		1	A1	C1	D1	1	Ldr 12	240	12	12195.1	189389		14.5894	1710.4	120.65	CHEMI
Biot. Ladder		Blocking		Streptavidin HRP		1	A1	C1	D1	2	Ldr 40	354	40	11780.1	160308		12.7842	1882.5	170.66	CHEMI
Biot. Ladder		Blocking		Streptavidin HRP		1	A1	C1	D1	3	Ldr 66	426	66	11177.5	132248		11.115	1956	174.09	CHEMI
Biot. Ladder		Blocking		Streptavidin HRP		1	A1	C1	D1	4	Ldr 116	468	116	10500.6	160781		14.3843	1823	168.21	CHEMI
Biot. Ladder		Blocking		Streptavidin HRP		1	A1	C1	D1	5	Ldr 180	508	180	6000.13	148882		23.3103	968.4	158.42	CHEMI
Biot. Ladder		Blocking		Streptavidin HRP		1	A1	C1	D1	6	Ldr 230	529	230	8524.78	106279		11.712	1272	151.97	CHEMI
Ms 1 UT		Primary		Secondary		2	A2	C2	D2	1	proil1b	343	40.199	116.63	1448.01	0.1	11.6638	3.8	125.46	CHEMI
		Primary		Secondary		2	A2	C2	D2	2	vinculin	465	116.433	135924	1.46622e+06	99.9	10.1338	7744.4	138.77	CHEMI
		Primary		Secondary		2	A2	C2	D2	3		500	168.604	1518.39	28621.4		17.7082	35	130.01	CHEMI
		Primary		Secondary		2	A2	C2	D2	4		528	222.818	1153.43	18007.3		14.6664	36.8	120.27	CHEMI
Ms 1 LPS		Primary		Secondary		3	A3	C3	D3	1	proil1b	341	39.196	126392	1.25025e+06	43.32	9.2927	7380	122.09	CHEMI
		Primary		Secondary		3	A3	C3	D3	2	vinculin	464	117.941	145973	1.63595e+06	56.68	10.5284	8367.1	111.03	CHEMI
		Primary		Secondary		3	A3	C3	D3	3		523	218.381	1551.96	24311.4		14.7162	37.7	95.06	CHEMI
Ms1 LPS Myxothiazol		Primary		Secondary		4	A4	C4	D4	1	proil1b	341	39.085	96845.4	981364	35.24	9.5196	4676.6	113.5	CHEMI
		Primary		Secondary		4	A4	C4	D4	2		405	62.162	1447.92	22676.1		14.7127	26.7	107.24	CHEMI
		Primary		Secondary		4	A4	C4	D4	3	vinculin	464	116.182	159889	1.8037e+06	64.76	10.5977	7349.6	97.21	CHEMI
		Primary		Secondary		4	A4	C4	D4	4		524	221.143	1723.44	27759.6		15.1316	20.7	86.57	CHEMI
Mouse 2 UT		Primary		Secondary		7	A7	C7	D7	1	proil1b	344	40.514	255.27	3160.84	0.19	11.6324	8.2	158.27	CHEMI
		Primary		Secondary		7	A7	C7	D7	2	vinculin	463	118.271	151216	1.66048e+06	99.81	10.3158	7136.5	222.45	CHEMI
Mouse 2 LPS		Primary		Secondary		8	A8	C8	D8	1	proil1b	339	39.319	114375	1.09623e+06	32.63	9.004	5420	201.04	CHEMI
		Primary		Secondary		8	A8	C8	D8	2	vinculin	463	117.696	209325	2.2633e+06	67.37	10.1575	9582.1	186.83	CHEMI
Mouse 2 LPS Myxothiazol		Primary		Secondary		9	A9	C9	D9	1	proil1b	339	39.361	85649.4	761133	30.57	8.3484	5198.9	113.2	CHEMI
		Primary		Secondary		9	A9	C9	D9	2	vinculin	462	118.778	163510	1.72876e+06	69.43	9.9325	9665.4	125.46	CHEMI
		Primary		Secondary		9	A9	C9	D9	3		530	242.775	1240.57	17840.2		13.5097	38.2	118.98	CHEMI

## Sheet: 2021.08.10 WT N=2 e
Sample	Attribute	Primary	Attribute	Secondary	Scdry Attr	Cap	Sample	Primary	Secondary	Peak	Name	Position	MW(kDa)	Height	Area	%Area	Width	S/N	Baseline	Channel
Biot. Ladder		Blocking		Streptavidin HRP		1	A1	C1	D1	1	Ldr 12	243	12	13439.8	215295		15.049	1879.1	97.78	CHEMI
Biot. Ladder		Blocking		Streptavidin HRP		1	A1	C1	D1	2	Ldr 40	358	40	11821.5	166619		13.241	1882	133.21	CHEMI
Biot. Ladder		Blocking		Streptavidin HRP		1	A1	C1	D1	3	Ldr 66	431	66	12048.7	137539		10.7239	2165.3	133.21	CHEMI
Biot. Ladder		Blocking		Streptavidin HRP		1	A1	C1	D1	4	Ldr 116	473	116	13886.3	185394		12.5422	2499.6	127.39	CHEMI
Biot. Ladder		Blocking		Streptavidin HRP		1	A1	C1	D1	5	Ldr 180	514	180	9503.42	151057		14.9324	1573.1	118.76	CHEMI
Biot. Ladder		Blocking		Streptavidin HRP		1	A1	C1	D1	6	Ldr 230	536	230	11586.7	148513		12.0413	1817.4	113.24	CHEMI
Ms1 UT		Primary		Secondary		2	A2	C2	D2	1	proil1b	352	39.518	7109.44	77891	13.37	10.2925	721.8	105.14	CHEMI
		Primary		Secondary		2	A2	C2	D2	2	vinculin	473	115.134	41259	504660	86.63	11.4907	3916.4	123.07	CHEMI
Ms1 LPS		Primary		Secondary		3	A3	C3	D3	1	proil1b	348	39.404	30848.8	318452	37.02	9.6978	2111.5	145.38	CHEMI
		Primary		Secondary		3	A3	C3	D3	2	vinculin	473	119.335	51243.6	541807	62.98	9.9328	3509	155.11	CHEMI
Ms1 LPS Myxothiazol		Primary		Secondary		4	A4	C4	D4	1	proil1b	350	39.957	303.07	3647.51	0.73	11.3064	18.8	94.36	CHEMI
		Primary		Secondary		4	A4	C4	D4	2	vinculin	472	118.27	46359.7	497520	99.27	10.0818	3143.9	124.83	CHEMI
Ms2 UT		Primary		Secondary		7	A7	C7	D7	1	proil1b	348	38.888	37315.6	553712	13.3	13.94	963	244.99	CHEMI
		Primary		Secondary		7	A7	C7	D7	2	vinculin	471	113.71	238730	3.60997e+06	86.7	14.2058	5497.2	296.53	CHEMI
		Primary		Secondary		7	A7	C7	D7	3		520	180.451	4658.52	103138		20.7988	42	293.71	CHEMI
Ms2 LPS		Primary		Secondary		8	A8	C8	D8	1	proil1b	346	38.89	53959.3	693280	15.66	12.0701	2516.8	151.04	CHEMI
		Primary		Secondary		8	A8	C8	D8	2	vinculin	471	116.488	287440	3.73353e+06	84.34	12.2022	12741.5	170.53	CHEMI
Ms2 LPS Myxothiazol		Primary		Secondary		9	A9	C9	D9	1	proil1b	348	39.098	394.83	5306.18	0.15	12.6253	15.7	148.7	CHEMI
		Primary		Secondary		9	A9	C9	D9	2	vinculin	471	115.125	268931	3.42354e+06	99.85	11.9592	11587.5	151.5	CHEMI
		Primary		Secondary		9	A9	C9	D9	3		521	195.021	3593.54	62169.4		16.2526	57.9	145.31	CHEMI
