# Supplementary material for: Mitochondrial electron transport chain is necessary for NLRP3 inflammasome activation
Source: Nat Immunol. 2022 Apr 28;23(5):692–704. doi: 10.1038/s41590-022-01185-3 (PMC9098388; doi:10.1038/s41590-022-01185-3)
Supplement: Source Data Extended Data Fig. 8 — Peak areas for ProteinSimple Wes. [file 41590_2022_1185_MOESM14_ESM.xlsx]

## Sheet: 2021.08.04 N=3 WT Ext7c
Sample	Attribute	Primary	Attribute	Secondary	Scdry Attr	Cap	Sample	Primary	Secondary	Peak	Name	Position	MW(kDa)	Height	Area	%Area	Width	S/N	Baseline	Channel
Biot. Ladder		Blocking		Streptavidin HRP		1	A1	C1	D1	1	Ldr 12	240	12	4670.86	72806.2		14.6433	926.2	83.01	CHEMI
Biot. Ladder		Blocking		Streptavidin HRP		1	A1	C1	D1	2	Ldr 40	359	40	3991.73	56077.9		13.1977	868.4	141.13	CHEMI
Biot. Ladder		Blocking		Streptavidin HRP		1	A1	C1	D1	3	Ldr 66	433	66	6697.67	65035.8		9.1221	1644.3	155.77	CHEMI
Biot. Ladder		Blocking		Streptavidin HRP		1	A1	C1	D1	4	Ldr 116	476	116	8989.6	98655.9		10.3098	2191.9	158.39	CHEMI
Biot. Ladder		Blocking		Streptavidin HRP		1	A1	C1	D1	5	Ldr 180	518	180	7400.3	88823.1		11.2757	1768.3	157.85	CHEMI
Biot. Ladder		Blocking		Streptavidin HRP		1	A1	C1	D1	6	Ldr 230	541	230	8821.3	100356		10.6876	2089.3	156.55	CHEMI
Ms1 UT		Primary		Secondary		14	A14	C14	D14	1	proil1b	374	42.929	753.35	9236.75	34.64	11.5183	33.1	177.01	CHEMI
		Primary		Secondary		14	A14	C14	D14	2	vinculin	473	82.278	222995	3.11615e+06		13.1278	7689.2	161.48	CHEMI
		Primary		Secondary		14	A14	C14	D14	3	vinculin	510	114.71	1040.76	17425.7	65.36	15.7292	7.4	145.57	CHEMI
Ms1 LPS		Primary		Secondary		15	A15	C15	D15	1	proil1b	348	39.471	39216.6	353613	11.63	8.4708	2194	178.83	CHEMI
		Primary		Secondary		15	A15	C15	D15	2	vinculin	474	115.248	253935	2.68635e+06	88.37	9.9382	14382.1	171.02	CHEMI
Ms1 LPS OLIGO		Primary		Secondary		16	A16	C16	D16	1	proil1b	347	39.35	38352.9	324590	10.94	7.9507	1412.8	166.92	CHEMI
		Primary		Secondary		16	A16	C16	D16	2	vinculin	473	115.566	271788	2.64222e+06	89.06	9.1329	10088.1	142.81	CHEMI
Ms2 UT		Primary		Secondary		17	A17	C17	D17	1	proil1b	344	37.936	40.04	290.487	0.01	6.8153	1.8	187.8	CHEMI
		Primary		Secondary		17	A17	C17	D17	2	vinculin	473	118.611	263862	2.25254e+06	99.99	8.0198	13264.7	213.31	CHEMI
		Primary		Secondary		17	A17	C17	D17	3		518	189.392	1466.72	22898		14.6662	35.7	184.26	CHEMI
Ms2 LPS		Primary		Secondary		18	A18	C18	D18	1	proil1b	349	39.591	10979.2	92762.1	7.24	7.9372	482.4	125.74	CHEMI
		Primary		Secondary		18	A18	C18	D18	2	vinculin	474	120.393	135262	1.18913e+06	92.76	8.2588	5868.3	126.18	CHEMI
Ms2 LPS OLIGO		Primary		Secondary		19	A19	C19	D19	1		323	34.844	1462.25	21920		14.0828	52.7	191.97	CHEMI
		Primary		Secondary		19	A19	C19	D19	2	proil1b	345	39.522	33450.6	277822	12.88	7.8024	1689.6	211.77	CHEMI
		Primary		Secondary		19	A19	C19	D19	3	vinculin	471	118.024	208194	1.87989e+06	87.12	8.4826	10692.1	285.99	CHEMI
Ms 3 UT		Primary		Secondary		23	A23	C23	D23	1	proil1b	348	40.01	1015.63	13555.4	0.85	12.5385	21.8	286.71	CHEMI
		Primary		Secondary		23	A23	C23	D23	2		380	49.834	1667.27	25430.1		14.3288	24.9	310.68	CHEMI
		Primary		Secondary		23	A23	C23	D23	3	vinculin	472	119.693	174425	1.5838e+06	99.15	8.5302	4569.4	355.55	CHEMI
Ms3 LPS		Primary		Secondary		24	A24	C24	D24	1	proil1b	349	39.437	79006.9	672169	29.4	7.9925	1296.5	520.91	CHEMI
		Primary		Secondary		24	A24	C24	D24	2		409	60.221	2953.25	60473		19.2366	26.2	568.56	CHEMI
		Primary		Secondary		24	A24	C24	D24	3	vinculin	472	119.757	180805	1.61405e+06	70.6	8.3864	3035.7	550.57	CHEMI
Ms3 LPS OLIGO		Primary		Secondary		25	A25	C25	D25	1	proil1b	354	39.199	35989.6	314906	18.86	8.22	702.8	308.03	CHEMI
		Primary		Secondary		25	A25	C25	D25	2		449	90.324	5495.75	137959		23.5826	42.6	334.98	CHEMI
		Primary		Secondary		25	A25	C25	D25	3	vinculin	474	115.989	152265	1.35494e+06	81.14	8.3597	2989.4	335.53	CHEMI

## Sheet: 2021.08.09 N=2 WT Ext7c
Sample	Attribute	Primary	Attribute	Secondary	Scdry Attr	Cap	Sample	Primary	Secondary	Peak	Name	Position	MW(kDa)	Height	Area	%Area	Width	S/N	Baseline	Channel
Biot. Ladder		Blocking		Streptavidin HRP		1	A1	C1	D1	1	Ldr 12	243	12	13439.8	215295		15.049	1879.1	97.78	CHEMI
Biot. Ladder		Blocking		Streptavidin HRP		1	A1	C1	D1	2	Ldr 40	358	40	11821.5	166619		13.241	1882	133.21	CHEMI
Biot. Ladder		Blocking		Streptavidin HRP		1	A1	C1	D1	3	Ldr 66	431	66	12048.7	137539		10.7239	2165.3	133.21	CHEMI
Biot. Ladder		Blocking		Streptavidin HRP		1	A1	C1	D1	4	Ldr 116	473	116	13886.3	185394		12.5422	2499.6	127.39	CHEMI
Biot. Ladder		Blocking		Streptavidin HRP		1	A1	C1	D1	5	Ldr 180	514	180	9503.42	151057		14.9324	1573.1	118.76	CHEMI
Biot. Ladder		Blocking		Streptavidin HRP		1	A1	C1	D1	6	Ldr 230	536	230	11586.7	148513		12.0413	1817.4	113.24	CHEMI
Ms2 LPS		Primary		Secondary		3	A3	C3	D3	1	proil1b	348	39.404	30848.8	318452	37.02	9.6978	2111.5	145.38	CHEMI
		Primary		Secondary		3	A3	C3	D3	2	vinculin	473	119.335	51243.6	541807	62.98	9.9328	3509	155.11	CHEMI
Ms2 UT		Primary		Secondary		4	A4	C4	D4	1	proil1b	350	39.957	303.07	3647.51	0.73	11.3064	18.8	94.36	CHEMI
		Primary		Secondary		4	A4	C4	D4	2	vinculin	472	118.27	46359.7	497520	99.27	10.0818	3143.9	124.83	CHEMI
Ms1 LPS OLIGO		Primary		Secondary		6	A6	C6	D6	1	proil1b	345	39.192	35364.3	415626	12.1	11.0409	1279.4	170.65	CHEMI
		Primary		Secondary		6	A6	C6	D6	2	vinculin	470	116.658	240838	3.01949e+06	87.9	11.7781	8185.7	182.93	CHEMI
Ms1 LPS OLIGO		Primary		Secondary		8	A8	C8	D8	1	proil1b	346	38.89	53959.3	693280	15.66	12.0701	2516.8	151.04	CHEMI
		Primary		Secondary		8	A8	C8	D8	2	vinculin	471	116.488	287440	3.73353e+06	84.34	12.2022	12741.5	170.53	CHEMI
Ms1 UT		Primary		Secondary		9	A9	C9	D9	1	proil1b	348	39.098	394.83	5306.18	0.15	12.6253	15.7	148.7	CHEMI
		Primary		Secondary		9	A9	C9	D9	2	vinculin	471	115.125	268931	3.42354e+06	99.85	11.9592	11587.5	151.5	CHEMI
		Primary		Secondary		9	A9	C9	D9	3		521	195.021	3593.54	62169.4		16.2526	57.9	145.31	CHEMI
Ms2 OLIGO LPS		Primary		Secondary		10	A10	C10	D10	1	proil1b	347	39.625	5373.32	52748.6	10.7	9.2222	399.6	92.2	CHEMI
		Primary		Secondary		10	A10	C10	D10	2	vinculin	472	117.277	40991.4	440428	89.3	10.0937	2975.1	83.6	CHEMI

## Sheet: 2021.08.19 WT N=3 Ext7c
Sample	Attribute	Primary	Attribute	Secondary	Scdry Attr	Cap	Sample	Primary	Secondary	Peak	Name	Position	MW(kDa)	Height	Area	%Area	Width	S/N	Baseline	Channel
Biot. Ladder		Blocking		Streptavidin HRP		1	A1	C1	D1	1	Ldr 12	240	12	12195.1	189389		14.5894	1710.4	120.65	CHEMI
Biot. Ladder		Blocking		Streptavidin HRP		1	A1	C1	D1	2	Ldr 40	354	40	11780.1	160308		12.7842	1882.5	170.66	CHEMI
Biot. Ladder		Blocking		Streptavidin HRP		1	A1	C1	D1	3	Ldr 66	426	66	11177.5	132248		11.115	1956	174.09	CHEMI
Biot. Ladder		Blocking		Streptavidin HRP		1	A1	C1	D1	4	Ldr 116	468	116	10500.6	160781		14.3843	1823	168.21	CHEMI
Biot. Ladder		Blocking		Streptavidin HRP		1	A1	C1	D1	5	Ldr 180	508	180	6000.13	148882		23.3103	968.4	158.42	CHEMI
Biot. Ladder		Blocking		Streptavidin HRP		1	A1	C1	D1	6	Ldr 230	529	230	8524.78	106279		11.712	1272	151.97	CHEMI
Ms1 UT		Primary		Secondary		2	A2	C2	D2	1	proil1b	343	40.199	116.63	1448.01	0.1	11.6638	3.8	125.46	CHEMI
		Primary		Secondary		2	A2	C2	D2	2	vinculin	465	116.433	135924	1.46622e+06	99.9	10.1338	7744.4	138.77	CHEMI
		Primary		Secondary		2	A2	C2	D2	3		500	168.604	1518.39	28621.4		17.7082	35	130.01	CHEMI
		Primary		Secondary		2	A2	C2	D2	4		528	222.818	1153.43	18007.3		14.6664	36.8	120.27	CHEMI
Ms1 LPS		Primary		Secondary		3	A3	C3	D3	1	proil1b	341	39.196	126392	1.25025e+06	43.32	9.2927	7380	122.09	CHEMI
		Primary		Secondary		3	A3	C3	D3	2	vinculin	464	117.941	145973	1.63595e+06	56.68	10.5284	8367.1	111.03	CHEMI
		Primary		Secondary		3	A3	C3	D3	3		523	218.381	1551.96	24311.4		14.7162	37.7	95.06	CHEMI
Ms1 Oligo LPS		Primary		Secondary		5	A5	C5	D5	1	proil1b	341	39.153	78157.9	807524	33.09	9.7062	3972.9	155.8	CHEMI
		Primary		Secondary		5	A5	C5	D5	2	vinculin	465	118.037	148133	1.6325e+06	66.91	10.353	7348.6	145.16	CHEMI
		Primary		Secondary		5	A5	C5	D5	3		501	169.796	2009.05	36072.5		16.8676	51.8	136.9	CHEMI
		Primary		Secondary		5	A5	C5	D5	4		527	222.932	2241.24	37492.8		15.7155	42.1	131.42	CHEMI
Ms2 UT		Primary		Secondary		7	A7	C7	D7	1	proil1b	344	40.514	255.27	3160.84	0.19	11.6324	8.2	158.27	CHEMI
		Primary		Secondary		7	A7	C7	D7	2	vinculin	463	118.271	151216	1.66048e+06	99.81	10.3158	7136.5	222.45	CHEMI
Ms2 LPS		Primary		Secondary		8	A8	C8	D8	1	proil1b	339	39.319	114375	1.09623e+06	32.63	9.004	5420	201.04	CHEMI
		Primary		Secondary		8	A8	C8	D8	2	vinculin	463	117.696	209325	2.2633e+06	67.37	10.1575	9582.1	186.83	CHEMI
Ms2 Oligo LPS		Primary		Secondary		10	A10	C10	D10	1	proil1b	338	39.342	86861.3	845057	30.71	9.1396	6616.3	101.81	CHEMI
		Primary		Secondary		10	A10	C10	D10	2		402	61.914	1119.46	17069.3		14.3243	34.3	99.19	CHEMI
		Primary		Secondary		10	A10	C10	D10	3	vinculin	462	118.244	174288	1.90697e+06	69.29	10.2789	12569	91.86	CHEMI
		Primary		Secondary		10	A10	C10	D10	4		534	243.136	1735.89	28122.7		15.2196	39.2	78.44	CHEMI
Ms3 UT		Primary		Secondary		16	A16	C16	D16	1	proil1b	342	41.244	152.31	1614.5	0.09	9.9581	6.4	155.36	CHEMI
		Primary		Secondary		16	A16	C16	D16	2	vinculin	462	116.52	181274	1.79431e+06	99.91	9.2989	8788	164.63	CHEMI
		Primary		Secondary		16	A16	C16	D16	3		529	237.627	1515.94	20877.7		12.938	41.7	144.32	CHEMI
Ms3 LPS		Primary		Secondary		17	A17	C17	D17	1	proil1b	340	39.351	86074.5	816278	29.89	8.909	4825.9	133.99	CHEMI
		Primary		Secondary		17	A17	C17	D17	2	vinculin	463	117.157	185774	1.91431e+06	70.11	9.6805	10086.9	136.94	CHEMI
		Primary		Secondary		17	A17	C17	D17	3		527	229.527	1735.9	27812.6		15.0517	49.9	125.13	CHEMI
Ms3 LPS Oligo		Primary		Secondary		18	A18	C18	D18	1	proil1b	339	39.166	24815.2	240581	12.55	9.1078	1466.4	92.87	CHEMI
		Primary		Secondary		18	A18	C18	D18	2		407	61.482	1239.48	19685.4		14.9201	32.9	91.4	CHEMI
		Primary		Secondary		18	A18	C18	D18	3	vinculin	463	114.937	144303	1.67602e+06	87.45	10.9112	7901.6	86.1	CHEMI

## Sheet: 2021.02.08 N=1 Ext7ef
Sample	Attribute	Primary	Attribute	Cap	Sample	Primary	Secondary	Peak	Name	Position	MW(kDa)	Height	Area	%Area	Width	S/N	Baseline
Biot. Ladder		Blocking		1	A1	C1	D1	1	Ldr 12	352	12	7149.1	93380.5		12.2708	1283.1	37.56
Biot. Ladder		Blocking		1	A1	C1	D1	2	Ldr 40	466	40	5190.56	70799.6		12.814	907.3	30.12
Biot. Ladder		Blocking		1	A1	C1	D1	3	Ldr 66	538	66	14857.9	156739		9.9103	2965.9	29.18
Biot. Ladder		Blocking		1	A1	C1	D1	4	Ldr 116	578	116	5982.81	112514		17.6673	1029.4	31.47
Biot. Ladder		Blocking		1	A1	C1	D1	5	Ldr 180	620	180	4691.79	111046		22.2348	755.8	36.74
Biot. Ladder		Blocking		1	A1	C1	D1	6	Ldr 230	643	230	7696.81	104762		12.7867	1179.8	41.07
WT LPS		Primary Antibody		2	A2	C2	D2	1	caspase1	427	33.268	51.61	336.574	0.33	6.1269	3.6	82.92
		Primary Antibody		2	A2	C2	D2	2	procasp	495	53.011	2787.7	38206.9	37.42	12.8755	163.1	118.38
		Primary Antibody		2	A2	C2	D2	3	vinculin	578	120.479	4214.92	63548.6	62.25	14.1639	240.1	139.18
WT LPS + ATP		Primary Antibody		3	A3	C3	D3	1	caspase1	410	30.609	2306.64	38447.7	0.68	15.6588	119.6	165.85
		Primary Antibody		3	A3	C3	D3	2		460	42.55	5536.54	132571		22.4946	68.2	192.8
		Primary Antibody		3	A3	C3	D3	3	procasp	493	52.122	180530	2.69701e+06	47.67	14.0346	9734	210.03
		Primary Antibody		3	A3	C3	D3	4	vinculin	576	109.976	140836	2.92181e+06	51.65	19.4898	4951.9	250
WT LPS + OLIGO		Primary Antibody		4	A4	C4	D4	1	caspase1	408	29.762	47.17	737.194	0.01	14.6823	2.6	280.16
		Primary Antibody		4	A4	C4	D4	2		441	37.581	0.01	0.148		13.9133	31.7	305.94
		Primary Antibody		4	A4	C4	D4	3		458	42.053	9321.85	226511		22.8273	65.8	315.53
		Primary Antibody		4	A4	C4	D4	4	procasp	493	52.263	349227	4.80999e+06	53.19	12.9391	14135.3	328.36
		Primary Antibody		4	A4	C4	D4	5	vinculin	577	110.965	219457	4.23247e+06	46.8	18.1181	5585.4	329.76
WT LPS + OLIGO + ATP		Primary Antibody		5	A5	C5	D5	1	caspase1	411	30.386	2121.3	32682.9	0.44	14.4739	97.3	192.28
		Primary Antibody		5	A5	C5	D5	2		459	42.418	7997.07	183729		21.5832	144.9	210.9
		Primary Antibody		5	A5	C5	D5	3	procasp	492	52.068	259876	3.52416e+06	47.47	12.7396	12262.1	222.45
		Primary Antibody		5	A5	C5	D5	4	vinculin	576	110.017	201932	3.86772e+06	52.09	17.9936	6023.8	248.9
		Primary Antibody		5	A5	C5	D5	5		643	213.859	2077.63	39100.6		17.68	35.8	268.92
WT UT		Primary Antibody		6	A6	C6	D6	1	caspase1	402	27.698	42.06	583.652	0.01	13.0377	3.4	242.34
		Primary Antibody		6	A6	C6	D6	2		441	36.7	1137.66	11969.1		9.8836	38.5	278.21
		Primary Antibody		6	A6	C6	D6	3		459	42.593	6076.17	127048		19.6429	116.2	291.87
		Primary Antibody		6	A6	C6	D6	4	procasp	492	52.437	273423	3.26084e+06	48.3	11.2037	13946.5	312.6
		Primary Antibody		6	A6	C6	D6	5	vinculin	576	112.59	206472	3.48981e+06	51.69	15.8785	7138.1	344.25
		Primary Antibody		6	A6	C6	D6	6		644	216.612	1912.38	32331.5		15.8826	31.8	353.49

## Sheet: 2021.01.18 N=4 Ext7ef
Sample	Attribute	Primary	Attribute	Cap	Sample	Primary	Secondary	Peak	Name	Position	MW(kDa)	Height	Area	%Area	Width	S/N	Baseline
Biot. Ladder		Blocking		1	A1	C1	D1	1	Ldr 12	342	12	9443.96	132223		13.1529	1804.6	47.32
Biot. Ladder		Blocking		1	A1	C1	D1	2	Ldr 40	459	40	7255.68	102062		13.2146	1397.5	73.02
Biot. Ladder		Blocking		1	A1	C1	D1	3	Ldr 66	531	66	18644.8	201122		10.1337	4181.2	78.4
Biot. Ladder		Blocking		1	A1	C1	D1	4	Ldr 116	573	116	6023.39	121874		19.0081	1238.4	78.82
Biot. Ladder		Blocking		1	A1	C1	D1	5	Ldr 180	615	180	5264.52	124427		22.2037	944.6	77.76
Biot. Ladder		Blocking		1	A1	C1	D1	6	Ldr 230	638	230	8332.37	117989		13.3028	1385.8	76.7
Mouse 1 UT		Primary Antibody		2	A2	C2	D2	1	Casp1	409	31.751	92.92	1667.8	100	16.8613	2	230.09
		Primary Antibody		2	A2	C2	D2	2	procasp	487	52.124	294299	4.44394e+06	53.88	14.1856	14348.7	271
		Primary Antibody		2	A2	C2	D2	3	Vinculin	573	110.908	185512	3.80339e+06	46.12	19.2604	5808.7	284.01
Mouse 1 LPS		Primary Antibody		3	A3	C3	D3	1		388	27.411	24.3	398.387		15.4006	1.6	264.12
		Primary Antibody		3	A3	C3	D3	2	Casp1	404	31	0	0		0	0	0
		Primary Antibody		3	A3	C3	D3	3	procasp	485	52.465	394936	5.73196e+06	55.23	13.6347	19202.6	327.79
		Primary Antibody		3	A3	C3	D3	4	Vinculin	571	112.271	223510	4.64655e+06	44.77	19.5299	6348.1	334.4
Mouse 1 LPS ATP		Primary Antibody		4	A4	C4	D4	1	Casp1	405	30.579	8262.33	124662	100	14.1742	379.6	317.73
		Primary Antibody		4	A4	C4	D4	2		453	41.61	12779.7	326683		24.0145	187	356.44
		Primary Antibody		4	A4	C4	D4	3	procasp	486	50.235	264934	4.40798e+06	45.84	15.6304	9260.7	378.61
		Primary Antibody		4	A4	C4	D4	4	Vinculin	573	98.155	213662	5.20702e+06	54.16	22.8944	4005.4	422.21
		Primary Antibody		4	A4	C4	D4	5		673	243.308	9122.73	231189		23.8073	86.9	451.64
Mouse 1 LPS OLIGO		Primary Antibody		5	A5	C5	D5	1	Casp1	407	31.106	15.45	252.53	100	15.3573	1.2	324.88
		Primary Antibody		5	A5	C5	D5	2		434	37.93	3187.87	67388.3		19.8587	38.7	353.25
		Primary Antibody		5	A5	C5	D5	3	procasp	486	51.735	355721	5.11471e+06	49.91	13.5076	15132	392.69
		Primary Antibody		5	A5	C5	D5	4	Vinculin	572	109.024	257572	5.13418e+06	50.09	18.7258	6829.6	421.2
		Primary Antibody		5	A5	C5	D5	5		630	186.203	2942.65	59117.7		18.8732	22.9	420.6
Mouse 1 LPS OLIGO ATP		Primary Antibody		6	A6	C6	D6	1	Casp1	406	30.361	3181.74	52561.4	100	15.5192	120.2	273.56
		Primary Antibody		6	A6	C6	D6	2		454	39.844	10648.2	285786		25.2134	50.1	299.83
		Primary Antibody		6	A6	C6	D6	3	procasp	488	48.262	266570	4.39916e+06	46.26	15.5034	8183.5	316.64
		Primary Antibody		6	A6	C6	D6	4	Vinculin	574	86.078	213871	5.11072e+06	53.74	22.4491	3782.7	353.58
		Primary Antibody		6	A6	C6	D6	5		677	214.991	10668.2	284942		25.0918	65.7	389.87
		Primary Antibody		6	A6	C6	D6	6		698	243.4	4160.29	66710.3		15.0639	62.4	396.53
Mouse 2 UT		Primary Antibody		7	A7	C7	D7	1	Casp1	408	31.444	38.58	492.718	100	11.999	1.3	191.09
		Primary Antibody		7	A7	C7	D7	2	procasp	487	53.155	208879	2.30209e+06	59.96	10.3537	12475.9	207.55
		Primary Antibody		7	A7	C7	D7	3		538	84.456	1090.68	16450.1		14.169	25.5	215.92
		Primary Antibody		7	A7	C7	D7	4	Vinculin	571	118.966	103294	1.53745e+06	40.04	13.9828	4848.9	223.13
Mouse 2 LPS		Primary Antibody		8	A8	C8	D8	1	Casp1	410	31.487	103.52	1547.03	100	14.0398	0.7	354.21
		Primary Antibody		8	A8	C8	D8	2		434	37.272	235.7	2726.12		10.8657	51.6	376.36
		Primary Antibody		8	A8	C8	D8	3		451	42.506	11772.2	267439		21.3419	118.1	390.9
		Primary Antibody		8	A8	C8	D8	4	procasp	486	52.835	512004	6.45407e+06	56.24	11.8421	24013.9	417.91
		Primary Antibody		8	A8	C8	D8	5	Vinculin	572	115.919	284873	5.0225e+06	43.76	16.5629	8630	468.33
Mouse 2 LPS ATP		Primary Antibody		9	A9	C9	D9	1		378	25.723	2063.34	29742		13.5415	39.4	267.33
		Primary Antibody		9	A9	C9	D9	2	Casp1	404	30.597	23112.9	301433	100	12.2519	1004.8	282.31
		Primary Antibody		9	A9	C9	D9	3		453	42.66	21920.1	449937		19.2832	730.1	311.86
		Primary Antibody		9	A9	C9	D9	4	procasp	486	52.53	399568	4.97631e+06	52.13	11.6999	18054.5	332.32
		Primary Antibody		9	A9	C9	D9	5		512	60.553	2078.64	22789.4		10.2996	17.7	348.51
		Primary Antibody		9	A9	C9	D9	6	Vinculin	571	112.556	250849	4.57028e+06	47.87	17.1159	7066.4	384.64
		Primary Antibody		9	A9	C9	D9	7		636	217.167	2816.33	42602.6		14.2109	27.9	421.67
Mouse 2 LPS OLIGO		Primary Antibody		10	A10	C10	D10	1	Casp1	397	29.788	129.68	1954.03	100	14.1552	3.7	341.08
		Primary Antibody		10	A10	C10	D10	2		434	37.083	2352.81	26656.7		10.6436	80	388.21
		Primary Antibody		10	A10	C10	D10	3		453	43.576	14950.9	346542		21.7748	131.6	408.19
		Primary Antibody		10	A10	C10	D10	4	procasp	486	52.268	462682	5.99021e+06	53.6	12.1626	27583.9	436.63
		Primary Antibody		10	A10	C10	D10	5	Vinculin	570	110.717	282544	5.18506e+06	46.4	17.2399	10503	477.9
Mouse 2 LPS OLIGO ATP		Primary Antibody		11	A11	C11	D11	1		380	25.787	846.42	11292.3		12.5332	19.1	317.57
		Primary Antibody		11	A11	C11	D11	2	Casp1	404	30.598	8850.42	107302	100	11.3897	308.6	336.35
		Primary Antibody		11	A11	C11	D11	3		432	37.353	2176.6	23566.7		10.1716	27	356.24
		Primary Antibody		11	A11	C11	D11	4		453	42.915	17258.6	326028		17.7467	288.2	369.8
		Primary Antibody		11	A11	C11	D11	5	procasp	486	52.511	413310	5.24034e+06	50.5	11.9111	13969	388.85
		Primary Antibody		11	A11	C11	D11	6	Vinculin	571	112	275482	5.13629e+06	49.5	17.5155	5709.7	426.5
		Primary Antibody		11	A11	C11	D11	7		632	201.657	2878.67	42684		13.9297	26.3	444.7
Mouse 3 UT		Primary Antibody		12	A12	C12	D12	1	Casp1	396	28.848	83.05	1100.69	100	12.4505	5.2	260.22
		Primary Antibody		12	A12	C12	D12	2		434	37.537	1447.16	22775.3		14.7848	53	286.09
		Primary Antibody		12	A12	C12	D12	3	procasp	485	52.801	420233	4.99062e+06	56.59	11.1566	21530.9	320.8
		Primary Antibody		12	A12	C12	D12	4	Vinculin	570	114.39	227188	3.82893e+06	43.41	15.8329	7988	381
		Primary Antibody		12	A12	C12	D12	5		639	224.518	2169.77	35212.8		15.2459	25.5	434.68
Mouse 3 LPS		Primary Antibody		13	A13	C13	D13	1	Casp1	410	33.436	52.49	696.969	100	12.4745	-1	291.77
		Primary Antibody		13	A13	C13	D13	2		434	41.031	2308.33	35764.5		14.5553	38.3	306.72
		Primary Antibody		13	A13	C13	D13	3	procasp	485	61.013	489022	6.22935e+06	55.17	11.9669	24496	341.74
		Primary Antibody		13	A13	C13	D13	4	Vinculin	571	183.124	281811	5.06219e+06	44.83	16.8752	9669.7	404.68
Mouse 3 LPS ATP		Primary Antibody		14	A14	C14	D14	1		380	25.14	1782.46	27113.7		14.2902	30.5	319.45
		Primary Antibody		14	A14	C14	D14	2	Casp1	404	30.687	24289.4	326966	100	12.646	884.8	339.45
		Primary Antibody		14	A14	C14	D14	3		453	42.989	18239.4	385692		19.8654	330.7	374.63
		Primary Antibody		14	A14	C14	D14	4	procasp	486	52.567	371218	5.05779e+06	50.01	12.7997	13258.4	394.53
		Primary Antibody		14	A14	C14	D14	5	Vinculin	571	113.249	258365	5.05677e+06	49.99	18.3868	5859.5	434.42
Mouse 3 LPS OLIGO		Primary Antibody		15	A15	C15	D15	1	Casp1	406	30.465	184.98	2783.8	100	14.138	4.3	412.86
		Primary Antibody		15	A15	C15	D15	2		432	37.477	3174.54	61523.6		18.2066	42.3	436.19
		Primary Antibody		15	A15	C15	D15	3	procasp	486	52.342	452469	5.85432e+06	53.59	12.155	19997.1	468.3
		Primary Antibody		15	A15	C15	D15	4	Vinculin	571	111.541	275708	5.07008e+06	46.41	17.2756	7959.3	484.93
Mouse 3 LPS OLIGO ATP		Primary Antibody		16	A16	C16	D16	1	Casp1	406	30.214	12656	198671	100	14.7472	675.6	317.14
		Primary Antibody		16	A16	C16	D16	2		453	40.383	19685.1	499161		23.8216	334.8	345.51
		Primary Antibody		16	A16	C16	D16	3	procasp	486	48.377	390947	6.14331e+06	48.78	14.7623	18524.7	362.95
		Primary Antibody		16	A16	C16	D16	4	Vinculin	571	89.354	279386	6.44933e+06	51.22	21.6859	7180.6	399.73
		Primary Antibody		16	A16	C16	D16	5		674	223.744	8604.17	199685		21.8024	100.2	431.94
Mouse 4 UT		Primary Antibody		17	A17	C17	D17	1	Casp1	412	32.667	178.43	2556.14	100	13.4583	0.7	279.07
		Primary Antibody		17	A17	C17	D17	2		436	37.61	1199.42	19631.4		15.3762	18.8	292.62
		Primary Antibody		17	A17	C17	D17	3	procasp	486	52.638	377179	4.37493e+06	49.61	10.8966	20711.9	318.6
		Primary Antibody		17	A17	C17	D17	4	Vinculin	570	114.169	249941	4.44421e+06	50.39	16.7042	8430.4	354.8
		Primary Antibody		17	A17	C17	D17	5		644	236.754	1615.05	26865.6		15.6271	17.3	378.09
Mouse 4 LPS		Primary Antibody		18	A18	C18	D18	1	Casp1	415	32.92	151.02	1862.36	100	11.5853	3.1	294.52
		Primary Antibody		18	A18	C18	D18	2		435	38.073	1660.48	24026		13.593	18.3	309.71
		Primary Antibody		18	A18	C18	D18	3	procasp	487	52.722	408478	4.89003e+06	52.74	11.2463	19513	349.21
		Primary Antibody		18	A18	C18	D18	4	Vinculin	571	115.058	263098	4.38129e+06	47.26	15.6442	8920	409.48
		Primary Antibody		18	A18	C18	D18	5		608	169.486	3252.17	49896.9		14.4135	30.6	433.1
Mouse 4 LPS ATP		Primary Antibody		19	A19	C19	D19	1	Casp1	405	30.392	12276.8	148687	100	11.3778	535.4	234.05
		Primary Antibody		19	A19	C19	D19	2		455	43.379	8359.59	189638		21.3112	188.5	251.51
		Primary Antibody		19	A19	C19	D19	3	procasp	488	53.15	290964	3.21317e+06	50.51	10.3744	13355.4	263.2
		Primary Antibody		19	A19	C19	D19	4	Vinculin	571	115.334	197367	3.14804e+06	49.49	14.9842	6464.9	299.01
Mouse 4 LPS OLIGO		Primary Antibody		20	A20	C20	D20	1	Casp1	405	31.29	49.84	748.571	100	14.1104	4.6	249.59
		Primary Antibody		20	A20	C20	D20	2	procasp	486	53.025	192189	2.40587e+06	48.61	11.7601	9970.6	304.99
		Primary Antibody		20	A20	C20	D20	3	Vinculin	569	114.559	148274	2.54356e+06	51.39	16.1155	5428.8	345.25
Mouse 4 LPS OLIGO ATP		Primary Antibody		21	A21	C21	D21	1	Casp1	406	30.027	3161.28	39759.9	100	11.8154	136.8	196.91
		Primary Antibody		21	A21	C21	D21	2		454	42.596	4080.61	88525.1		20.3802	78.5	216.4
		Primary Antibody		21	A21	C21	D21	3	procasp	487	52.452	179832	2.06051e+06	44.77	10.7641	8124.4	229.68
		Primary Antibody		21	A21	C21	D21	4	Vinculin	570	113.162	149796	2.54212e+06	55.23	15.9427	4523.5	266.79
		Primary Antibody		21	A21	C21	D21	5		641	225.709	1553.73	27146.6		16.4137	24.1	308.12

## Sheet: 2020.11.30 N=1 Ext7ef
Sample	Attribute	Primary	Attribute	Cap	Sample	Primary	Secondary	Peak	Name	Position	MW(kDa)	Height	Area	%Area	Width	S/N	Baseline
Biot. Ladder		Blocking		1	A1	C1	D1	1	Ldr 12	339	12	7482.86	105226		13.2106	2340.5	22.29
Biot. Ladder		Blocking		1	A1	C1	D1	2	Ldr 40	457	40	4433.66	63396.1		13.4328	1396.7	40.97
Biot. Ladder		Blocking		1	A1	C1	D1	3	Ldr 66	530	66	15220.5	174832		10.7909	5545	45.34
Biot. Ladder		Blocking		1	A1	C1	D1	4	Ldr 116	572	116	4720.49	102322		20.3633	1433.9	46.01
Biot. Ladder		Blocking		1	A1	C1	D1	5	Ldr 180	615	180	3745.06	97682.6		24.5034	969.2	45.66
Biot. Ladder		Blocking		1	A1	C1	D1	6	Ldr 230	640	230	5799.8	85201.2		13.8007	1508.7	45.1
Sample		Primary Antibody		2	A2	C2	D2	1	casp1	399	29.652	60.42	917.928	0.01	14.272	3.4	243.83
Sample		Primary Antibody		2	A2	C2	D2	2		428	37.191	740.07	8026.4		10.1886	47	257.98
Sample		Primary Antibody		2	A2	C2	D2	3		446	42.343	5307.52	113683		20.122	121.5	264.37
Sample		Primary Antibody		2	A2	C2	D2	4	procasp	481	52.635	292889	3.5949e+06	48.85	11.5306	16328.9	272.23
Sample		Primary Antibody		2	A2	C2	D2	5	vinculin	568	116.929	211634	3.76381e+06	51.14	16.7074	7458.5	272.07
Sample		Primary Antibody		3	A3	C3	D3	1	casp1	389	28.777	51.25	788.427	0.01	14.4517	1.7	325.64
Sample		Primary Antibody		3	A3	C3	D3	2		426	37.025	3343.71	30112.5		8.4603	132	355.6
Sample		Primary Antibody		3	A3	C3	D3	3		445	42	14372.6	341535		22.3237	302.1	365.4
Sample		Primary Antibody		3	A3	C3	D3	4	procasp	479	52.38	407474	5.13829e+06	47.6	11.8464	15272.8	374.92
Sample		Primary Antibody		3	A3	C3	D3	5	vinculin	566	116.338	308105	5.65475e+06	52.39	17.2418	6958.1	365.71
Sample		Primary Antibody		4	A4	C4	D4	1	casp1	399	30.501	15288.9	199342	2.19	12.2488	497.3	313.16
Sample		Primary Antibody		4	A4	C4	D4	2		446	42.744	14158	332403		22.0563	301.4	321.47
Sample		Primary Antibody		4	A4	C4	D4	3	procasp	479	52.584	327765	3.89727e+06	42.88	11.1703	11051.6	322.89
Sample		Primary Antibody		4	A4	C4	D4	4	vinculin	568	117.117	276813	4.99322e+06	54.93	16.9458	5588.3	317.18
Sample		Primary Antibody		5	A5	C5	D5	1	casp1	370	26.776	4689.11	44731.5	0.44	8.9617	209.6	268.15
Sample		Primary Antibody		5	A5	C5	D5	2		428	39.145	1930.16	20211.4		9.8372	60.4	312.74
Sample		Primary Antibody		5	A5	C5	D5	3		445	44.955	9600.7	217434		21.2762	85.1	320.48
Sample		Primary Antibody		5	A5	C5	D5	4	procasp	479	54.584	366461	4.48507e+06	44.3	11.4977	13415.3	329.96
Sample		Primary Antibody		5	A5	C5	D5	5	vinculin	567	119.022	292150	5.59487e+06	55.26	17.9908	6062.7	330.17
Sample		Primary Antibody		6	A6	C6	D6	1	casp1	398	30.359	5020.55	67418.6	0.83	12.6153	220.5	310.06
Sample		Primary Antibody		6	A6	C6	D6	2		427	37.168	837.87	9746.8		10.9283	29.4	333.79
Sample		Primary Antibody		6	A6	C6	D6	3		447	42.098	9531	209693		20.6687	185.4	348.83
Sample		Primary Antibody		6	A6	C6	D6	4	procasp	479	51.363	292225	3.5123e+06	43.09	11.2913	13293	370.26
Sample		Primary Antibody		6	A6	C6	D6	5	vinculin	567	109.278	247202	4.57142e+06	56.08	17.3727	6701.1	408.15
Sample		Primary Antibody		6	A6	C6	D6	6		646	228.239	3979.36	69198.6		16.3362	187	408.31
Sample		Primary Antibody		7	A7	C7	D7	1	casp1	403	31.517	74.78	894.581	0.01	11.2379	0.2	355.25
Sample		Primary Antibody		7	A7	C7	D7	2		428	37.17	3409.9	31074.1		8.561	123.9	364.99
Sample		Primary Antibody		7	A7	C7	D7	3		447	42.559	11806.1	223058		17.7491	460.9	366.66
Sample		Primary Antibody		7	A7	C7	D7	4	procasp	481	52.992	373170	4.28005e+06	49.62	10.7748	19409.5	360
Sample		Primary Antibody		7	A7	C7	D7	5		508	61.097	2826.98	38227.7		12.7035	28.1	348.46
Sample		Primary Antibody		7	A7	C7	D7	6	vinculin	567	118.621	264062	4.34556e+06	50.37	15.4599	9392.7	315.82
Sample		Primary Antibody		8	A8	C8	D8	1	casp1	391	28.539	40.84	545.447	0.01	12.5478	1.5	306.07
Sample		Primary Antibody		8	A8	C8	D8	2		429	36.729	2339.71	20835.3		8.3658	93.1	333.2
Sample		Primary Antibody		8	A8	C8	D8	3		448	42.243	11205.7	242656		20.3433	213.7	340.09
Sample		Primary Antibody		8	A8	C8	D8	4	procasp	482	52.772	459782	5.17153e+06	54.51	10.5666	22436.6	343.34
Sample		Primary Antibody		8	A8	C8	D8	5		508	61.275	2372.39	28645.9		11.3434	39.8	339.52
Sample		Primary Antibody		8	A8	C8	D8	6	vinculin	569	118.628	262836	4.31468e+06	45.48	15.4217	8737.8	317.29
Sample		Primary Antibody		9	A9	C9	D9	1	casp1	401	30.489	5020.76	62236.5	0.63	11.6451	266.9	297.5
Sample		Primary Antibody		9	A9	C9	D9	2		430	37.455	2034.32	19239.7		8.8848	75.6	310.13
Sample		Primary Antibody		9	A9	C9	D9	3		448	42.434	13628.3	279388		19.259	399.1	316.91
Sample		Primary Antibody		9	A9	C9	D9	4	procasp	482	52.829	442476	5.05067e+06	51.05	10.7232	23839.5	327.79
Sample		Primary Antibody		9	A9	C9	D9	5		508	61.151	3150.8	37532.7		11.1907	94.5	334.72
Sample		Primary Antibody		9	A9	C9	D9	6	vinculin	568	118.351	302935	4.7799e+06	48.32	14.823	11792.1	347.48
Sample		Primary Antibody		10	A10	C10	D10	1	casp1	401	30.411	83.71	982.241	0.01	11.023	0.8	360.23
Sample		Primary Antibody		10	A10	C10	D10	2		428	36.861	4459.53	42840.3		9.0247	160.2	383.86
Sample		Primary Antibody		10	A10	C10	D10	3		447	42.096	13780.7	257585		17.5597	517.5	393.81
Sample		Primary Antibody		10	A10	C10	D10	4	procasp	480	52.676	454115	5.15925e+06	48.75	10.673	24806.5	400.36
Sample		Primary Antibody		10	A10	C10	D10	5		506	60.661	2991.44	34361.1		10.7908	74.5	398.07
Sample		Primary Antibody		10	A10	C10	D10	6	vinculin	567	118.614	331983	5.42194e+06	51.24	15.3429	12355	378.19
Sample		Primary Antibody		10	A10	C10	D10	7		611	182.296	1948.9	26932.9		12.9826	20.4	361.96
Sample		Primary Antibody		11	A11	C11	D11	1	casp1	400	29.845	451.23	6071.71	0.1	12.6409	27	295.5
Sample		Primary Antibody		11	A11	C11	D11	2		429	37.019	1372.79	12684.8		8.6805	55.2	308.74
Sample		Primary Antibody		11	A11	C11	D11	3		448	42.382	6596.44	132155		18.8209	291.1	315.06
Sample		Primary Antibody		11	A11	C11	D11	4	procasp	481	52.879	284258	3.09059e+06	48.44	10.214	16386.9	322.34
Sample		Primary Antibody		11	A11	C11	D11	5	vinculin	567	118.77	218288	3.28312e+06	51.46	14.1294	9490.6	326.55
Sample		Primary Antibody		12	A12	C12	D12	1	casp1	393	28.366	114.51	1540.38	0.02	12.6377	3.2	329.57
Sample		Primary Antibody		12	A12	C12	D12	2		427	36.89	2993.4	25278.3		7.9332	138	362.64
Sample		Primary Antibody		12	A12	C12	D12	3		446	42.424	11069.3	233519		19.8185	364.1	377.23
Sample		Primary Antibody		12	A12	C12	D12	4	procasp	480	52.819	404673	4.39687e+06	48.71	10.2072	22161.8	397.3
Sample		Primary Antibody		12	A12	C12	D12	5		506	61	2317.62	33804.2		13.7024	37.1	408.14
Sample		Primary Antibody		12	A12	C12	D12	6	vinculin	567	118.225	280532	4.62846e+06	51.27	15.4996	10276.3	422.02
Sample		Primary Antibody		13	A13	C13	D13	1	casp1	389	29.164	47.59	638.639	0.01	12.6073	2.9	384.11
Sample		Primary Antibody		13	A13	C13	D13	2		427	36.875	3832.12	32525.6		7.9736	163.2	425.42
Sample		Primary Antibody		13	A13	C13	D13	3		445	42.173	14078.8	288443		19.247	385.9	439.16
Sample		Primary Antibody		13	A13	C13	D13	4	procasp	479	52.482	488049	5.8156e+06	53.28	11.1943	29290.5	456.48
Sample		Primary Antibody		13	A13	C13	D13	5	vinculin	567	117.197	310497	5.0984e+06	46.71	15.4257	13235	464.31
Sample		Primary Antibody		13	A13	C13	D13	6		624	209.944	2460.33	35752.1		13.6514	35	456.01
Sample		Primary Antibody		14	A14	C14	D14	1		374	25.004	1310.72	16578.9		11.8826	33	293.83
Sample		Primary Antibody		14	A14	C14	D14	2	casp1	399	30.487	8868.63	108364	1.02	11.4788	358.2	305.9
Sample		Primary Antibody		14	A14	C14	D14	3		427	37.012	3665.51	32339.9		8.2884	79.7	319.82
Sample		Primary Antibody		14	A14	C14	D14	4		447	42.854	18587.7	393029		19.864	461	329.93
Sample		Primary Antibody		14	A14	C14	D14	5	procasp	480	52.654	482643	5.42155e+06	51.15	10.5527	20501.3	346.79
Sample		Primary Antibody		14	A14	C14	D14	6		506	61.337	2380.3	31561.4		12.4564	31	360.08
Sample		Primary Antibody		14	A14	C14	D14	7	vinculin	567	116.987	303866	5.06943e+06	47.83	15.6727	8750.4	390.58
Sample		Primary Antibody		15	A15	C15	D15	1	casp1	396	28.943	43.35	578.454	0.01	12.5359	2	391.13
Sample		Primary Antibody		15	A15	C15	D15	2		427	36.903	3492.3	28980.1		7.7957	92.6	423.34
Sample		Primary Antibody		15	A15	C15	D15	3		446	41.976	15066.4	322291		20.0959	385.2	437.9
Sample		Primary Antibody		15	A15	C15	D15	4	procasp	480	52.67	442836	4.92413e+06	48.44	10.4461	14733.7	455.16
Sample		Primary Antibody		15	A15	C15	D15	5		506	60.879	2996.23	42489.4		13.3221	38.6	461.61
Sample		Primary Antibody		15	A15	C15	D15	6	vinculin	567	118.12	315202	5.23969e+06	51.55	15.6165	6952	458.28
Sample		Primary Antibody		16	A16	C16	D16	1	casp1	400	30.636	999.64	13724.9	0.17	12.8983	47.5	301.77
Sample		Primary Antibody		16	A16	C16	D16	2		428	37.574	3090.65	26797.7		8.1455	120	307.84
Sample		Primary Antibody		16	A16	C16	D16	3		447	42.898	12544.2	258535		19.3617	576.4	310.05
Sample		Primary Antibody		16	A16	C16	D16	4	procasp	481	53.499	365379	4.0361e+06	49.55	10.3774	19071.8	311.12
Sample		Primary Antibody		16	A16	C16	D16	5		508	61.481	2360.21	31033.7		12.3523	42.4	310.18
Sample		Primary Antibody		16	A16	C16	D16	6	vinculin	567	120.176	252508	4.0956e+06	50.28	15.2374	9075.8	306.65
Sample		Primary Antibody		17	A17	C17	D17	1	casp1	465	32.094	2660.01	72812.8	78.54	25.7153	173.1	81.33
Sample		Primary Antibody		17	A17	C17	D17	2	procasp	559	53.941	497.22	16954.8	18.29	32.0342	22.5	136.62
Sample		Primary Antibody		17	A17	C17	D17	3	vinculin	655	113.76	91.85	2945.96	3.18	30.1307	6.3	206.46
Sample		Primary Antibody		18	A18	C18	D18	1	casp1	80	29.174	0.01	0.286	0.08	26.9145	0.6	37.44
Sample		Primary Antibody		18	A18	C18	D18	2	procasp	197	55.934	12.38	364.617	99.84	27.6648	4.3	42.65
Sample		Primary Antibody		18	A18	C18	D18	3	vinculin	299	124.773	0.01	0.287	0.08	26.9215	1.1	36.33
Sample		Primary Antibody		19	A19	C19	D19	1	casp1	462	29.255	2769.65	80390.7	84.52	27.2677	195.5	150.38
Sample		Primary Antibody		19	A19	C19	D19	2	procasp	553	48.078	394.81	14078.5	14.8	33.4994	42.7	201.43
Sample		Primary Antibody		19	A19	C19	D19	3	vinculin	676	118.16	19.97	642.422	0.68	30.219	3.3	254.52
Sample		Primary Antibody		20	A20	C20	D20	1	casp1	83	30.78	0.01	0.189	0.11	17.7819	0.3	33.98
Sample		Primary Antibody		20	A20	C20	D20	2	procasp	173	53.569	8.86	170.024	99.89	18.0178	2.7	45.74
Sample		Primary Antibody		20	A20	C20	D20	3		260	98.235	0.01	0.196		18.4302	1.3	41.05
Sample		Primary Antibody		20	A20	C20	D20	4	vinculin	273	120	0	0	0	0	0	0
Sample		Primary Antibody		21	A21	C21	D21	1		463	24.128	2068.41	24773.3		11.2516	185.8	160.02
Sample		Primary Antibody		21	A21	C21	D21	2	casp1	479	26.801	2317.07	40429.8	80.45	16.3919	58.9	172.94
Sample		Primary Antibody		21	A21	C21	D21	3	procasp	569	49.037	581.97	9578.72	19.06	15.4624	17.4	239.67
Sample		Primary Antibody		21	A21	C21	D21	4	vinculin	670	119.09	16.33	248.286	0.49	14.2849	3.4	302.71
Sample		Primary Antibody		22	A22	C22	D22	1	casp1	465	30.802	3317.84	38341	87.93	10.8562	1643.8	53.05
Sample		Primary Antibody		22	A22	C22	D22	2		477	33.234	2898.07	29848.8		9.6758	1392.3	55.46
Sample		Primary Antibody		22	A22	C22	D22	3	procasp	558	54.281	51.65	609.353	1.4	11.0835	14.6	68.62
Sample		Primary Antibody		22	A22	C22	D22	4	vinculin	652	117.3	362.42	4651.67	10.67	12.0576	4.7	77.24
Sample		Primary Antibody		22	A22	C22	D22	5		712	198.248	991.23	13982.8		13.2521	37.2	80.37
Sample		Primary Antibody		23	A23	C23	D23	1	casp1	463	31.872	2871.22	84393.4	82.16	27.6128	217.3	138.11
Sample		Primary Antibody		23	A23	C23	D23	2	procasp	562	55.124	551.33	15698.8	15.28	26.75	46.7	183.97
Sample		Primary Antibody		23	A23	C23	D23	3		611	78.365	256.62	7820.54		28.6299	29	200.42
Sample		Primary Antibody		23	A23	C23	D23	4	vinculin	648	113.155	86	2625.74	2.56	28.6828	9	210.92
Sample		Primary Antibody		24	A24	C24	D24	1	casp1	293	32.286	0.01	0.123	0.14	11.5545	0.7	15.97
Sample		Primary Antibody		24	A24	C24	D24	2	procasp	329	48.13	7	85.492	99.86	11.4739	2.7	19.28
Sample		Primary Antibody		24	A24	C24	D24	3	vinculin	392	120	0	0	0	0	0	0
Sample		Primary Antibody		24	A24	C24	D24	4		400	143.263	158.6	2053.2		12.1619	7.3	28.58
Sample		Primary Antibody		25	A25	C25	D25	1	casp1	389	29.284	70.28	1637.77	6.11	21.8916	2.7	71.81
Sample		Primary Antibody		25	A25	C25	D25	2		469	43.901	2488.59	49300.9		18.611	177.4	115.75
Sample		Primary Antibody		25	A25	C25	D25	3	procasp	501	48.99	764.91	18854.8	70.29	23.1569	-2.3	129.71
Sample		Primary Antibody		25	A25	C25	D25	4	vinculin	646	123.804	237.49	6330.84	23.6	25.0431	-0.4	175

## Sheet: 2021.08.19 WT N=1 Ext7h
Sample	Attribute	Primary	Attribute	Secondary	Scdry Attr	Cap	Sample	Primary	Secondary	Peak	Name	Position	MW(kDa)	Height	Area	%Area	Width	S/N	Baseline	Channel
Biot. Ladder		Blocking		Streptavidin HRP		1	A1	C1	D1	1	Ldr 12	240	12	12195.1	189389		14.5894	1710.4	120.65	CHEMI
Biot. Ladder		Blocking		Streptavidin HRP		1	A1	C1	D1	2	Ldr 40	354	40	11780.1	160308		12.7842	1882.5	170.66	CHEMI
Biot. Ladder		Blocking		Streptavidin HRP		1	A1	C1	D1	3	Ldr 66	426	66	11177.5	132248		11.115	1956	174.09	CHEMI
Biot. Ladder		Blocking		Streptavidin HRP		1	A1	C1	D1	4	Ldr 116	468	116	10500.6	160781		14.3843	1823	168.21	CHEMI
Biot. Ladder		Blocking		Streptavidin HRP		1	A1	C1	D1	5	Ldr 180	508	180	6000.13	148882		23.3103	968.4	158.42	CHEMI
Biot. Ladder		Blocking		Streptavidin HRP		1	A1	C1	D1	6	Ldr 230	529	230	8524.78	106279		11.712	1272	151.97	CHEMI
UT		Primary		Secondary		7	A7	C7	D7	1	proil1b	344	40.514	255.27	3160.84	0.19	11.6324	8.2	158.27	CHEMI
		Primary		Secondary		7	A7	C7	D7	2	vinculin	463	118.271	151216	1.66048e+06	99.81	10.3158	7136.5	222.45	CHEMI
LPS		Primary		Secondary		12	A12	C12	D12	1	proil1b	338	39.287	94942	912875	33.11	9.0328	4454.2	157.36	CHEMI
		Primary		Secondary		12	A12	C12	D12	2	vinculin	462	117.558	170093	1.84416e+06	66.89	10.1855	7862	166.4	CHEMI
LPS ATP		Primary		Secondary		13	A13	C13	D13	1		277	25.066	1401.75	16461.1		11.0321	73.8	104.79	CHEMI
		Primary		Secondary		13	A13	C13	D13	2	proil1b	338	39.206	45362.4	474622	26.4	9.8292	2463.9	110.72	CHEMI
		Primary		Secondary		13	A13	C13	D13	3	vinculin	464	117.61	116391	1.3231e+06	73.6	10.6793	6071.5	107.22	CHEMI
LPS FCCP		Primary		Secondary		14	A14	C14	D14	1	proil1b	340	39.598	29199.5	219988	11.29	7.0777	1466.6	210.48	CHEMI
		Primary		Secondary		14	A14	C14	D14	2	vinculin	462	116.588	173062	1.72842e+06	88.71	9.3825	8672.4	322.73	CHEMI
		Primary		Secondary		14	A14	C14	D14	3		522	220.464	1168.17	15679.2		12.6091	33.9	308.64	CHEMI
LPS ATP FCCP		Primary		Secondary		15	A15	C15	D15	1	proil1b	339	39.594	29920.7	241428	12.64	7.5803	1841.8	150.82	CHEMI
		Primary		Secondary		15	A15	C15	D15	2	vinculin	462	116.988	160783	1.66925e+06	87.36	9.7532	9879	154.52	CHEMI
															0.495008

## Sheet: 2021.08.09 WT N=4 Ext7h
Sample	Attribute	Primary	Attribute	Secondary	Scdry Attr	Cap	Sample	Primary	Secondary	Peak	Name	Position	MW(kDa)	Height	Area	%Area	Width	S/N	Baseline	Channel
Biot. Ladder		Blocking		Streptavidin HRP		1	A1	C1	D1	1	Ldr 12	234	12	22155.4	407958		17.2983	2412.2	135.49	CHEMI
Biot. Ladder		Blocking		Streptavidin HRP		1	A1	C1	D1	2	Ldr 40	350	40	28930.8	433302		14.0702	3736.5	175.26	CHEMI
Biot. Ladder		Blocking		Streptavidin HRP		1	A1	C1	D1	3	Ldr 66	425	66	22229	328850		13.8978	3076.6	186.67	CHEMI
Biot. Ladder		Blocking		Streptavidin HRP		1	A1	C1	D1	4	Ldr 116	468	116	22627.3	387104		16.0717	3200	188.43	CHEMI
Biot. Ladder		Blocking		Streptavidin HRP		1	A1	C1	D1	5	Ldr 180	509	180	14727.5	326063		20.7989	1788.8	186.98	CHEMI
Biot. Ladder		Blocking		Streptavidin HRP		1	A1	C1	D1	6	Ldr 230	531	230	14743	237720		15.1477	1624.3	184.97	CHEMI
Ms1 UT		Primary		Secondary		2	A2	C2	D2	1	proil1b	361	41.628	125.47	1539.37	0.1	11.5261	2.5	120.12	CHEMI
		Primary		Secondary		2	A2	C2	D2	2	vinculin	481	116.334	140329	1.49843e+06	99.9	10.0313	10603.6	116.96	CHEMI
		Primary		Secondary		2	A2	C2	D2	3		519	170.65	1154.84	20639.6		16.7898	38.7	107.76	CHEMI
Ms1 LPS		Primary		Secondary		3	A3	C3	D3	1	proil1b	353	39.627	49967.1	487755	21.31	9.1703	2476.5	174.43	CHEMI
		Primary		Secondary		3	A3	C3	D3	2	vinculin	480	115.481	162726	1.80152e+06	78.69	10.4004	7641.2	244.5	CHEMI
Ms1 LPS ATP		Primary		Secondary		4	A4	C4	D4	1	proil1b	354	39.806	4971.17	63973.3	3.88	12.0895	308.3	73.34	CHEMI
		Primary		Secondary		4	A4	C4	D4	2	vinculin	480	114.024	104942	1.58484e+06	96.12	14.1874	5262.2	86.83	CHEMI
		Primary		Secondary		4	A4	C4	D4	3		522	170.479	2852.83	62130.1		20.4595	51.7	89.62	CHEMI
Ms1 LPS FCCP		Primary		Secondary		5	A5	C5	D5	1	proil1b	352	39.823	23725.7	208709	17.99	8.264	956.8	180.32	CHEMI
		Primary		Secondary		5	A5	C5	D5	2	vinculin	480	118.812	94424.5	951375	82.01	9.4653	3700.8	219.63	CHEMI
Ms1 FCCP ATP		Primary		Secondary		6	A6	C6	D6	1	proil1b	354	39.817	6274.53	61921	3.76	9.271	311	147	CHEMI
		Primary		Secondary		6	A6	C6	D6	2	vinculin	481	115.382	118424	1.58345e+06	96.24	12.5612	5109.6	158.44	CHEMI
Ms1 LPS Myxo		Primary		Secondary		7	A7	C7	D7	1	proil1b	353	39.745	25531.8	269381	11.56	9.9118	1396.5	190.52	CHEMI
		Primary		Secondary		7	A7	C7	D7	2	vinculin	481	114.749	155763	2.06132e+06	88.44	12.4323	7338.1	222.48	CHEMI
		Primary		Secondary		7	A7	C7	D7	3		527	182.027	2062.21	35504.6		16.1741	36.1	214.19	CHEMI
Ms2 UT		Primary		Secondary		8	A8	C8	D8	1	proil1b	356	41.062	200.31	2461.03	0.12	11.5421	8.9	137.75	CHEMI
		Primary		Secondary		8	A8	C8	D8	2		445	79.758	1915.99	36232		17.7651	36.4	156.2	CHEMI
		Primary		Secondary		8	A8	C8	D8	3	vinculin	481	116.646	189051	2.05567e+06	99.88	10.2151	10742.1	158.15	CHEMI
		Primary		Secondary		8	A8	C8	D8	4		517	164.139	2215.84	45997.2		19.5012	45.6	156.19	CHEMI
Ms2 LPS		Primary		Secondary		9	A9	C9	D9	1	proil1b	352	39.777	42731.2	440034	15.01	9.6741	1732.5	135.25	CHEMI
		Primary		Secondary		9	A9	C9	D9	2	vinculin	481	117.371	209830	2.49193e+06	84.99	11.1567	8115	148.2	CHEMI
Ms2 LPS ATP		Primary		Secondary		10	A10	C10	D10	1	proil1b	352	40.21	5704.72	51104	3.44	8.4157	509.3	37.77	CHEMI
		Primary		Secondary		10	A10	C10	D10	2		411	58.739	1241.85	21598.9		16.3391	31.9	39.43	CHEMI
		Primary		Secondary		10	A10	C10	D10	3	vinculin	480	115.315	127546	1.43563e+06	96.56	10.5741	11192.8	40.63	CHEMI
		Primary		Secondary		10	A10	C10	D10	4		529	190.673	1520.02	28353.3		17.5235	52.8	41.11	CHEMI
Ms2 LPS FCCO		Primary		Secondary		11	A11	C11	D11	1	proil1b	350	39.763	48404.9	421149	18.57	8.1736	2798.5	132.77	CHEMI
		Primary		Secondary		11	A11	C11	D11	2	vinculin	480	117.354	176557	1.84646e+06	81.43	9.8248	10049.3	179.97	CHEMI
Ms2 LPS FCCP ATP		Primary		Secondary		12	A12	C12	D12	1	proil1b	429	43.238	24.97	473.476	100	17.8121	2.7	305.35	CHEMI
		Primary		Secondary		12	A12	C12	D12	2		540	102.733	0.01	0.19		17.8383	4.6	360.02	CHEMI
		Primary		Secondary		12	A12	C12	D12	3	vinculin	552	116	0	0	0	0	0	0	CHEMI
Ms2 LPS Myxo		Primary		Secondary		13	A13	C13	D13	1	proil1b	350	39.806	28061.2	258334	10.58	8.6485	1520.5	169.33	CHEMI
		Primary		Secondary		13	A13	C13	D13	2		453	90.464	4917.6	82597.6		15.7791	72.7	200.61	CHEMI
		Primary		Secondary		13	A13	C13	D13	3	vinculin	480	116.389	183430	2.18231e+06	89.42	11.1767	9013.6	205.56	CHEMI
Ms 3 UT		Primary		Secondary		14	A14	C14	D14	1	proil1b	353	40.738	145.78	1674.42	0.09	10.7901	7.2	112.78	CHEMI
		Primary		Secondary		14	A14	C14	D14	2	vinculin	479	118.546	170086	1.80887e+06	99.91	9.991	8842	127.73	CHEMI
Ms3 LPS		Primary		Secondary		15	A15	C15	D15	1		330	34.762	2673.11	22585.6		7.9375	86.7	182.12	CHEMI
		Primary		Secondary		15	A15	C15	D15	2	proil1b	352	39.899	21732.3	196514	6.99	8.4949	876.9	196.58	CHEMI
		Primary		Secondary		15	A15	C15	D15	3	vinculin	479	118.348	255236	2.61307e+06	93.01	9.6178	9996.9	242.74	CHEMI
Ms3 LPS ATP		Primary		Secondary		16	A16	C16	D16	1		287	25.52	529.77	5216.78		9.2509	17	178.97	CHEMI
		Primary		Secondary		16	A16	C16	D16	2		330	35.332	1211.72	15438.6		11.9694	34.6	219.11	CHEMI
		Primary		Secondary		16	A16	C16	D16	3	proil1b	351	40.004	12221	115866	4.78	8.9067	402.1	237.94	CHEMI
		Primary		Secondary		16	A16	C16	D16	4	vinculin	479	119.311	214290	2.30976e+06	95.22	10.1259	6774.2	304.55	CHEMI
		Primary		Secondary		16	A16	C16	D16	5		523	185.781	1325.23	19427.9		13.7722	25.4	295.46	CHEMI
Ms3 FCCP LPS		Primary		Secondary		17	A17	C17	D17	1	proil1b	353	40.224	762.71	4789.19	0.2	5.8989	30.6	199.27	CHEMI
		Primary		Secondary		17	A17	C17	D17	2	vinculin	479	117.02	232935	2.38915e+06	99.8	9.6356	10225.7	256.94	CHEMI
Ms3 FCCP LPS ATP		Primary		Secondary		18	A18	C18	D18	1	proil1b	353	40.317	430.61	3415.69	0.14	7.4519	24.1	264.07	CHEMI
		Primary		Secondary		18	A18	C18	D18	2	vinculin	478	116.56	235478	2.37177e+06	99.86	9.4621	11893.4	357.15	CHEMI
Ms4 UT		Primary		Secondary		19	A19	C19	D19	1	proil1b	348	39.246	122.17	1208.05	0.05	9.2894	5.2	208.8	CHEMI
		Primary		Secondary		19	A19	C19	D19	2	vinculin	478	117.704	245523	2.61326e+06	99.95	9.9991	10923.4	260.88	CHEMI
Ms4 LPS		Primary		Secondary		20	A20	C20	D20	1		331	35.033	1758.85	11932.7		6.3735	41.9	234.13	CHEMI
		Primary		Secondary		20	A20	C20	D20	2	proil1b	353	40.17	15321.4	132731	4.99	8.1384	467.6	266.66	CHEMI
		Primary		Secondary		20	A20	C20	D20	3	vinculin	479	118.167	244721	2.52672e+06	95.01	9.6996	7405.9	350.08	CHEMI
Ms4 LPS ATP		Primary		Secondary		21	A21	C21	D21	1		288	24.785	728.96	6145.56		7.92	22.9	174.62	CHEMI
		Primary		Secondary		21	A21	C21	D21	2		331	35.143	928.83	12076.7		12.2146	29.8	232.94	CHEMI
		Primary		Secondary		21	A21	C21	D21	3	proil1b	354	39.85	15164.6	132426	5.54	8.2037	536.7	262.79	CHEMI
		Primary		Secondary		21	A21	C21	D21	4	vinculin	479	118.594	210036	2.25965e+06	94.46	10.1068	7263.3	320.48	CHEMI
Ms4 LPS FCCP		Primary		Secondary		22	A22	C22	D22	1	proil1b	353	40.244	1585.51	10103.1	0.38	5.9862	64.3	192.88	CHEMI
		Primary		Secondary		22	A22	C22	D22	2		416	61.183	883.68	11568.8		12.2988	29.1	228	CHEMI
		Primary		Secondary		22	A22	C22	D22	3	vinculin	477	117.094	249937	2.67442e+06	99.62	10.0523	11132.6	228.56	CHEMI
Ms4 LPS FCP ATP		Primary		Secondary		23	A23	C23	D23	1	proil1b	353	39.63	805.21	7623.23	0.3	8.894	56.6	149.65	CHEMI
		Primary		Secondary		23	A23	C23	D23	2	vinculin	479	116.132	217654	2.50442e+06	99.7	10.8096	16002.7	183.57	CHEMI
Empty		Primary		Secondary		24	A24	C24	D24	1	proil1b	279	37.323	52.11	160.975	30.5	2.9019	3.2	52.28	CHEMI
		Primary		Secondary		24	A24	C24	D24	2	vinculin	367	120.44	62.2	366.798	69.5	5.54	4.4	53.11	CHEMI
Empty		Primary		Secondary		25	A25	C25	D25	1	proil1b	285	38.787	118.46	463.167	20.39	3.673	8.6	41.96	CHEMI
		Primary		Secondary		25	A25	C25	D25	2	vinculin	367	105.386	164.56	1808.26	79.61	10.3227	21.3	55.78	CHEMI

## Sheet: 2021.08.19 WT N=1 Ext7jk
Sample	Attribute	Primary	Attribute	Secondary	Scdry Attr	Cap	Sample	Primary	Secondary	Peak	Name	Position	MW(kDa)	Height	Area	%Area	Width	S/N	Baseline	Channel
Biot. Ladder		Blocking		Streptavidin HRP		1	A1	C1	D1	1	Ldr 12	240	12	12195.1	189389		14.5894	1710.4	120.65	CHEMI
Biot. Ladder		Blocking		Streptavidin HRP		1	A1	C1	D1	2	Ldr 40	354	40	11780.1	160308		12.7842	1882.5	170.66	CHEMI
Biot. Ladder		Blocking		Streptavidin HRP		1	A1	C1	D1	3	Ldr 66	426	66	11177.5	132248		11.115	1956	174.09	CHEMI
Biot. Ladder		Blocking		Streptavidin HRP		1	A1	C1	D1	4	Ldr 116	468	116	10500.6	160781		14.3843	1823	168.21	CHEMI
Biot. Ladder		Blocking		Streptavidin HRP		1	A1	C1	D1	5	Ldr 180	508	180	6000.13	148882		23.3103	968.4	158.42	CHEMI
Biot. Ladder		Blocking		Streptavidin HRP		1	A1	C1	D1	6	Ldr 230	529	230	8524.78	106279		11.712	1272	151.97	CHEMI
LPS		Primary		Secondary		12	A12	C12	D12	1	casp1	309	31.484	7.81	78.369	0	9.4288	-0.8	341.37	CHEMI
		Primary		Secondary		12	A12	C12	D12	2	procaspase	385	52.927	361935	3.50383e+06	57.4	9.0945	9040.9	365.52	CHEMI
		Primary		Secondary		12	A12	C12	D12	3	vinculin	468	118.652	238351	2.60066e+06	42.6	10.2503	5826.7	375.68	CHEMI
LPS + ATP		Primary		Secondary		13	A13	C13	D13	1	casp1	304	29.484	5330.98	51409.1	1.22	9.0594	126.6	358.87	CHEMI
		Primary		Secondary		13	A13	C13	D13	2		352	42.621	7522.02	184605		23.0556	115	383.85	CHEMI
		Primary		Secondary		13	A13	C13	D13	3	procaspase	386	52.691	217267	2.10666e+06	50.18	9.109	5506.1	392.06	CHEMI
		Primary		Secondary		13	A13	C13	D13	4	vinculin	469	118.255	185762	2.04036e+06	48.6	10.3185	4675.7	377.76	CHEMI
		Primary		Secondary		13	A13	C13	D13	5		507	175.784	4619.37	88623		18.0232	32.9	354.48	CHEMI
LPS FCCP		Primary		Secondary		14	A14	C14	D14	1	casp1	303	28.959	84.4	830.274	0.02	9.242	1.6	370.09	CHEMI
		Primary		Secondary		14	A14	C14	D14	2	procaspase	386	52.892	350188	2.99046e+06	54.44	8.0224	8941.5	409.67	CHEMI
		Primary		Secondary		14	A14	C14	D14	3	vinculin	468	117.166	244671	2.50227e+06	45.55	9.6077	6255	405.77	CHEMI
LPS + ATP FCCP		Primary		Secondary		15	A15	C15	D15	1	casp1	301	29.456	503.81	5758.2	0.09	10.7372	12.4	349.56	CHEMI
		Primary		Secondary		15	A15	C15	D15	2	procaspase	386	52.872	395262	3.77309e+06	59.49	8.9677	12483.4	368.94	CHEMI
		Primary		Secondary		15	A15	C15	D15	3	vinculin	469	117.561	227535	2.56401e+06	40.42	10.5862	6911.6	352.4	CHEMI
		Primary		Secondary		15	A15	C15	D15	4		509	174.945	5096.63	89877.9		16.5668	37.1	332.54	CHEMI

## Sheet: 2021.08.09 N=2-4 Ext7jk
Sample	Attribute	Primary	Attribute	Secondary	Scdry Attr	Cap	Sample	Primary	Secondary	Peak	Name	Position	MW(kDa)	Height	Area	%Area	Width	S/N	Baseline	Channel
Biot. Ladder		Blocking		Streptavidin HRP		1	A1	C1	D1	1	Ldr 12	244	12	7447.38	120707		15.2263	614.3	89.26	CHEMI
Biot. Ladder		Blocking		Streptavidin HRP		1	A1	C1	D1	2	Ldr 40	361	40	6777.29	96420.2		13.3653	638.5	116.79	CHEMI
Biot. Ladder		Blocking		Streptavidin HRP		1	A1	C1	D1	3	Ldr 66	435	66	7948.65	79386.6		9.3826	858.2	108.39	CHEMI
Biot. Ladder		Blocking		Streptavidin HRP		1	A1	C1	D1	4	Ldr 116	478	116	10658	128677		11.3421	1127	97.97	CHEMI
Biot. Ladder		Blocking		Streptavidin HRP		1	A1	C1	D1	5	Ldr 180	519	180	9611.63	116704		11.4067	997.6	86.3	CHEMI
Biot. Ladder		Blocking		Streptavidin HRP		1	A1	C1	D1	6	Ldr 230	542	230	11273	134243		11.1872	1160	79.6	CHEMI
Ms 1 UT		Primary		Secondary		2	A2	C2	D2	1	caspase1	301	27.075	103.51	1098.05	0.01	9.9656	4.3	271.51	CHEMI
		Primary		Secondary		2	A2	C2	D2	2		340	36.701	7831.9	60305.3		7.2336	318.7	293.63	CHEMI
		Primary		Secondary		2	A2	C2	D2	3		358	42.339	13930.7	281401		18.9768	504.4	298.91	CHEMI
		Primary		Secondary		2	A2	C2	D2	4	procasp1	391	52.618	494492	4.58587e+06	49.08	8.7123	22599.4	301.3	CHEMI
		Primary		Secondary		2	A2	C2	D2	5	vinculin	474	115.492	403821	4.75675e+06	50.91	11.066	17490.6	272.42	CHEMI
		Primary		Secondary		2	A2	C2	D2	6		514	171.926	2494.38	33923.9		12.7765	31.4	244.81	CHEMI
Ms 1 LPS		Primary		Secondary		3	A3	C3	D3	1	caspase1	298	27.572	207.77	2137.93	0.02	9.6669	6.5	228.96	CHEMI
		Primary		Secondary		3	A3	C3	D3	2		338	36.699	7287.63	53317.7		6.8731	275.6	243.09	CHEMI
		Primary		Secondary		3	A3	C3	D3	3		356	42.747	17095	415022		22.8071	376	245.88	CHEMI
		Primary		Secondary		3	A3	C3	D3	4	procasp1	391	52.948	528149	4.91849e+06	55.6	8.7487	20937.8	246.09	CHEMI
		Primary		Secondary		3	A3	C3	D3	5	vinculin	474	116.707	370291	3.92633e+06	44.38	9.9612	14571.9	227.72	CHEMI
Ms 1 LPS ATP		Primary		Secondary		4	A4	C4	D4	1		286	24.926	6335.91	89422.1		13.2588	201.8	310.86	CHEMI
		Primary		Secondary		4	A4	C4	D4	2	caspase1	310	28.997	58307.9	573325	56.49	9.2372	2391	327.93	CHEMI
		Primary		Secondary		4	A4	C4	D4	3		339	34.371	11637.7	138146		11.1516	263.7	344.66	CHEMI
		Primary		Secondary		4	A4	C4	D4	4		356	37.804	36428	569304		14.6817	743.5	352.63	CHEMI
		Primary		Secondary		4	A4	C4	D4	5	procasp1	389	44.982	521934	6.53841e+06	96.47	11.7686	20546.6	364.53	CHEMI
		Primary		Secondary		4	A4	C4	D4	7	vinculin	472	69.892	456935	7.87179e+06		16.184	11758	376.95	CHEMI
		Primary		Secondary		4	A4	C4	D4	8	vinculin	511	104.532	16095.5	239343	23.58	13.9696	35.2	375.99	CHEMI
		Primary		Secondary		4	A4	C4	D4	10		575	173.141	57934.2	941805		15.2719	331.8	368.13	CHEMI
		Primary		Secondary		4	A4	C4	D4	11		589	190.885	52284.2	780396		14.0221	466.4	365.69	CHEMI
		Primary		Secondary		4	A4	C4	D4	12		608	223.098	37089.4	568040		14.3879	355.6	362.12	CHEMI
		Primary		Secondary		4	A4	C4	D4	13		619	238.127	12747.8	178876		13.1821	287	359.95	CHEMI
Ms1 LPS FCCP		Primary		Secondary		5	A5	C5	D5	1	caspase1	310	31.073	159.41	1590.53	0.03	9.3735	5.9	235.59	CHEMI
		Primary		Secondary		5	A5	C5	D5	2		337	36.57	2360.17	25250.9		10.0508	111.9	239.44	CHEMI
		Primary		Secondary		5	A5	C5	D5	3		355	42.323	4894.12	70303.3		13.4949	173.3	239.63	CHEMI
		Primary		Secondary		5	A5	C5	D5	4	procasp1	390	53.408	290156	2.67196e+06	52.05	8.651	15596	235.35	CHEMI
		Primary		Secondary		5	A5	C5	D5	5	vinculin	474	119.79	249221	2.46028e+06	47.92	9.274	13360	207.4	CHEMI
		Primary		Secondary		5	A5	C5	D5	6		507	168.437	3895.53	54190.2		13.0684	32.4	192.76	CHEMI
		Primary		Secondary		5	A5	C5	D5	7		549	249.692	1500.87	17598.3		11.0152	28.7	173.83	CHEMI
Ms1 LPS FCCP ATP		Primary		Secondary		6	A6	C6	D6	1	caspase1	305	29.738	1568.74	20069.7	0.19	12.0187	64.1	320.46	CHEMI
		Primary		Secondary		6	A6	C6	D6	2		335	36.606	5589.98	48953.4		8.227	195	333.24	CHEMI
		Primary		Secondary		6	A6	C6	D6	3		353	42.216	14523.2	299954		19.4026	314.8	338.13	CHEMI
		Primary		Secondary		6	A6	C6	D6	4	procasp1	387	52.217	474614	5.25056e+06	48.41	10.3928	21144.3	342.16	CHEMI
		Primary		Secondary		6	A6	C6	D6	5	vinculin	472	114.436	411965	5.57622e+06	51.41	12.7159	15751.8	327.06	CHEMI
Ms 2 UT		Primary		Secondary		7	A7	C7	D7	1	caspase1	299	28.704	32.48	353.168	0	10.2148	1.8	265.91	CHEMI
		Primary		Secondary		7	A7	C7	D7	2		336	36.793	3933.43	27939.2		6.6728	193.2	284.81	CHEMI
		Primary		Secondary		7	A7	C7	D7	3		355	42.52	10460.5	238348		21.4054	399.9	290.47	CHEMI
		Primary		Secondary		7	A7	C7	D7	4	procasp1	390	53.115	425209	4.21519e+06	50.7	9.3129	22487.9	294.4	CHEMI
		Primary		Secondary		7	A7	C7	D7	5	vinculin	475	116.888	364448	4.09926e+06	49.3	10.5667	18607.5	275.03	CHEMI
Ms2 LPS		Primary		Secondary		8	A8	C8	D8	1	caspase1	295	27.508	179.7	2025.02	0.02	10.5865	3.1	288.61	CHEMI
		Primary		Secondary		8	A8	C8	D8	2		336	36.564	9204	76475		7.8057	306.4	298.75	CHEMI
		Primary		Secondary		8	A8	C8	D8	3		355	42.744	21870.8	518210		22.2591	488.9	299.11	CHEMI
		Primary		Secondary		8	A8	C8	D8	4	procasp1	389	52.695	592336	5.80803e+06	53.38	9.2115	22418.2	294.17	CHEMI
		Primary		Secondary		8	A8	C8	D8	5	vinculin	473	115.816	437009	5.06982e+06	46.6	10.8986	15666.9	261.35	CHEMI
Ms2 LPS ATP		Primary		Secondary		9	A9	C9	D9	1	caspase1	305	29.368	14726	149589	1.95	9.543	492.5	260.84	CHEMI
		Primary		Secondary		9	A9	C9	D9	2		335	36.474	4120.31	36255.7		8.2664	94.7	267.96	CHEMI
		Primary		Secondary		9	A9	C9	D9	3		355	42.441	15816.6	341698		20.2953	380.5	271.32	CHEMI
		Primary		Secondary		9	A9	C9	D9	4	procasp1	390	52.821	386805	3.91807e+06	51.01	9.5159	13300.9	274.94	CHEMI
		Primary		Secondary		9	A9	C9	D9	5	vinculin	474	117.803	339467	3.61344e+06	47.04	9.9998	11539.8	275.15	CHEMI
Ms2 LPS FCCP		Primary		Secondary		10	A10	C10	D10	1	caspase1	294	27.637	83.01	715.241	0.01	8.0947	4.2	247.98	CHEMI
		Primary		Secondary		10	A10	C10	D10	2		335	37.187	2319.91	15418.4		6.2436	65.1	258.82	CHEMI
		Primary		Secondary		10	A10	C10	D10	3		353	43.305	7668.48	181667		22.2553	121.2	259.85	CHEMI
		Primary		Secondary		10	A10	C10	D10	4	procasp1	389	53.399	406132	3.55974e+06	50.18	8.2342	12846.8	256.52	CHEMI
		Primary		Secondary		10	A10	C10	D10	5	vinculin	473	117.445	344577	3.53362e+06	49.81	9.6339	10801	231.74	CHEMI
Ms2 LPS FCCP ATP		Primary		Secondary		11	A11	C11	D11	1	caspase1	306	29.492	1182.64	12931.4	0.27	10.2722	38.8	359.89	CHEMI
		Primary		Secondary		11	A11	C11	D11	2		337	35.073	4767.35	38561.5		7.5988	131	390.61	CHEMI
		Primary		Secondary		11	A11	C11	D11	3		355	39.395	13119.5	277146		19.8454	197.2	405.6	CHEMI
		Primary		Secondary		11	A11	C11	D11	4	procasp1	389	47.437	488767	4.62954e+06	97.67	8.8982	16093.1	428.74	CHEMI
		Primary		Secondary		11	A11	C11	D11	5	vinculin	473	81.703	458399	5.80603e+06	100	11.8988	13578.4	461.44	CHEMI
		Primary		Secondary		11	A11	C11	D11	6		584	209.374	27488.3	638436		21.8191	144	468.27	CHEMI
Ms3 UT		Primary		Secondary		12	A12	C12	D12	1	caspase1	302	29.231	22.1	199.332	0.01	8.4746	0.5	202.92	CHEMI
		Primary		Secondary		12	A12	C12	D12	2	procasp1	391	53.956	133791	1.03218e+06	58.65	7.2477	6219.3	227.29	CHEMI
		Primary		Secondary		12	A12	C12	D12	3	vinculin	473	120.839	85403.9	727502	41.34	8.0025	4039	218.51	CHEMI
Ms3 LPS		Primary		Secondary		13	A13	C13	D13	1	caspase1	303	28.164	47.38	301.787	0.01	5.9839	4	256.5	CHEMI
		Primary		Secondary		13	A13	C13	D13	2	procasp1	391	53.937	187604	1.46733e+06	61.88	7.3477	10881.3	310.52	CHEMI
		Primary		Secondary		13	A13	C13	D13	3	vinculin	473	120.628	104650	903705	38.11	8.1125	6176.5	325.88	CHEMI
Ms3 LPS ATP		Primary		Secondary		14	A14	C14	D14	1	caspase1	302	28.89	113.67	691.226	0.07	5.7127	7	161.4	CHEMI
		Primary		Secondary		14	A14	C14	D14	2	procasp1	390	53.771	72120.9	541916	56.69	7.0589	3878.8	230.19	CHEMI
		Primary		Secondary		14	A14	C14	D14	3	vinculin	473	119.961	49428.8	413269	43.23	7.8545	2656.6	274.04	CHEMI
Ms3 LPS FCCP		Primary		Secondary		15	A15	C15	D15	1	caspase1	304	29.408	401.04	3200.8	0.1	7.4979	16.5	300.69	CHEMI
		Primary		Secondary		15	A15	C15	D15	2	procasp1	390	53.716	224358	1.84441e+06	58.84	7.723	9550.9	401.63	CHEMI
		Primary		Secondary		15	A15	C15	D15	3	vinculin	473	119.094	143761	1.28712e+06	41.06	8.4109	6162.7	428.47	CHEMI
		Primary		Secondary		15	A15	C15	D15	4		518	178.527	1625.15	25685.1		14.8476	13.4	401.36	CHEMI
		Primary		Secondary		15	A15	C15	D15	5		539	231.119	662.6	7778.9		11.0289	14.6	376.63	CHEMI
Ms3 LPS FCCP ATP		Primary		Secondary		16	A16	C16	D16	1	caspase1	302	29.38	0.01	0.075	0	7.076	1.7	208.4	CHEMI
		Primary		Secondary		16	A16	C16	D16	2	procasp1	390	53.698	135552	1.06146e+06	57.88	7.3564	6670.5	280.98	CHEMI
		Primary		Secondary		16	A16	C16	D16	3	vinculin	473	118.195	87401.6	772462	42.12	8.3028	4353.4	325.67	CHEMI
Ms4 UT		Primary		Secondary		17	A17	C17	D17	1	caspase1	290	26.523	62.57	440.846	0.02	6.6193	3.4	221.28	CHEMI
		Primary		Secondary		17	A17	C17	D17	2	procasp1	390	53.675	203571	1.66667e+06	57.05	7.6913	8622.3	307.71	CHEMI
		Primary		Secondary		17	A17	C17	D17	3	vinculin	473	119.341	144090	1.25445e+06	42.94	8.1787	6147.6	344.54	CHEMI
		Primary		Secondary		17	A17	C17	D17	4		514	180.655	1462.72	22664.1		14.5561	19.3	336.88	CHEMI
Ms4 LPS		Primary		Secondary		18	A18	C18	D18	1	caspase1	293	26.502	52.04	395.051	0.01	7.1319	3.5	244.11	CHEMI
		Primary		Secondary		18	A18	C18	D18	2	procasp1	390	53.735	243923	2.04248e+06	58.1	7.8663	12026.5	335.64	CHEMI
		Primary		Secondary		18	A18	C18	D18	3	vinculin	473	120.233	163593	1.47253e+06	41.89	8.456	8135.3	342.64	CHEMI
Ms4 LPS ATP		Primary		Secondary		19	A19	C19	D19	1	caspase1	309	30.314	12.33	87.189	0.01	6.6446	0.9	197.72	CHEMI
		Primary		Secondary		19	A19	C19	D19	2	procasp1	390	53.995	120020	958005	58.63	7.4986	5408.6	242.41	CHEMI
		Primary		Secondary		19	A19	C19	D19	3	vinculin	473	121.224	74897.1	675865	41.36	8.4774	3401.4	248.07	CHEMI
Ms4 LPS FCCP		Primary		Secondary		20	A20	C20	D20	1	caspase1	305	28.766	271.13	2747.25	0.08	9.5188	10.6	238.89	CHEMI
		Primary		Secondary		20	A20	C20	D20	2	procasp1	390	53.352	243047	2.12266e+06	59.89	8.2046	11239.2	291.99	CHEMI
		Primary		Secondary		20	A20	C20	D20	3		440	84.524	1990.15	34922.7		16.485	30.7	296.09	CHEMI
		Primary		Secondary		20	A20	C20	D20	4	vinculin	473	119.902	156248	1.41874e+06	40.03	8.5301	7296.6	283.78	CHEMI
Ms4 LPS FCCP ATP		Primary		Secondary		21	A21	C21	D21	1	caspase1	311	30.522	0.01	0.09	0	8.4112	3.6	250.3	CHEMI
		Primary		Secondary		21	A21	C21	D21	2	procasp1	390	53.386	176819	1.57481e+06	56.66	8.367	8866.8	383.84	CHEMI
		Primary		Secondary		21	A21	C21	D21	3	vinculin	473	119.325	124868	1.20453e+06	43.34	9.0622	6259.4	420.76	CHEMI
