# Supplementary material for: Mitochondrial electron transport chain is necessary for NLRP3 inflammasome activation
Source: Nat Immunol. 2022 Apr 28;23(5):692–704. doi: 10.1038/s41590-022-01185-3 (PMC9098388; doi:10.1038/s41590-022-01185-3)
Supplement: Source Data Extended Data Fig. 9 — Metabolomics ion counts. [file 41590_2022_1185_MOESM15_ESM.xlsx]

## Sheet: EXT FIG 9A
Sample	MS1 UT	MS1 LPS	MS1 MYXO	MS1 LPS MYXO	MS1 OLIGO	MS 1 LPS OLIGO	MS2 UT	MS2 LPS	MS2 MYXO	MS2 LPS MYXO	MS2 OLIGO	MS 2 LPS OLIGO	MS3 UT	MS3 LPS	MS3 MYXO	MS3 LPS MYXO	MS3 OLIGO	MS 3 LPS OLIGO	MS4 UT	MS4 LPS	MS4 MYXO	MS4 LPS MYXO	MS4 OLIGO	MS 4 LPS OLIGO	MS5 UT	MS5 LPS	MS5 MYXO	MS5 LPS MYXO
Group	A	B	C	D	E	F	A	B	C	D	E	F	A	B	C	D	E	F	A	B	C	D	E	F	A	B	C	D
TIC	1.097	1.182	1.157	1.181	1	1.227	1.418	1.141	1.276	1.141	1.164	1.428	1.086	1.179	1.225	1.223	1.147	1.265	1.192	1.18	1.264	1.205	1.241	1.116	1.145	1.272	1.103	1.152
(S)-4-hydroxymandelonitrile +	1189685	651221	584126	689534	622711	597233	687638	529767	779579	626869	1083223	861307	526668	443780	374542	222727	677828	433668	47728	173635	112084	62874	22474	32265	364952	161142		51794
1,3-bisphospho-D-glycerate	7416184	8367045	716702	1372208	3233626	4202578	24902341	31451287		3330402	3826911	5257260	6014314	10148655	4079051	147889	3174676			707378				45253	65843	880436
1-methylnicotinamide+	967586	1306076	758695	861213	2541306	1452277	233441	1772534	1648222	2017018	1569332	760683	1411009	1583381	1251882	420054	921379	195172	2537621	1526424	985061	2529956	1655031	3033508	1938199	2351403	1536268	2269010
2- / 3-phosphoglycerate	7076464	16957949	2288254	5603118	4583738	8784392	12784020	14637509	10824710	15995184	9959608	22748290	12990749	14126033	13857271	9137194	8251655	23876719	1591610	1629553	45110	74032	379454	110921	735867	2975457	15025	24032
2-(Formamido)-N1-(5-phospho-D-ribosyl)acetamidine
2,3-bisphospho-D-glycerate														18614														16709
2-aminobutanoate / 2-aminoisobutanoate	15068281	13711322	19425314	16308903	13964948	19542470	14938102	16992441	15241222	13852743	21036100	19496798	15816474	14487270	17316663	20131429	24505454	23241120	14610649	11752725	13020477	6772871	10164219	8153403	7833991	16326387	3562743	7686931
2-HG	4879479	6184263	6190699	4445927	7404510	6687674	2446571	7828972	13731813	10332774	8678326	12237035	2632238	4450342	6632326	11163990	4324882	15802193	2112110	3926993	435319	568695	2229142	662514	1649431	3377443	796583	262462
2-hydroxybutanoic acid
2-keto-isovaleric acid	23931186	19131520	9282502	16564919	14982233	15648372	14011281	22292037	10982797	23727006	18985738	23213430	14933183	14236175	14279983	2427597	12964604	17218538	5419041	8986292	5438430	4027537	7083611	15966562	18019584	1697482	7108154	8139077
2-ketovaleric acid
2-oxoadipic acid	5085332	5714684	3516399	5391600	4629003	3680400	14657300	8784473	6117832	6494247	9021580	4306614	5729683	5024318	5468647	7735676	5487023	12792479	2360577	1888944	2308545	919660	1838274	2220626	2930194	1422074	1394837	1764311
2-oxobutanoic acid
3- / 4 -hydroxybutanoic acid	11285749	24242036	23647629	16712344	31513916	29624180	24214643	24542726	28006321	22716677	33273949	26808927	30256342	29596532	21515878	30514147	31405095	31639484	21335355	18774008	18060778	12857028	21457430	17754451	22059108	25377753	16675177	17745256
3- / 4-hydroxyphenylacetic acid / vanillin /	9202335	7721614	7744194	7237120	5910886	7879030	11251441	12712835	7779382	9430424	7677337	8706970	11414398	10057497	7219382	9237789	11223319	10610525	9164320	9025982	5381942	3339012	6000562	6639621	6133823	8052176	11445134	4873101
3- / 7-methylguanine	527519	551792	393958	307321	388249	434523	660703	576849	660479	603588	745215	524356	1264901	509748	511620	591588	418065	599625	40199	73979			24225		54954	63391
3,4-dihydroxymandelic acid		30927		111935	105143				38929		31822	33648				25002			33279		40450		29279	28910			8091
3,4-dihydroxyphenylpropanoate
3-aminoisobutanoate			105594			84882	261254	313832	276496	83903		417174	388103	387776	659592	400721		189137	347235	238573	183148		107381		135652			130569
3-hydroxy-anthranilic acid	1132211	2660125	2594905	2472631	777416	1275492	1893703	3568263	1064300	4838550	3427645	1164725	3981615	2934792	5995930	1253434	5995221	1259169	1231073	3155336	1633672	1043405	1312641	3037205	1107015	1213097	1429537	546720
3-hydroxykynurenine																				16604
3-hydroxypropanoic acid
3-methoxytyramine
3-phosphohydroxypyruvic acid	4097032	4521525	1285848	2066865	4614027	6277278	7183169	11041209	3899465	5258767	7370783	17226044	3466768	6374145	7208107	3675859	7709903	852786	36171	1098348	67533	146874	1379305	545894	110333	1441616
3-phospho-serine	91892	2126664	205407	1225711	248612	755877	669484	1334449	457807	950363	110668	904354	461647	1035064	1254204	405609	305208	1576896	593253	1332351	34878	203129	288991	132030	425396	4475300
3-ureidopropionic acid	17766	24726	25948	23962	29000	21568	49488	35873	36829	31146	101030	21931	29810		21284	38331	31447	143213	113791	24338	19394	15792	39128	25004	22208	42228	24785	58320
4-hydroxyphenylpyruvic acid -
4-hydroxyproline	179413855	139614344	47096066	137741037	82059116	77164176	211332716	227610976	71081048	145102417	222263426	97857099	122264156	236781957	148417373	75695374	207179223	69948152	33701520	43999406	19212084	25451312	29042199	20434453	39799275	35059881	15239761	47874255
4-phosphopantothenate																23820
4-trimethylammoniobutanoate+	10107024	13001668	3877980	2812958	8374800	7888450	6667743	8870487	6867810	4222461	9314092	12543739	8948777	7775343	4408908	7633032	7985829	20803455	12112242	12367016	1079079	568398	7711413	4029856	13736597	16315983	938785	817681
5,6-dihydroxyindole	25489	130667	93871	23383	96884	68052		69222	219008	34003	130943		93280			53002		69692	30854	44743			18291	83767	17908
5-aminolevulinate	2669025	1935359	1245407	1072920	2998408	1377243	341032	2040156	251305	798656	1029846	721095	967585	1384818	1121217	1425767	844111	1243021	1093147	1229989		155350	1612592	2391378	1209965	898442	1115810	866400
5-methylcytosine	5342263	3087934	5003653	4094890	3116206	6831048	1079800	1454518	1619278	2883309	2171248	2167625	838363	1391031	1976644	1030307	1102994	2506229	924225	721284	955437	753025	1200799	613707	885386	1715064	482121	524400
5-methyl-THF															211818
5'-methylthioadenosine	8124135	10543164	6056770	7933988	7200429	9727787	13193735	16030545	12915874	10482187	16539308	13118700	15760257	14569273	13059983	22986538	20905371	18924189	7880303	9890836	2704945	830175	9608264	2647210	7045568	8076473	1534115	674935
6-aminocaproic acid	20824052	35919916	24406718			97402355	60972569	14594431	65360513	34762885	87906473		49792898			61828570		105233983				4207617
6-methylnicotinamide+
6-O-methylguanine	29703														17132		19054
6-phosphogluconic acid		52597	28381	176114			232990	228053	155235	537912	36369	231307	110186	156660	227376	112347	32047	82881			23055	27274	29898	14647	9759		17168	19346
6-phosphoglucono-D-lactone																		22697
acetoacetic acid / succinic semialdehyde
acetylcholine+	5972132	5436971	6998092	2390026	18543314	18886693	11396242	10684516	18276622	9494259	26226529	36338508	15068219	16357106	11967018	20077546	26407667	34442228	18044441	11734854	7878851	2476325	29439550	9622630	12363962	16456765	2054953	1285843
aconitic acid
adenine	1389745	520691	856520	2799608	2330554	2598515	2860723	8386852	4181359	5537233	6701271	5643915	9072878	7622091	3443439	2518338	6807162	2639583	2237866	2197198	3400292	1192550	4387922	1305280	4193913	5438793	2296061	3800748
adenosine	2385581	12214792	3679588	1637748	1297218	1643921	1723047	936796	1607951	2136997	1471468	2088288	2843386	746524	1623726	1102398	2743452	4373707	1641142	1544318	368564	459169	1283044	1144559	10133507	6344340	1503511	1040444
adenylosuccinate				19346	768192	434706		47122	170890	132493	463008	661444		43611	146334	139297	531448	892544			89631	16803	2471690	147052
ADP	48136377	64980205	76417959	74487438	72465119	59446642	159863635	133644870	228591240	154129237	106890674	199968854	132282235	104749011	119897085	189995075	138041342	194859020	55849342	31611354	41910673	28498712	104861251	29905998	31129547	61903422	16090233	8360466
ADP-D-glucose
agmatine	70407	40385					368875							57506				398664
AICA ribonucleotide		3788974	37953				53466	775901	667248	60808				604774	60117	476000				27199			29091			130574
a-KG	28642049	36317537	17256727	18985942	40131310	54498985	18592168	33532459	74171646	27313438	39634264	128827444	17668774	39880288	27112902	66862255	41379135	831015602	43128588	30462197	26789123	43905990	77865887	103224797	32864061	56604136	16444129	20468252
alanine	516406721	408904943	433592610	488829872	577940271	458873803	889570587	674747840	939540972	646729795	1043671859	873886577	551380381	725503031	512319814	901054529	821551302	1394831509	327578967	405279260	251745012	110536833	388107877	185371545	341668107	419394029	121225344	98703304
allantoin	13568227	20308545	9755125	8634930	9339343	12582045	22637436	16063346	18235139	17712361	19147314	13432732	24543011	20356624	16195148	18421229	15736908	21776814	6546868	6902888	2181334	1536854	5995683	3186959	6869401	7258225	2047965	1589035
AMP / dGMP	8507114	15239902	19064219	16066995	16390633	12440076	16385670	15539163	39328642	17604380	14518332	29258053	13981560	9509224	16766108	33991385	18050793	31483988	8768693	6699771	27107481	14538706	45479250	12541040	9324758	18012602	15377941	5649069
anandamide
arginine	1423555412	1649973946	1278232545	1847265664	1421880354	2226606063	4072865316	2302532406	2167905625	2586131819	1624887149	2403997847	2170087406	1821860091	2315771412	2430140813	1241770171	3800779761	830176739	694676194	444666389	308333441	1375209294	421649883	722512015	1206495381	288504536	193407927
asparagine	32038975	40348767	23964244	29331860	30852525	40256737	53897617	53186374	46923300	27124232	44385078	49997122	28313209	30501202	27186331	50804229	28836809	106912576	18364082	20843156	5772857	3891468	17793353	8798758	17032941	20001860	5780897	5866876
aspartic acid	179074334	109836297	92521253	91111194	673090446	313161236	129314327	143269523	62444457	66422544	479847222	212502912	95247271	99062989	50035698	67825820	292721580	243855553	66930366	130489025	13811376	10497977	438151374	91718876	77892874	102850847	7882876	13002654
ATP / dGTP	290626291	479733437	182732494	223288340	172241122	179898565	776818332	652567205	567061595	550892932	312585592	593684204	563659111	466405424	431700699	419198444	437708694	575194368	357797580	174708939	65534606	64000561	264314618	66363544	163863747	386127438	25335369	14544686
b-alanine		83914838		54636191			13970044	32982342	65803970				38744484	63481684	33219026	66616561	7133275	105187110	51804210	69297904	27025948	24688150	25520531	31069758	35631240	42741343	21406623	16758941
betaine	907110432	875333815	907110388	719556067	877820181	1363115105	2494543956	1449473632	1227644200	1224721589	1074354187	1567102896	1113294209	1166995595	1078154145	1203777099	1187646935	1963785251	989511720	1010866189	532002837	347863378	901146735	569394556	813560225	963283296	332796371	317143814
butyric acid -
butyric acid(iso) -	1700123	3105549	695843	1760043	1663691	971941	2786616	640622	2369325	2380791	2527214	1195847	2765855	903085	1179359	1762454	2362171	3329334	2180578	2024283	2711946	431896	1219062	3881096	1581210	2941925	1228368	1327439
carbamoyl phosphate	1587541	1801896	1575108	950200	714221	949524	1660256	1215548	2784776	771960	1381043	2574793	333151	978490	706196	1692203	912094	2930502	1559528	944569	458497	443208	581930	489611	632508	1196203	361548	189659
carnitine+	140961194	99129375	72076452	35036582	81099427	66885268	30771777	39923923	167093698	6093606	23826574	114865989	23590254	52591954	6965514	133748156	20463310	254458818	605840576	159778024	117169102	18677254	123077199	26798031	271223825	206221437	40048468	13241940
CDP	6373521	13774875	5097942	5821058	3279460	4589128	10603423	12453213	11153412	10331016	3858149	11411179	9067522	8466776	9726726	9562293	6859896	10229542	7831534	4009093	2895337	2538305	5687242	1750739	4134041	9643269	809231	256989
CDP-choline	21305081	15734406	13976388	12335806	13845410	12527282	17504656	6310037	20051634	4808380	13062464	11117894	14833073	5368688	4242255	14147729	6668509	10846861	13797028	3845958	5700762	1836738	14411510	3205600	7888816	7246060	3388276	932369
choline+	1070163207	959841583	1673307152	1007968533	1718248117	1085351172	1186713289	708013231	2623147859	471597962	684399975	1497355504	581072815	680930609	483060762	2861099825	715608481	1204421072	2106612888	1787687465	921023572	874100349	2033603755	661072952	1204644013	1272393834	255008644	395127129
citraconic acid	14238156	12755944	10371556	3353532	17345991	12600583	68617509	16551064	25619134	19093092	7123586	55841999	17340604	82272228	12242439	6468896	42895057	46374879	113739658	14807809	18526476	12829624	106162128	53876066	8345187	66012959	9975695	13024160
citramalic acid
citrate / citrate(iso)	929290939	3768747111	110152137	58539496	179743834	120455760	4382393566	3901913577	482377033	361529322	503698354	1402043287	2970410689	3694655012	424671815	295921796	588729630	1328029088	870688529	835916791	5299471	3630367	62605966	4161173	220551220	1301392352	3239850	2364259
citrulline
CMP	14015025	21322316	8198151	8810202	7730177	5560974	12318793	13363181	15160284	5319754	2805268	10172892	10185951	5039836	4349931	11016298	8339533	11092279	8315683	5896839	5133514	2044191	8435718	2476458	6500855	12341756	2214661	707209
creatine	850038250	983399284	1948277089	1079758870	1486781905	1256702892	290231836	524825324	4086969435	419190244	869591383	2555803130	237489059	732911523	557110956	4353614241	1020401874	4765064165	2983085332	2586079525	2732500482	1026932748	3749478542	1566022239	2416082562	2757407896	1093254278	519860846
creatinine	82233058	119948641	86363464	64943565	75267054	80996626	144942976	138879197	133603698	146341903	129854667	121192690	154767460	166089634	132917503	151772977	121480844	145539809	48236098	55186934	27241822	17003578	41519089	25576435	49076791	53092740	34291280	24226451
CTP	38635939	96628241	12769817	22064739	12146343	18528306	99020173	88541877	42242485	54851969	24837595	59381913	71862839	82524062	47963971	29855103	28201539	47953346	37797939	16673784	4144427	3183927	10793300	3526496	12930712	37221788	745347	709146
cystathionine	200624	1140341	327274	403682	284110	383134	1424265	1076966	1119913	849725	466315	1029370	730651	816449	980122	917307	665961	1391722	529582	291805	115830	42283	435143	18741	212855	851594	12464
cysteine	7244900	13627679	9616596	6661343	21317298	9478631	5218773	5443143	6168300	3890513	5795228	3033143	3050285	3204986	3988333	12575950	3891823	15431997	3612361	5173533	1276298	559974	6769288	1780988	4318644	3179471	27930	112469
cysteine-S-sulfate
cystine	338913	2309169	535708	1984460	1079132	687644	84708		86238	72729					67709	385904		1816325	19689		2482822	3706781	185812	291902	25337	59493	1979517	3922820
cytidine	133323738	81456557	120036186	87945680	129594810	132843298	41552749	19907589	43528134	26122761	32186260	43876497	25148133	17650536	20260913	28225151	20546800	36739519	10307804	8071173	4422226	2709092	11562237	4714917	9865809	10924070	3113983	2426078
cytosine	17090673	8914922	20657662	18242987	11133085	26629969	2729595	2567005	6490650	7708258	2676291	7354876	2476154	4430827	8088996	4999537	3270179	9811207	5201033	2134943	375898	957465	5606233	2720254	2377217	5457871	623217	1287081
dADP	19167														25067
dAMP
D-arabinono-1,4-lactone	7734938	3265150	1977708	3475724	5668371	3784188	15517947	6321596	2425584	6871465	8466925	2118435	5918885	2233973	1325423	4055424	6617667	6977904	2915592	3026545	1821296	441765	1137026	2532831	3957521	2288726	713274	1407804
dATP	37146	33717								29145			74817	33017		28295	40109
dCDP	202569	648026	238046	153188	363059	176036	137762	190383	422759	203809	25207	225969	146881	102505	88739	126975	22278	210323	53114				30731			26718
dCMP	40250	251887	205343	150336	52377	35576	95563	220658	151359	52659		110375	208891	50457	141853	51100	64864	561697			15175		69966	21371		37037		14154
dCTP	2888501	5683545	1293306	1719960	943829	1307491	2684413	2501659	1831709	2188247	711324	2277888	1660576	1950814	1334964	992037	1051527	1693038	910592	314265	28159	89500	376094	14830	181945	916597
dehydroascorbic acid				109668			21202					34024			28575	29859
deoxyguanosine		508291	921673	1793100	1117530	1807889	2276330	3642214	5179549	12637160	7278809	5013196	9750420	15313884	15382822	3286018	15737924	9629623	1850625	3577563	3205921	1237104	1345623	1326441	337918	190290	2094057	1524091
deoxyinosine	602800	124587	427406	863124	472396	1150926	149646	327440	240617	668630	214591	946159	230344	677533	1248492	271273	124948	912667	204096	240539	11160	77987	529736	241299	156022	159065
deoxyuridine	16006037	17990010	10137176	8707356	12105740	10697922	4449129	4620043	3696796	4125756	3909545	4126577	3264493	3563336	2513349	2219272	2445510	2547748	788748	1159689	124122	53000	603986	136065	543953	949216	143137	26952
D-erythrose-4-phosphate	40734									19796		47641	33094		25392												15185
D-galactonic acid	3895406	2997258	9542317	5444572	9954780	8228230	3582589	7080528	22960234	3556991	12620590	13142293	3003420	6832316	5484534	20609442	10289526	33465235	7933922	4702562	7888408	3848364	14861837	5302144	6520057	5608906	3261242	2505725
D-galactosamine/glucosamine-1-phosphate		25521		17592			47967			35094		21982	20678		21131	26883		23418
D-galactosamine/glucosamine-6-phosphate	371397	105372		43544		19849	1072634	106375		52450		95796	790395	60962	176546	26861		62363	24006			12510
dGDP	40860394	32749844	15646516	17285997	22817971	17671623	55669208	44190562	35096298	29811174	42016458	42705688	41465745	36745615	29698445	37575296	27676624	29329829	19602575	20446375	4983171	7876629	18294386	8046981	16991005	21103808	3313291	3682099
D-gluconic acid -	211401	863852	1225215	208175	1575752	695655	613788	1786625	1837170	235327	2402239	3212908	569582	239069	139625	749663	1171152	3246899	141614	227097			607502	437310	225588	874914	316309	475926
dihydroorotate
dimethylglycine	946808	1017141	830996	488617	3910236	2289231	541682	2340048	1177601	1375171	4021588	2814115	1167042	2825877	1391213	1186334	2514868	4398960		2171807			1705472	588156	1175934	1131885
DL-DOPA				21159			64922			24149		55691	18832	28001											25070		16360
DOPAC	114594	114994	103768	110167	40344	139707	118835	94127	25696	113908	149349	63559	100807	64976	23535	36351	122219	46731	32571	15608	46428	82895	44099	59012	44108	79726	56222	113188
DOPAL	918845	1164716	519187	1099239	784159	1305571	379883	654493	645168	948876	514270	736809	900867	1657364		438848		787007	368965	458533				1321404	714152	673695	794968
dopamine
dopamine quinone	2437976	1549260	2538750	1119181	2236334	1336223	1291118	2641187	2255360	1727009	3936710	1213889	3461021	3659020	2478862	1220836	4687391	1794620	2780505	1021710	3351737	1337522	6210073	1655669	1748530	3305669	1770783	2523527
DOPEG	1032930	1048068	761746	1012162	580496	418462	1104332	492898	154243	483842	812485	171810	813305	460853	455157	410781	662736	131648	334463	895319	355448	152905	371918	955435	976680	203010	872944	459834
DOPET	1003353		532871	653490	396676	187761	2140642	755091	287068	437945	483778	811321	478552	567950	1298242	360786	737113	409321	473978	1025542	1233499	853922	582535		443356	335968	634581	353870
D-ribose-1/5-phosphate / D-ribulose 5-phosphate	2296684	5350214	5159097	6586070	3659409	4071456	3578073	3723984	5795991	6257901	2554449	6985979	2860895	3825903	5992073	4211239	2442718	6551972	295607	455843	492316	458490	596684	337023	187300	849026	113010	80784
D-sedoheptulose-7-phosphate	31278863	11598542	3863089	3960288	2144193	2891651	14857664	2904293	4206956	4126490	1990524	3652636	10890635	2070065	3649364	3364107	1301119	3340106	1674230	372444	157760	257899	335445	58346	583242	518783	19375	25609
dTMP								233072
dTTP		40590					469146	240672	81469	139593		192856	569670	567061	199484	314201	378530	328167								77335
dUMP
dUTP
epinephrine	1240604	555696	439342	449515	445276	456564	549520	533031	338271	961628	805734	200499	937556	703917	851285	262638	982863	242356	511475	568876	332068	405445	414495	685583	332945	412484	356731	416842
ethyl acetate	2071215	1089464	1371156	2985158	1765800	867743	360100	911711	1265541	1259883	854045	792168	1377525	1202464	980475	1472680	1336277	1623806	2149385	1135710	1290133	739112	1545157	1229093	1021055	798408	881497	1188096
F-1,6/2,6-DP	3114462	15238044	2886965	6875903	2958110	11046407	17553706	28587486	10751344	23036971	11553794	28529331	19342391	32499056	26223697	8015535	8220428	26467183	7764586	7014676	2351466	1245370	2007970	1323301	3028133	6903393	717221	324549
F1P		142027		40666				110454	68879					23208				74228	35506
F6P / G1P / G6P	45598602	25530057	14714368	17693024	10903713	15835946	65754254	21426636	19641399	19897400	11706963	22750548	49003533	16221714	18323539	15452662	10151865	19577788	16079133	4656421	3253802	2552026	10029825	3175028	7430601	7616728	1684357	1131745
FAD
FMN
folic acid
fructose	26882729	55026918	42920652	37012264	43767366	79273315	75785622	61006886	101235910	42498239	62782120	71799758	36779122	12690571	40734763	106685536	44310756	162275998	27962979	25278209	7872498	2970938	11385790	5718970	33955304	19314818	8509516	16863038
fumaric acid	5048501	4357543	3812509	6334479	27376044	24459327	1484433	5733744	5196281	5401921	24096527	28119868	2603282	5050852	7159083	4468232	20392612	72614888	5999776	5378689	4660806	4369254	27854075	18894231	3855179	6470894	4998668	9788988
GABA	4157959	3976425	2457797	1277304	632947	2655943	277787	668617	2296730	755582	960157	133632	857803	820576	205574	1018049	1550509	4462500	3395488	2027494	800244	367591	576262	2650098	1602205	2553983	1361064	3151929
galactosamine / glucosamine	5202077	2442949	2510176	4803390	1294642	3670123	15672271	11353984	8347492	8020118	7757664	6085255	5765610	3450930	6984871	11656504	4661112	21558336	2298526	1518831	2405546	1179353	1070851	1305946	2565169	1397106	1313016	1073139
galactose / glucose / mannose					22390
GalNAC/GlcNAC/ManNAC	3198826	4439221	6553373	2070810	7119242	1642923	1720680	1563738	9378464	658185	2057863	1233544	1071897	994158	510502	5352575	2489157	1545102	1283238	756217	4167818	204579	2504214	110217	4425431	3539060	1651433	452657
GAP / DHAP	1981528	11635132	4213329	7077600	4916180	7531309	6141415	9642091	10354332	13917265	7533771	27690640	4737648	9814360	15235102	7444149	8292305	22232826	1082653	1596110	532516	1594400	1990456	2220118	811787	2279746	248558	281268
GDP	6278502	14624613	10252112	12448328	9505514	9735909	22819421	25303538	28691459	23130704	14835176	24629669	22274996	20974095	24660596	29320249	20717830	25413273	8964600	5695738	7150400	5042673	16125553	3552444	4796688	13178572	2860872	1396249
GDP-L-fucose	1215842	2143223	977531	767706	1216768	825769	2220070	1631613	2911612	1809291	2529739	2618629	2435497	2211219	1859824	2794545	2598820	2720924	1618292	887028	304217	152153	1511704	443407	628010	1295754	181719	75322
glucono-lactone	1259334	461823	647426	837626	1553179	456345	332181	721365	312602	1248851	637535	1927543	1130849	948789	960862	398334	533849	304837	1841097	2481336	391447	833026	562429	1147490	619476	658832	1828186
glutaconic acid	21401304	245985991	183419491	526054831	148639738	70026483	179595097	245227546	102952628	638213595	266692805	77170695	417716398	278362660	448200941	54353507	327406830	28142704	51412720	75956072	90617723	61201019	60245637	58585467	65703980	26186162	80202512	67339342
glutamine	111415645	191293223	118647742	108130492	118280373	159674234	165230645	228573705	295316717	120461072	182086680	277752022	113304675	145188071	105470269	293897478	126879223	1036867571	134960924	114070068	50947560	37298404	95168967	70053329	134511381	141045515	39165525	53014043
glutaminic acid	280816906	385666850	219230687	170859941	636107604	483950804	223210057	480636517	323739960	226266240	723881819	602041927	200419216	371139710	202389652	352685579	438469733	701504870	148480077	363559594	63354081	41758983	399312630	188901219	143356101	279836496	38948164	33776582
glutathione	51269496	56846076	35221817	16633257	46641211	43899213	15866971	37289290	37067630	16134482	55493546	39913679	24845403	30225389	14910692	50293515	30340828	47489291	34481830	57055834	9579569	5122535	31606623	19475519	31761812	40028141	5928635	5010166
glutathione disulfide	39150503	42459540	34268728	51132639	22208294	30281987	134331023	76685970	83964458	74969812	32504001	86413309	69804791	75117353	69388514	64069278	47825669	110849068	31634120	14907503	17423465	10075007	37933022	10763115	15366101	38654117	6532620	2319161
glyceraldehyde
glyceric acid	17988463	3241109	6860387	7276975	4892253	12454889	10094036	5972972	19143873	5966018	9698699	5341644	9683543	3045571	7555496	11942133	5704014	10933255	4018732	4961627	15383166	6076160	11097087	6974380	7287448	2733739	7692872	6859714
glycerol 2/3-phosphate	12355260	29383918	274539646	261882144	27645397	27656770	25680623	45097069	374471590	288366014	61991569	93253307	18863582	27412245	329614885	299247815	51529555	65138996	15564201	10167118	74654616	67734877	15352835	6365934	8164466	13864597	46233369	27571981
glycine	32349441	24562038	18226667	25687099	14621359	24402762	26775713	29142947	32839354	10421886	11583250	33634067	11191565	14622896	8137326	41343931	19742491	66846545	37549926	36652311	23345147	9158939	26656958	17892373	37762114	29512770	14280150	15825447
glycylglycine	262422		324534	591163	295713	541581			657199		184175	523716				544669	105459	957347	381537	214551	403628	287023	744896	354968	405024	252651	322206	316069
GMP	1179118	3922575	10073455	4445528	3264831	3054453	2717515	3110160	30214900	5793762	2612335	5502031	3199542	2280121	4682308	15649367	5310120	7654571	3450979	1583438	21663733	2400879	11882980	1923419	2789340	5788574	5328525	828159
GTP	26562793	75578755	17766032	23528641	21310167	30373325	101875331	106076665	78149342	82038011	54729842	92081299	113168254	122017892	77949315	51229569	45543583	79885909	41349899	19439283	5491423	4542367	20375544	3777913	13994172	46912923	2081484	932481
guanidine	1362209	180078	78640	107530	457237	525831	661606	186250	952253	290304	144182	2224887		71271	389161	468606	456281		2705329	1148071	1185031	2185555	9224327	1171260	2011340	1647218	663540	916227
guanidinoacetate	10631873	6510385	5188272	4632223	4496058	5995634	3699876	4957944	4262636	1871862	2786845	4547601	2835582	3567187	875551	2808356	1533335	11362434	14492788	6690079	2701980	2433856	4598224	4315616	12393910	11022076	2562277	3003178
guanine	639113	193591	832484	1134392	668643	1546133	252942	490505	1034693	1298294	892384	2348023	1005642	1230747	1772868	1512895	967137	6089483	886827	807400	448263	426630	1307803	958868	877619	870208	639103	736085
guanosine	1449649	322735	1047415	2025463	1043969	2305940	1527742	1029761	1345917	1751454	877422	3036632	1707049	1570256	2448741	1444950	820444	4117804	715625	896034	237419	253678	1234260	445376	675816	894943	125262	156611
gulonic-lactone	2120498	2899101	3181860	2497352	3983714	4423699	3441046	2552125	3996962	2652983	3326178	3560811	3482662	3318595	2142993	4221445	2846083	3132508	2886835	2415942	1845370	1334793	2720717	2633625	2862541	1883926	1946452	2338363
histamine		1432787	79198	1395461		1836065		973887		239318	174867	600816		1110606	791986		112335	1562927		1759646		1450822	122783	2067715		1499054		1011624
histidine	98836033	134220517	54955056	70450494	58419251	68603160	128002093	98508872	100239478	108817436	83948331	108968638	76768045	79376352	79535102	113937181	59122887	153478859	30725067	39673621	28070173	22567246	37115834	19070920	38375478	43871363	16105523	15722870
homocysteine		73701					396155				84457		88132	69531			54524							18858
homoserine / theronine	103975211	75137273	100453149	123811194	93846641	116647526	117798694	92694541	157856840	68574717	99638376	132692626	52975930	75045512	62035782	155851773	87427040	332705228	104315630	72631600	73890959	36544620	109124208	57570571	99942689	120511665	36279801	26215340
homovanillic acid	76298	159721	100865		143049	118892		88329			47606	35355	54291	63769	22577	114072		188688	50429		161508		50918	700444	54866	55305	56123	68043
hydroxyphenyllactic acid	631606	556815	385857	328329	304614	502411	1462241	721722	1490813	754299	870446	889829	1115109	986965	1031471	1277322	524292	1417934	605748	439176	141986	77977	342077	207114	335161	325784	147452	225149
hypoxanthine	5069300	1753146	3879598	6975631	4073626	9354966	2449598	2727102	3441117	6610599	3000217	7245016	3594552	5688748	9875360	3667430	1738116	7142582	2421634	2287306	964346	1467298	5217401	2958317	1838608	1918076	1008498	1391295
IDA	358283	782503	587061	1757330	869950	934442	582615	1512839	1176829	2184660	239910	3086287	1652471	1578699	581628	726361	2128136		582162	175942	100190	439633	897112	207312	245793	830693	129918	70031
IDP	27727																19757
imidazole-4-acetate	9288017	14555076	7958839	6264081	10171334	10245791	14523957	23837575	16057454	20280757	19372455	23267280	13816378	25024034	13707778	18678776	16884507	17677389	6900418	9753321	3419288	2184764	7983028	4615420	7854737	10709487	1520676	1919827
IMP		28502	2127473	639378	1755640	950317	659213	1289698	6488398	1976066	1693623	4441514	569397	819634	1942596	3486516	1384324	3506772	397767	174336	2629360	656870	5541658	1010166	191621	374586	630482	17788
inosine	42004		25616	19578	18462	41116	67676	19607		20380	43896	109586	109206		168160			897809	27348	26976			68541	54871	42885
isonictinic acid	19978433	14075383	12306812	12571079	7880265	4034047	7768361	9157766	13734292	7985166	4889404	3747877	6766143	10212530	9376892	6451582	9012655	4279339	5780448	1946259	7306309	4452563	8689789	4074443	6262707	1970493	2912711	1636711
itaconic acid	4305559568	4046358145	1858533625	1311630055	1862652028	3265130939	2019685463	3825589596	1760356209	1195284914	1736356307	3965284676	1529738898	3046496210	1161125554	1247891526	1376247799	2531784934	1984966310	3734401391	287209595	387227187	1058208919	993736703	1275084258	3032739814	146307835	223389929
kynurenic acid	21449				14419			17371	17114		18815		28070			20430	18569	40018				6779
kynurenine	1242639	1724655	1226032	1050865	1479391	1558884	2206807	1942048	2387140	2009606	2131876	2515380	2104613	2124433	2025476	2334323	2542855	2712750	819196	761874	1228549060	376414	717073	377495	686692	908982	268755	134475
lactic acid	3657889874	6047360070	4167268398	5855179464	5402175931	6557024051	4109112760	7024603759	7351238739	13709605422	10198500895	10915168229	7196551263	9130286825	12688483718	8134355331	10311068303	10983742319	2734834164	3031304596	2254419545	2021990438	2768705836	2795987273	2694889149	2595594064	1745966240	1916688384
L-arginino-succinate	2505802	4110179	2442900	7121899	11484438	16404925	3500364	3450810	4220555	7355223	8001030	23558450	2776663	3419467	5206202	3248190	7301217	26152113	3609977	3593917	1151308	1930858	18026290	5594569	2013456	7553350	554313	758626
L-cysteic acid																		56876	63583			21197		37628			27168
leucine / leucine(iso)	2097144834	2843963564	1952963913	2032222348	2394449013	2614448333	5539767550	3385487646	4257777449	2906204286	3329996582	4298985383	3882324538	3172700500	3006787526	4095021574	2927267400	4967127022	632141161	687859979	450565903	247621399	691758625	374920308	801727046	805075288	295353379	271662376
levulinic acid
L-NMMA	2573635	2347730	1576075	2869338	2007820	3403768	5730027	3507913	2812858	3667406	1730791	4042753	2949643	2471509	3310539	3081587	1909482	6016407	1681564	1374774	279153	196324	2227879	376837	1334585	2542049	164398	53117
lysine	142295711	170701509	141268449	333746175	143104575	340448994	284210972	230883134	199165712	283887379	164435856	284762721	227698690	178749134	128640808	152364151	118096181	449408024	97936647	70774782	38280989	37246771	179288985	54143622	81966184	146738805	38638027	20795150
maleic acid					5803225	1472423	217662	535937	210371		5112076	2273084	155484	526856			2374105	666725		763802			2937641
malic acid	360797977	705981201	276741572	439610249	494013347	603578689	488844571	567548382	508534610	466533744	592063235	1177843178	327598966	463238198	521337715	395293883	600763265	1686230643	396473467	250255503	87676222	127669812	565325963	232272347	174041085	413901712	47534385	29551711
mesaconic acid	1634919	1142718	293702	384257	2114631	3341642	956007	1219362	3113107	1569212	3340436	1670265	758022	1301791	1089796	2083447	1399184	2080604	1104944	1319651		427264	173375	1920117	1831537	782959	287555	247170
methionine	233470285	250033615	204560152	211450756	256988523	299440411	733224109	455639228	465378338	364366806	368698559	481063909	368590808	347429460	311391581	445752003	325768681	581156032	69271518	82512310	48745370	25536489	77870199	40965453	93454612	84947579	29507257	26123755
methyl acetoacetate
methylglyoxal
methylmalonic acid	651075800	341199636	134171070	607769117	430509378	236257893	307261066	427977514	95960447	1018501778	747140799	213485558	826030667	535035209	612233425	229255547	1139081991	67879473	180064826	231902755	173791127	199337639	170418598	182536334	210233946	199191163	190521741	176324753
mevalonic acid	5149118	4325902	1157171	2473778	1874928	1761393	1664861	2868961	1370121	2379810	1645192	2265084	5705731	2746997	2114288	1026366	3103082	1064806	1413411	2273321	777591	656512	1121763	1358328	1808851	1823338	1089852	1207946
N,N-dimethylaniline	1444875	601268	1505047	575408	1055910	1721839	3089571	1677395	2594126	1911977	2471902	2231970	1737019	1599331	1906961	2512454	1471698	973844	1716028	548611	963009	1254167	3035695	1339629	1518033	2445431		1298771
N1/N8-acetylspermidine		285641	896721	892020	1363904	2825437	2782679	1104318	1173015	833441	1636307	7561387	2805672	954482	600839	8507507	2193200	8059854	20033325	1753055	3413317	1918143	1466024	5910799	5416447	1962688	1603786	1051710
N-acetylaspartic acid	12115600	11481572	7515902	3654549	10108660	8200507	5735537	6483156	8943818	2724253	7071205	6797080	2755098	4274491	2058144	5778096	2397947	8928689	12186663	11265621	1810779	830460	7021487	3325659	11866378	12600762	1513434	1153753
N-acetylaspartylglutamic acid		32565			82610	44811	26203
N-acetyl-b-alanine	19600791	997630	893900	9110934	734128	7424251	1812316	1414079	1897381	13001161	7583272	2540412	7980913	7702326	1427933	2261302	1423866	2237439	900609	471660	818612	711921	1586568	2825375	1183034	1552369	1313211	5228328
N-acetyl-DL-alanine	104626020	61986843	37128248	77423165	44766309	51129592	51798510	71001935	52960578	112413512	82627799	72768412	105718328	94960904	117059754	52817960	106963653	72293699	44723754	57112653	28888757	30725103	37444651	39453998	42277684	42376127	29333603	27131626
N-acetyl-DL-serine	38516912	25311613	54721337	40580525	34128139	63239474	58262907	46789044	67269601	33586105	34320751	83009632	35707920	42085761	55867595	67179016	33452642	73394454	59445087	52927188	13814238	11594918	43538053	18437415	32002720	47167068	6579117	6840214
N-acetyl-dopamine	110222	41817	113704	100805	77864	80759	36174		27193	54372	119570	48444	38433	135300	42427	53854	39589	23670	79415	67765	51056	102969	133548	71061	52647	56627	21040	65955
N-acetylglucosamine 1/6-phosphate	3733847	3545338	2453571	1644914	3009381	1840303	4101162	2791854	4153216	2171791	2398288	3380947	3047023	2328307	1842960	3122603	2177055	2838332	2228963	812149	590895	61863	2767162	120491	1366927	1892095	162053	42652
N-acetyl-L-glutamic acid	127501	345968			133159	185945			489045	225162	201698	617866		269653		455604	147369	566510	959915	407996		152842	143578	354814	637553	661570	145315	157662
NAD+	41668226	122985401	28519274	42547796	23329850	36696568	55975182	82628814	71573484	48003635	30662104	95412481	31041930	53075605	34058509	56058387	32054077	98015147	61632213	32433838	10500554	10304427	28044271	12471296	28075911	54920738	5814918	3409343
NADH			339117															530267
NADP+	5719645	18031165	5891584	4733605	4679341	3485680	14204649	17560187	15879125	11722246	6302443	15312161	10807292	12107940	12346719	9975783	9225810	16743023	12763767	6559009	2945119	1208713	7370623	1983917	4350962	15345442	803003	295186
NADPH	870627	55356		1809298	97990	1643929	3611361	4924147	2051304	3792306	1872972	5028073	4625992	5784765	1900001	3039933	1028330	1654635	19573			550619	36875			156652	166752	27275
N-carbamoyl-L-aspartate															302607
nebularine
nicotinamide	39144496	56015668	71088964	52316032	31787268	42379044	87516847	57977512	59625366	57376394	75242257	53847072	59307884	42179199	52580834	44415595	41351456	73517172	40967761	30421914	20258531	18967584	13201967	16212355	14541575	18093054	104928705	20532286
nicotinamide riboside+																						22474
nicotinic acid	10992111	14384527	8242567	7901156	12061894	15303176	10872808	16097047	8165133	7008874	10890820	16682355	8718328	10128416	12403397	10546790	10116460	14924846		5557233	7301616	10156886	9658906	13013527	19549944	16984920	9932973	16640393
N-methyltryptamine		52846	55232			29446		19830	53762	25280	23755	43004	47848	26582			22372	13406	26740	46061	15234		38107	19949		11603
NMN	24111	1835872	53977	228580	58271	25239	129533	1375582	519382	515761	19385	396187	31607	980420	246808	162136	68413	285293	26793	130799	21072					164475
norepinephrine	73248	45155		84443	224231	137946		122493	70415	207750	175783	142823	156125	194641	132665	168740	371983	193146	158651	367295	125226	316233	165210	170086	367708	97485		135076
O-acetyl-L-serine	52581219	34536605	49732704	56002116	42519693	72093439	48254003	56987293	68813818	46202116	40643477	102056238	50707586	46207696	61545894	77349244	37518183	108348042	56101298	68951773	16610617	17490422	44075972	22898661	36686723	65608712	14535234	8716563
octopamine	451470	1431007	282248	474684	929416	432131	274385	889916	335200	470013	1909445	204072	1644383	1426463	2233353	390505	2544729	281913	486810	172386	156969	201548	176833	617835	525805	405689	598727	528312
ornithine	20748963	20667020	24884865	41826366	23889274	36216664	78999562	26582860	25773936	45500040	18617685	28969267	32294295	17788393	39021329	30228837	17059646	51025179	10031639	4670289	7225717	4399442	11424077	6440041	6887569	12726755	4205971	2676312
orotic acid	210349	31635	21995	28362	368220	114556	79076	108858	166966	50561	149919	248856	553529	31173	220788	346438		193343	22680	78557	114022	10470	939360	120913	48019	84941	109757	37425
orotidylic acid																								22177
oxalacetic acid
pantothenic acid	20930851	18037097	20132246	15580593	17801598	26730389	80006776	30713522	50160187	13816387	23174817	44627415	28575631	19875016	13331767	49348120	20647666	91846792	13272506	13771744	6481276	4389944	13982809	4221470	11943697	13514189	3900743	3502201
phenethylamine		419920	514825		86012		386507	364353		141282		70048		140250													6286952
phenylalanine	211894160	278419316	204516107	172258846	235715525	279013584	351804028	304958583	475057543	223621664	295676788	476314251	240549271	299015675	225354302	445745424	252808028	641921977	77527187	69951021	35619510	23894790	72518865	37997246	86267375	84148645	27731376	29856240
phenylephrine / synephrine	297959	265768	89378	116732	308650	217189	174936	471756	105678	140249	517642	221456	207594	141925	124406	166829	180645	167630	280965	184325	107387	44211	110829	140026	92935	202568	89773	121235
phosphocreatine	263797933	811520983	83095650	211612072	53084341	177519813	819909160	1080243823	380454540	442277332	218264694	738910879	867640950	753599946	530431991	325426482	294004241	715705938	840002110	465402570	35143336	77451644	64489292	59170165	267273268	720607277	19876997	15079095
phosphoenolpyruvate	1965711	8056541	413664	2022925	682296	2745535	3795385	6767030	1892466	4672588	1842223	7009107	3409088	6071120	4980909	1098450	1675188	6963221	664174	643721	34029	20477	107037	278415	252009	1104735
phosphorylcholine+	64001556	207368759	74420536	84875365	61551400	104735394	302015877	394085394	213225039	188635064	165561170	193022971	254918656	354418959	225765622	162537151	112336790	170597290	93031342	95488925	25002643	16570277	49655774	10515354	43636583	134779932	8607143	3714115
picolinic acid
proline	541434583	531744800	411128147	480022678	433130012	564494756	713915815	605846987	679624194	585523319	663568841	721328571	529623207	602780197	571741991	686349791	638265095	1057930388	268627805	316057935	139644947	104966631	305125144	194040456	334185602	372813614	100947323	88756181
PRPP								20470	19372									22053
pseudouridine	26897118	32319099	28593165	28001976	28040860	30346753	19606478	18629800	14995046	16121812	20494028	21390996	20845217	16648288	15330850	11290867	14294228	13605440	6763302	7511956	3086900	1410418	3436127	2177000	3821645	4971586	2084167	1000556
putrescine	89543	3426654	7782022	3944592	4174524	6901698	5961068	3981681	9361708	2842866	7057463	8134222	6776344	6097329	7731426	13019906	6131422	10780450	11569323	2669433	4812295	1649143	1188152	3993781	3861274	3517234	4053835	1476521
pyridoxine	26554628	37227935	31786860	17376904	36715361	31304287	65527929	51184322	70449378	53102051	41875867	51628656	46190794	35838522	42932261	46692126	37192987	53813768	10970507	7324382	133844	3753069	11705144	6730829	14586108	7953694	8994686	5575709
pyroglutamic acid	47452189	31493733	70985309	47699841	43288933	74855367	275770570	165940469	151611445	134471255	97492061	239149167	83748115	78766817	107712414	129244097	80049508	219094131	43560557	51572062	62443515	26873624	47471495	18478308	79133644	79847298	21501633	15434929
pyrroline hydroxycarboxylic acid	26390720	50198111	31293882	25353371	37088295	43958687	37072944	63540262	76675956	30945504	55166405	79829836	31206436	43353894	32886088	75865261	36315066	287519362	39700190	34139611	12747220	6251489	34972938	20843124	35031539	41679629	9923899	15070797
pyruvic acid	291875422	475816765	351622005	330046703	514990693	463739268	621236781	646496739	618009401	645700168	494596985	843736569	350679128	660617979	663047683	627874486	453237225	764763960	115182794	146434105	43470631	101288187	152647957	147128407	214028864	143428673	110399796	85408647
quinolinic acid	183891	315640	114939		197395	207526	202079	166573	131837	62638	32654	132794	82267	86512	51623	124149	80538	182327	23777	67469	39724	74462	120338	19313	47403	71317	66297	41987
S-adenosyl-L-homocysteine
S-adenosyl-L-methionine+	32219225	44074305	26373777	19876564	35245466	29013173	45453982	40828343	59334215	42993336	42918645	50909863	51269652	47341752	47800404	70438607	59647649	42294756	23375260	16956543	5526868	2291498	37450215	3073376	11310603	27713852	1762112	552074
S-adenosylmethioninamine+
sarcosine	7126251		13114923	8603703		15519229		19356569	17867452	33602220	52173555	25450158			36213422	13534568			23953545		11945943	20809531	8151810	21218799		20116615	12627038	14874445
serine	12253355	16213355	12317679	14187834	11271891	19381298	22349621	17255783	19653201	11865640	16136204	22247963	10545260	8310219	12719992	18719926	9451851	43002783	6172945	6509569	2454358	1790775	7640231	4268781	7367827	7233596	1406152	1388181
serotonin	482467	505503	281308	298428	757427	393460	425782	471225	586976	509433	629655	460485	571294	389184	664024	444798	427934	2365658	182225	195119	77260	31899	100959	241208	282929	257698	121720	214165
sorbitol / galactitol / L-iditol / manitol	17666557	19795398	11923138	15448876	16402545	17114614	38044981	23822778	28037577	25452745	26492010	23539572	19634358	19032612	19079480	27900732	20056563	40842526	9770621	9403958	6711718	16574009	13363888	7001417	14527796	9427348	3883609	6198878
spermidine	79790282	50335310	113072683	66171771	47593589	68370454	39007009	25984449	50387223	18121446	22539154	50823500	19260060	22322251	24222931	57707214	30365285	61719878	81861849	53095680	80222582	73911933	70704186	54726617	44590342	59576917	38540522	66288276
spermine	24949261	18237286	45608069	27954096	23137137	35739059	25031906	15855222	36399428	10475987	13173085	38043972	33412144	66698130	90357195	255783560	136990430	342701797	387282003	255432200	391081084	316960795	356236867	228649327	204907481	266200112	146874520	223778271
succinic acid	109473259	183963838	1372499968	1288115770	146418844	63892068	16806933	131626981	1943492244	452114329	36294069	102248092	30596313	172972509	503833566	2519186173	60356487	260786351	157381418	195281389	1542766569	1067088230	152750299	51460185	95264858	272801690	786178080	789937855
taurine	768490286	995928368	721817673	504000277	680269317	675048457	1343512085	1417802727	1601865907	1008465140	1057055957	1631100983	1465660959	1925658974	1523605646	2325548823	1565720399	1643518516	1960460524	1965733995	734077345	590178049	1547245938	665202581	1274140114	2060848888	341264792	283235906
thiamine+	32460316	24007437	70775673	49897304	46306590	55321589	156466286	52984969	111326378	43072640	49763883	75962211	44349158	27569799	37951558	107188362	42231619	104994154	19910123	8497679	62591848	18997990	40580608	14001793	25425388	17308717	24900121	7639346
thymidine	48160802	32128575	44096485	62491260	34266332	63863967	11725120	14175340	11225392	20449577	10094299	20628553	8401444	13186786	16577077	7171724	6869870	22629697	7056649	8108273	2364636	2875001	7652520	4098816	4959264	6147767	2844636	2462185
thymine
tryptamine	36555	195772	46875	90981	247924	101282	215620	189841	216144	259349	127766	71658	60758	76551	42547	439018	116983	16117	18449	24769	85695	20205	24061	16084	56255	20111		21137
tryptophan	46678019	56307508	46466229	38290540	46256763	62796960	56579409	56829772	98741205	37914666	56069738	100283985	41107216	52588081	40245809	92816476	46755357	149459854	21146202	16581165	8506098	5667008	19007763	9847372	21943633	21440306	6814454	7250570
tyramine	768392	1049933	798401	1017281	747859	708680	674252	1465714	776127	1549967	1154945	540926	1109707	1695103	1272245	847174	1472560	381555	882514	806777	959221	1068273	953080	1314646	882115	810378	971517	1174160
tyrosine	120596686	116230296	116141622	109479401	119843142	160016202	432041219	193015954	234284522	152936731	172640238	258131407	154288581	162170341	124558463	231737527	152631959	251898302	56032683	58161374	26196141	18356684	61664765	26781054	55945073	63025763	17382344	16906076
UDP	28002309	55679463	17795025	15578384	14392025	13565350	26318127	28072952	25838296	23116347	13192311	28364670	17577856	18066063	22360044	24214254	12344001	27467122	13909508	10580197	4519818	3740242	9694027	4347908	9686293	20804127	300698	19443
UDP-D-glucose	107902087	210469227	34110715	43717011	27559033	47972159	96836056	108848825	62196009	43643552	38184463	84884098	66822124	70234395	39026838	46930056	24975949	76482850	63040556	35727074	6361089	8373997	13735105	8722516	30442033	47876947	3474409	2261662
UDP-N-acetyl-galactosamine/UDP-N-acetyl-glucosamine	20971330	18557265	9197279	4747415	6333661	6231474	455145	2046849	7014321	214374	4941591	3314053	304429	430961	57889	2931906	482936	15786513	5172059	2218999			349377	745141	2671322	796417		329143
UMP	13049567	11571149	5449595	4298897	2639376	3509285	7349720	14028383	8045393	4609589	3380050	7668354	8097545	7774247	5672347	6997096	4115360	6696674	4559779	3926092	3644291	2178277	5219242	1960664	3183089	6522207	1650722	715688
uracil	379978737	594918205	302306701	291351559	360280416	348176166	163177363	233325188	133841925	159828022	104948474	182174684	110553962	189956169	96371443	103982892	102401481	173559485	42058003	90343806	15608677	15746786	28372392	28494063	34904368	61682036	23813597	10529402
urea	128030	135260	219253	286018	488219	316819	361339	1894103	153286	680002	158383	310813	124939	231342	609306	499808	1201618	686203	602973	3813819	1083602		2271956	714375	356394	1995825	2299941	557197
uric acid	19786317	10866753	20613044	22053036	17764003	30597388	37110433	22882968	31431183	26124739	25512045	30173918	24105245	16015183	20239495	32372358	19999129	45974645	9965189	7720662	7299544	4044051	10407888	6820064	13326454	6096184	5050537	4634929
uridine	3291283438	3526162863	2438056730	1497885302	2213692298	2357099298	830473643	901023191	1053216861	850736570	974406780	890760188	697323759	789071962	652811930	715844722	588566206	534542629	325603545	275198607	79030360	70721810	255471665	123733176	270902597	317700038	100333421	59215634
UTP	208226111	382132224	46674499	70037813	41894656	64365614	220549296	214817895	100661050	128459013	58240194	147187645	168129945	162469255	100331948	71128027	67315303	113004951	82798293	52231139	6614271	7840217	22537095	8306618	38998199	83291152	3045544	2043112
valine	176316525	276381474	144145785	170646204	242214647	249040650	479190436	388768883	278758246	263627153	394028341	309445955	280291242	331193140	279639164	285419722	338951637	394082059	73749814	42707109	52594741	27402006	67788882	56531334	106083663	85119982	19548949	48507577
xanthine			24655	72284		119923	65139		376726	55542	52747	94543	106763		119159	256548		2927473	117571		42249	22010	96466	57927	223877		62486	28555
xanthosine				38107							123457												66839
xanthurenic acid	47157												86686					18037			12266							38949
XMP			182188	19911			23116	49967	4419961	198433		95031	30384		141310	2395454		74836	20235		1722091	16149					157819
y-glutamylcysteine			316226		636961				277105		238437	283312						2641236				37208

## Sheet: EXT FIG 9B
Sample	MS1 UT	MS1 LPS	MS1 FCCP	MS1 LPS FCCP	MS2 UT	MS2 LPS	MS2 FCCP	MS2 LPS FCCP	MS3 UT	MS3 LPS	MS3 FCCP	MS3 LPS FCCP	MS4 UT	MS4 LPS	MS4 FCCP	MS4 LPS FCCP	MS5 UT	MS5 LPS	MS5 FCCP	MS5 LPS FCCP
Group	A	B	C	D	A	B	C	D	A	B	C	D	A	B	C	D	A	B	C	D
TIC	1.663	2.039	2.104	1.633	1.629	1.874	1.72	1.812	1.489	1.534	1.52	1.525	1.447	1.44	1.361	1.456	1	1.102	1.139	1.156
(S)-4-hydroxymandelonitrile	1000015	1445333	828234	974279	1097875	836842	676767	450376	483538	341189	368691	346147	355216	334329	325642	409111	109115	246153	261724	237378
1,3-bisphospho-D-glycerate	888834			1568175	1087540		977295	226721	1529063	1411387	845298	846922	818224	1043636	1073512	727122	519102	1116478	618533	873061
1-methylnicotinamide+	752015	112199	169005	466353	79965	208993	774415	68821	119222			564555	107625		588067	50266	521439	519343	187475	613940
1-phenylethylamine		748824	453087	385044	182703	1280192	216657	251005	174050	185544	321539	278409		517938		1150401	82313	48712	251366
2- / 3-phosphoglycerate	75165	461736	119663	526065	68882	366493	186173	291726	269340	342173	73293	269687	138164	384653	280178	370731	182551	1092320	234096	380024
2- / 3-phosphoglycerate	1200675	2029069	155145	724957	1163981	2291960	985739	892944	433314	690187	217223	223078	393339	536595	264109	162942	192350	232762	97769	40451
2,3-bisphospho-D-glycerate	908824	1438471	1449044	1280688	1344241	1332924	1408560	1426768	1267505	1475577	1319723	1454437	1536880	1515702	1471031	1687656	1611357	1754258	1440708	1510529
2-aminobutanoate / 2-aminoisobutanoate	97539	1718264	113543	1019391	1097613	1458483	827764	78803	592442	572994	295518	397653	250310		359764	298423		187634		384048
2-HG	648705	1182249	1297945	1082553	878482	948329	828326	997626	946040	784810	583626	1003873	592961	1072820	931914	736575		1429012		983048
2-hydroxybutanoic acid	4976533	7738199	4532665	6219456	6636612	9279221	6546525	4016480	1884965	3443621	3713611	1976372	2205010	1106896	1241418	2264048	1033998	952265	1780618	1548082
2-keto-isovaleric acid
2-ketovaleric acid	19760	64726	29496	17126	14019	77524	19650	28691	69409	25235	74503	10191	89755	9726	25466	24664	12767	13806	49760
2-oxoadipic acid	437381	279533	368217	332901	433179	368408	1094625	592752	183458	281792	476702	687247	716921	178930	458861	459925	469342	500143	711076	429434
2-oxobutanoic acid											277688
3- / 4 -hydroxybutanoic acid	16405907	22995312	20558871	18740705	19850629	24118981	16948506	18054705	13185468	17165886	12317722	13043308	17755144	13404265	10638433	14100294	8053456	11397828	9920038	10467078
3- / 4-hydroxyphenylacetic acid / vanillin /	14967064	11905958	8297811	13357449	13231923	10919423	11616516	9521389	5247220	5717533	5093359	5527872	8193468	4752851	4604025	6111125	3704451	4247509	4578016	4863458
3- / 7-methylguanine	575536	513578	434727	399107	627408	551242	415267	462826	179726	240710	190810	159595	266557	131495	159313	156478	125108	133757	108412	141847
3,4-dihydroxymandelic acid
3,4-dihydroxyphenylpropanoate		16507	30068	20361		16031	13825	13477	14181			14621				17310			14782
3-aminoisobutanoate	8415994	7253430	3940033	11928042	10568026	9128649	9668630	9258103	8497519	8350065	8445009	7510992	10928950	5172819	6684669	8339645	4681030	3932355	3689190	2445459
3-hydroxy-anthranilic acid	686433	357816	724735	749277	992623	1267664	1155145	774725	407256	549733	298683	306923	660775	449371	229681	426932	315432	375084	429210	366442
3-hydroxykynurenine	2479039	691903		1175053	1123590	758019	605814	519257	753008		191690	631022	361038	152621	180852	311307	375031			412178
3-hydroxypropanoic acid	56543878	149992135	44036982	19815499	57485269	16008201	42748306	127179422	46208493	111203780	32469860	10106775	50057474	5585454	31550343	35525981	4466277	359715	1175663	56802183
3-methoxytyramine	16158	20510	216242	50753	71489	87122	60164	114763	117142	207056	97873	45156	29595	100569		32413	145422	143612		96916
3-phosphohydroxypyruvic acid	1722617	4666455	2136387	2215049	2592941	5825669	1861747	2079208	1077922	2696625	1058257	1462036	978077	2173705	815342	1121014	438853	1491746	648929	981851
3-phospho-serine
3-ureidopropionic acid			22197		21034					20841	15797	14743			12845	11327			15343	11136
4-hydroxyphenylpyruvic acid			28342				12468				13566
4-hydroxyproline / 5-aminolevulinate / N-acetyl-b-alanine	49096808	44929502	31447367	25684034	110684150	55922443	33273374	48627306	31933143	23979886	15276363	14232779	108818229	26983291	23138514	22941283	41677516	94921822	57645697	57605061
4-phosphopantothenate
4-trimethylammoniobutanoate+	632227536	174731331	209409672	282126879	565408834	232617438	248079819	245983828	533793672	513472268	248954286	248880697	551516936	502555145	278451476	247776292	344983865	258689956	299557403	331209039
5,6-dihydroxyindole	935235	174620	191986	93906	823036		28610	42889		182288	23310	56507	76490	21121	38399		41342	27575	31895	14139
5-HIAA													25535						13415
5-methylcytosine	1294459	1687499	1361824	1570321	1721173	1537129	1266051	1299076	954528	1052813	755111	877590	1215308	1117228	818930	903285	612750	784416	727409	738304
5-methyl-THF	84756	338777		212477	121284	267183	111781	92915							15419
5'-methylthioadenosine	8391867	6808259	10476493	9781841	8291296	9757783	9896163	8014834	8952898	10273456	8570356	9670144	7296329	6673857	6534637	8085828	3498584	7084776	6285638	7020810
6-aminohexanoate	777804552	749183717	500984326	598218153	656170359	619176215	301405585	372198241	510110432	379166214	362140601	368870032	340808944	499029589	264219956	617616178
6-methylnicotinamide	1745661	1663204	1276323	1895512	2114132	1277535	2424706	705106	5002258	6088494	4950110	6305758	3339173	3595220	2588964	3888835	561878	834544	637655	542032
6-O-methylguanine
6-phosphogluconic acid
6-phosphoglucono-D-lactone
acetoacetic acid / succinic semialdehyde									87256		923066						2436010	2706759	2186081	1985695
acetylcholine+	6243591	6066657	6170572	6564038	8035823	9226965	6288770	5131964	6421567	8760322	3405805	5276954	7997422	3936191	2975920	4428957	4439707	7108477	4954189	3792313
acetyl-CoA			199464	392919	322445	598416	625983	79249					53563			20782		311239	149826	21460
aconitic acid	120255485	119197089	11727760	60585332	76755502	95499643	49856362	51019822	44361053	56516348	35535186	31584340	32730277	35316807	24680495	21851699	9968468	16949229	14661761	14203657
adenine	4484264	6217707	3856660	4223654	3020032	3725740	4315082	4225424	3518083	2224729	4091075	2342418	2293205	1812814	1445151	1992949	943327	2100713	2591348	1710529
adenosine	1332112	5884189	3465531	1433143	2201042	4227721	2663625	2333231	1569051	1664214	3530678	942151	1167517	2238105	3538411	1051434	582542	699733	729035	941455
adenylosuccinate
ADP / dGDP	3913444	4839604	4422233	6003956	4472056	3831943	6568268	4874064	5426247	4713628	4857140	4785267	4519069	4239981	4620463	3313105	5619205	7579750	4282883	5154812
ADP-D-glucose				18044
agmatine	156940	277565	139997	241588	289404	248421	169480	350188	87730	105968	75043	87912	277772	177453	170370	208993	135086	95923	159178	107651
AICA ribonucleotide		848166			25879	1064742				262186				403885				63484
a-KG	60239406	138451454	65464297	72912817	86104051	189873472	66787910	73587023	41670002	89194745	37139587	51169891	33317784	68704087	32276905	39398364	18963452	42260138	22851802	38821229
alanine	558671915	751553333	639048369	652656051	731280322	783417241	693626206	670096940	282911035	335155183	312327695	288185275	273417782	231469231	215157177	274462802	152039109	232232289	220720585	213412126
alanine methyl ester	6184859	4012789	7411534	5199123	5919898	7536964	5742575	4397840	3664921	3263308	4257474	2659046	3314145	3248290	3996984	1696886	2140860	1544216	3271182	1766463
allantoin	6761249	8381019	7840787	7475341	10195825	9729084	8941693	8026142	3921906	4747805	4215669	3895646	7046440	3286006	2982034	4039820	2520260	3708221	3505321	3621115
AMP / dGMP	22454040	19478845	15323173	35548733	28392591	18990503	32238463	36155743	15136143	13737435	15079366	14016668	16079755	10986245	11533214	10883751	7068668	9903159	8087993	8081440
anandamide	392244	406160	25758	747201	309472		187515	360117	213567	958190	89649	283691		240860	92520	161959	92932	373794	76725	201303
arginine	1288628040	1537806095	1429992725	1487377682	2385712879	1890474416	1702554507	1732388701	611569552	686540853	606045003	505498197	1668645034	442707464	446773931	714461153	406837922	628584217	587851468	559284118
ascorbic acid	37929792	53860665	22566390	25033961	68359036	76517446	42479775	42559863	13963628	18276728	14688959	12356969	57029090	16705483	11561548	16865050	11122681	17553424	17704855	15224812
asparagine	67997671	81856157	66761032	74820679	116243260	100633421	77678829	71094526	103473250	117005375	87017948	87559400	190126212	79250669	64003826	99365215	62896757	102307729	85006717	81897339
aspartic acid	953879136	819247205	776952724	789204676	976922447	757488984	802930196	683604803	615182823	639883009	442293790	395164881	507339813	466532430	350535560	328337043	170276794	328925014	246572422	219059127
ATP / dGTP	15834211	16497950	15730413	23570101	18337632	15924048	25346329	19002601	24267440	21292948	19951389	20702864	18698033	18587445	20705708	16526145	21288019	19437447	20134039	21022679
b-alanine	168858799	280660162	95836474	207176848	155224454	263836947	146840201	160562213	100554511	189967084	96483650	100153309	88857769	138006802	65635916	73867822	28639924	38874798	28570587	35548659
betaine	1558844000	1768795231	1874985102	1590162341	1732700978	1914242904	1539594161	1565151305	1052527429	1136618699	1002342119	1038829498	1363043791	856503403	772033032	947817713	391706990	491511632	710074738	733267340
butyric acid	1503488	1103261	172521	1286121	1801141	809349	1072089	1037625	633703	965739	935968	1085420	802820	918630	1129475	1069805	1214206	1654531	1217133	1357194
butyric acid(iso)	6770348	7926673	4180452	4250833	6499081	7767052	3514454	3267147	3799695	1848278	877734	1224403	4694098	3957265	1932972		2458168	2843108	1608114
carbamoyl phosphate	10726837	19071461	20052445	12105473	9375974	15010243	10581046	9390072	8653843	11747982	7231148	7937179	9383378	10844989	3576513	6665372	5776937	7591349	5545515	7745408
carnitine+	1578756304	1367681569	1114758225	1104060587	1155479918	1050788978	1292949406	1064000942	938435499	668234463	910493352	722909505	759810290	560253984	694201649	565053951	235788330	134775215	305792695	316060199
CDP	1464095	2012749	749536	625545	1313770	714158	710843	351162	432168	587839	509447	282670	357365	348136	383156	133717	141191	118171	53947	48303
CDP-choline	5682063	1631111	5885425	19209937	8447903	1167530	23938328	9458473	10264184	4713593	22529246	16117930	8739762	3329967	19073791	16409401	3160570	2366114	11876446	9146835
cGMP
choline+	1818536310	1533263755	1488965895	1376570621	1609971345	1413345176	1294986560	1245166490	1283413079	1099404799	1039529855	957461001	1131577313	829163470	862095367	882428948	717410428	622361411	813410888	796307627
citraconic acid	34463989	27281156	21691209	21802866	24697417	25931835	23842473	18753936	16530760	15547328	7227967	9139403	18294896	9254052	11070962	7657305	4573726	21417626	13185549	8648803
citramalic acid	1617715	2051444	1296493	1949877	2407467	2120628	2321888	2110703	1554680	1639015	1217978	1237788	1720401	1512452	1271125	1089196	1402315	1690734	1434105	1429442
citrate / citrate(iso)	21484429	45464499	20850415	24865621	29694969	45074319	23870441	22898496	25410851	34505519	20282871	19589277	24617481	27666148	18144615	15255916	15323677	181107385	42178728	38376726
citrulline	4072617	7535357	671120	6740087	8214421	9400609	6250734	7838564	3827461	4744589	3972938	4108421	9738715	3357403	3848802	4869325	2659699	3728432	3922495	3738467
CMP	9764847	6021770	1296490	7862629	10039552	9324943	10473305	7903071	7607734	8229256	8658334	6321289	7622269	7643959	8288749	5221042	5197064	6998116	5416523	5439319
cortisol												54661	122322	169715	170780
creatine	5611332820	7026174001	4582654211	7613109516	5201166168	7135602777	7210116855	6831194124	3639647994	4822983851	5086768650	4895610634	2725303107	3000619509	2916218005	3066487369	729613258	477750258	745715858	828680639
creatinine	117178352	145741846	120210298	119890928	172341061	153820215	137891799	129815759	74284251	91281154	72664198	62581430	120054127	50182225	48834895	63277665	35926109	54153582	56552922	51944259
CTP	12911052	21044572	11196477	8833270	15229272	22742928	12717221	8565765	15165002	16488911	7700185	8017310	13213695	13639350	7224291	5967753	4598262	6917631	3317499	3324993
cystathionine																		11756
cysteine	7134045	6768791	15224518	5042924	6613584	13616844	4086956	3443262	4904049	4248035	2460691	1783818	2315084	3857964	1684677	1295701		609912		527521
cysteine-S-sulfate					79712													3249107	831713	245371
cystine																			84416
cytidine	20809548	14792145	22026836	12863584	21300124	15533515	15751895	13315195	6828366	5158077	4100127	4420610	6545696	4040007	3925529	4687803	1835106	2287485	1975813	2125188
cytosine	4320518	5354738	3833259	5359928	4632800	4389356	3666124	4539845	2299584	3019218	1697307	2236349	3342404	3047122	2747590	2632994	2282917	3148150	1914926	2120562
dADP				147962
dAMP	279433			183029	154501	47291			51999	125940	36629	101543	41004	65229	19407			42459	20442
D-arabinono-1,4-lactone	130826	123832	359193	129422	88958	101257	91254	242934	155772	63363	128558	194179	179921	69454	176187	150611	116767	50588	124851	65816
dATP
dCDP
dCMP	2028585	650600	102943	831519	677146	669780	930722	847246	249552	272962	506202	401340	253616	221276	312051	307935	105779	200694	216609	200532
dCTP	72709			133969	33877			19794				14486	23280					13138		10906
dehydroascorbic acid	22281				17872	23663		10756		47926	14994				11865
deoxyguanosine	438332	549582	1018405	1067472	709179	991631	1054528	1379610	1097794	1648940	1013044	1598336	942243	1182277	1539235	1535390	825188	994678	690411	1041683
deoxyinosine	101764	121977	64321	191722	129551	105295	70594	150587	35259	37968	11660		41092	41114	43396	9317		23924
deoxyuridine	1605691	2152523	1403338	1261587	1815771	2188543	1536494	1266532	795320	932268	776005	561653	931891	686182	564235	659246	310527	346234	295358	358183
D-erythrose-4-phosphate
D-galactonic acid / D-gluconic acid	26637259	53035899	62816996	40817964	29323904	43711126	39826263	38136507	8495984	15580038	11436047	11567760	10959160	10427434	9313384	10764182	4332012	9272992	8564882	7611170
D-galactosamine/glucosamine-1/6-phosphate															8613
D-glucuronolactone	37929792		22566390	1480540		76517446			358616
dihydroorotate		45751				69128		28149		26474
dimethylglycine	17582345	28403536	20046838	21986353	17312115	27655175	20110062	20021990	12426733	19351932	11429503	13546629	9590556	15230602	9758475	11168610	4788430	12545437	6351789	8852555
DL-DOPA			24700	22954	59491		27185	22883		48226			20385
DOPAC						14943			13770	14766			14738					12224	91075	96497
dopamine	297863		197353	308600
D-ribose-1/5-phosphate / D-ribulose 5-phosphate	565676	1803419		1515197	823919	1565837	1028434	1305257	262203	622488	544803	641995	360176	548608	519710	634070	277565	3892663	647266	758015
D-sedoheptulose-7-phosphate	173042				316418		98095										43207	35736
dTMP																		20846
dTTP	57791			16058										12164		11585
dUMP																				15608
dUTP
epinephrine	71034	136680	106189	55819	79767	153191	82382	36710	108362	57620	147781	81763	91093	133448	74732	124149	57070	55366	113369	45945
ethyl acetate	8890147	9087725	9478314	7485788	8141156	8607115	7929077	7555230	3247639	5178455	2554164	3915622	3346705	3018881	2755068	2367963	2654207	2982083	3694296	2608668
F-1,6/2,6-DP	8060327	22170299	10881282	11431410	12228954	28457291	13291979	13995188	10512416	16493933	8206503	7968339	9318356	12925895	7355875	8544746	5057009	10322243	4959759	4808141
F1P	100415	350525		58079	140363	211847	31121	54954	73167	67745	26139	68081	76361	97587	32595	18345		68050	14930	13840
F6P / G1P / G6P	4615828	2912413	4805861	5667354	4743860	4746805	4920348	4184205	2362895	865700	964815	534612	1591985	347658	1077020	647600	1892696	2112853	3513539	2693611
FAD	336442	1693386	1700169	1779339	834805	1966071	1741187	1146176	1735117	1764509	1546220	1391781	838254	1339375	1070008	938023	357262	390964	584500	289583
FMN	343873	492811	26119	146432	125749	236531	63122	191645	90960	128483	137460	64031	57851	95876	87335	67682	10836	59703		16694
folate	293734	99639	269021	504468	244968	224779	112962	712110					750264	262196		252015	309742	236311	342543	462256
fructose / mannose	14793360	36590628	41254925	9631482	12578769	6794058	9928203	10016780	15208963	22319745	15128773	14044726	39094829	9254499	11481440	20343705	14339728	15965652	19665967	18462704
fumaric acid	32767464	56283321	57726394	50901764	32964186	51668633	48904361	48968532	24319403	31648934	27345929	32147138	983697	616279	22829004	23875494	554410	12355321	15879095	20526979
GABA	21014123	19933722	6630663	28773180	17977025	21949144	18776117	27331633	9035199	14817767	9176256	11092522	8729406	11950940	8802152	10416454	431332	1849264	2537802	2657773
galactosamine / glucosamine	9747340	3381425	8089387	11181621	15066063	9206202	12698514	15445521	4581556	5479477	3291541	4148540	15751747	2745067	3766170	6020469	4278965	5931661	7154755	5725905
galactose / glucose	615369302	534831095	529371481	671274976	1361174586	802786500	833308258	761123811	296063518	231489664	319415231	203348044	1037990577	153319033	219879799	367352494	280063911	336218402	400286522	361072332
GalNAC/GlcNAC/ManNAC	2754624	4265329	3258825	2224465	2116436	2408986	2621490	2311486	1452966	1567326	6224642	1350546	1044709	1543159	2313443	1356694	978382	1625730	1404215	1292412
GAP / DHAP	1293614	5289751	766745	5023634	1311040	3994288	4132332	4415024	630195	1329245	2031847	2266846	410051	889519	1502657	1685771	35882	1306346	1043984	1211406
GDP	5104377	9093027	5176064	5646552	4073707	5152944	4197713	4049239	2843483	3623309	2072545	2055042	1882221	2039949	2171099	1450522	1393363	1838116	1205419	1119395
GDP-L-fucose	247002	122687		495014	429471	169588	611375	222376	361488	505644	441414	417352	434225	234157	496782	298539	362970	368002	502212	410742
glucono-lactone	319787	223681	509738	537101		372659	559302	319423	139603	311475	208197	188875	227549	314712	172377	230998	260756	221739	325150	239663
glutaconic acid	2582559	5146357	7750692	4868304	3140060	7050200	9035168	6859285	3626823	7018983	6053417	7004631	6152918	5560450	6048590	6059387	3025353	3248949	4526233	4517566
glutamine	1894498872	1269685241	1234791922	2065036138	2857313458	1684102535	2276078094	2129169020	1234659639	1359412196	1146469010	1056346809	1327262794	1070094933	897580643	1269010326	647193157	755590826	776131067	779530188
glutaminic acid	1395217820	2579703145	1678864773	1647072254	1315837525	2303497745	1464702862	1523779921	874478385	1390263412	806766743	968492332	661176079	1039438711	652350631	757221582	315350962	808600764	443403162	574153574
glutathione	343147037	285161097	163609257	219327575	342782151	532174301	201771943	145375392	269929511	296040221	123529262	111832579	154544125	244333431	89409434	64356782	39314933	96360805	34327265	38335171
glutathione disulfide	4950798	4685353	636397	1946968	3331296	2827873	940206	561739	3275550	3731651	891633	1036903	2264593	2787022	830098	422707	2877313	2452679	838198	1138353
glyceraldehyde	134193016	344570073	765218112	182591460	346121215	246321298	238202886	250188765	70739114	46449812	71420182	47043109	221973095	22356574	45625367	99673344	52015260	60787541	73924701	75763406
glyceric acid	18897270	22678567	22090915	19313733	22303562	21425243	20507183	21219431	5481935	5483281	5907107	6045274	8866472	6213352	5127816	6720913	4274088	7794347	8257593	5873340
glycerol 2/3-phosphate	20522566	37154764	36650627	54039358	17646703	28874988	58652389	41548402	12100915	18100379	33242130	29670596	10121860	13633655	23599335	20911962	5506316	14720173	15013117	13503077
glycine	74132075	72725182	59736990	59129792	80186360	69976251	55231328	54190490	37136073	39711091	29824198	28734374	44323375	26300061	31202400	25323792	15171971	24488731	20498729	19392016
glycylglycine	2093136	2726640	2217696	2539202	2019021	2490544	2059819	2320203	791406	563472	878311	641336	570430	552184	736440	565797	239625	465402	377764	221563
GMP				208304		109801	117977										318475	292475	92098	44958
GTP	13388436	29848602	23868786	20252256	16531596	28807396	22386888	17360090	17033788	19480610	13204611	13168199	13802984	15433433	11466774	10023030	6129963	9511206	6160842	7029024
guanidine	3809944	10299906	7131349	5057005	3532040	6959560	6612536	2091686	26587	22098	17806	10406			49637					205240094
guanidinoacetate	47627154	38946527	2641885	10166529	43924830	40139561	7841887	9755562	27499195	30573578	6960539	7419240	29545683	24767506	9232711	7546593	2758146	3053553	1316405	1602924
guanine	523046	252568	240529	760230	477326	381210	468727	638207	648286	557998	388862	584004	745663	403333	474417	461039	395752	518265	304340	197479
guanosine	1831760	1622630	1812388	1836277	2101575	1921394	1416369	1520071	241306	260055	177335	138902	191099	235492	151386	140174	47600	69452	17582
gulonic-lactone	1538042	2092354	1157216	1587551	1877042	1903777	1740042	1621514	711932	1002214	1117033	900633	1248550	818572	846495	1150927	754834	1128260	1157815	882591
histamine	610072	389558	117463	976577	984372	520245	832821	660684	1350712	1079101	999386	1110009	1162524	938718	1375373	1221529	2014931	2231313	1567607	1920899
histidine	145661863	112409425	36637362	160042793	247591699	168037112	178746311	184500045	81615840	89460067	82742006	73255558	179703965	65811380	87464042	86187712	38153294	44567493	47908959	48868319
homocysteine	44710		55749	216087	320274	645347	169248		174817	69471	30007	20767	52023	42778		10272			33853
homoserine / theronine	136332728	194835895	228028771	144998483	184708218	184859805	150853857	151053187	70598869	74949250	72053662	61060664	115836274	53023909	62805483	66152255	44717931	81230666	66802988	62223179
hydroxyphenyllactic acid / HVA	469669	1087052	861068	1066075	1200211	1157068	1161867	1172337	372832	512374	532458	566586	889291	290514	419586	580930	332109	299542	397312	469854
hypoxanthine	1419772	1480934	1202911	1829467	1447836	1317434	991420	1533957	1272167	846368	627300	793255	1261946	577833	569355	846298	958196	1351960	974134	497555
IDA	150362	175687			361779			24876		114579			337272			24056	13440	70486	71740
IDP
imidazole-4-acetate	3785522	5522971	4697559	5494195	3412540	5185492	4979754	5387847	10311339	11695295	9419838	12294450	6888299	11554164	10130635	8340708	4917060	3137518	1095227	2067430
IMP	388007	65056		1129542	539979		678946	876324	257855	688724	350470	781009	503853	1005237	695086	1493135	294938	551679	263446	258214
inosine	746999	998611	607621	354933	588095	489521	480813	508738	89670	54883	35854		36891	58495	79961	18508	13964	55889	61021	31069
isonictinic acid	1499024	3465088	4426128	612691	2453525	2408902	1536928	2418575	1109785	986167	2701123	2442570	1516316	770609	1649325	2120250	1027729	576085	1809269
itaconic acid	3513555547	5266883380	2605749243	2565233727	3398922153	5167357811	2571513421	2450479142	1833036711	2823662212	1182264165	1315140804	1657896351	2140047305	957939084	1066574673	500167248	1411052608	464909810	790047400
kynurenic acid				25630				13298			29826		9040		9197
kynurenine	1101899	1207541	784151	1310085	1626765	1625352	1462334	1359697	675950	788359	628805	523817	991380	487335	401059	620930	350720	418727	458704	436691
lactic acid	1963810309	4056874834	4409121782	4371348835	2706746329	4286179647	4553445803	4794761547	1484709371	2221829219	2212456487	2356500761	1898562036	1498746246	1800459815	2177619737	836393614	1437000351	1298401580	1463665288
L-arginino-succinate									133286
L-cysteic acid	236359	398236	411920	269500	250415	368735	262669	209617	40854	169454	114997		73623	86028	34460	83294	44787	28429	39211	50582
leucine / leucine(iso)	1886883072	2031417255	1312057927	1953658589	2796944569	2233657559	2118443396	2032839595	970737648	1018125748	922985016	783019440	1699530891	693562124	721372850	918401777	551252026	780682092	746918111	749673918
levulinic acid	29778064		4666268	27859410	26005303		28093409	30804598	27839139	24015797	27059652	24431009	24672784	25843774	29479352	21080010	12463607	13906016	18248109	20092767
L-NMMA	939680	1537230	813393	952301	2200017	2194600	1333582	1257255	209055	332158	189027	83520	1378422	156877	222989	298881	83227	261193	256379	248747
L-tyrosine methyl ester	1609206	23610	557480	3960493	2714031	2159519	2544294	949890	2506114	1959006	192849	1652678	1323310	1312325	1966499	1153861	596208	383368	668341	419563
lysine	189014829	199611718	214630104	202606593	297606716	238806517	216933820	220968031	87396449	87948366	85428488	67833609	169011928	57889986	72751876	93781244	53081285	73456996	69049112	58439050
maleic acid	69646592	96070762	52922624	103373079	86581645	93880484	97793438	89029569	44722577	61957298		47478522	33994645	41309145	32803159	33806625	8253157	17952214	20222472	25855181
malic acid	1481180202	2063337936	1100142823	2179032305	1718021445	2013346348	2095604985	1891412444	874278167	1281567808	872086660	973177407	651011812	843546134	695053489	714668741	188376010	387687314	482204480	596496610
malonyl-CoA
mesaconic acid	58880528	116955149	32396933	77915110	49650251	174845140	81468570	79469627	34831691	44992505	32560054	31829369	28970274	29175574	17012407	15908954	7540109	843950	10433853	14839359
methionine	199222532	260098866	227505666	220244289	287453300	271463112	224870090	210834393	91241138	98233764	98406420	81122982	163166036	71344250	72022974	91178222	47226547	65294521	67131105	66644289
methyl acetoacetate			3093314										1426619
methylglyoxal	283957	237233		1015356			1989868									978620
methylmalonic acid	50283617	247417772	24052613	2175367	38791904	197796321	17339644	19753248	42622942	173301564	11325488	11216807	32623432	174893587	10299694	12546027	17605524	133456307	7825269	7732049
mevalonic acid	294391	2876670	38348	728403	199425		1581411	1238664	242951	196522	299840	137242	294364	155031	89083	128886	697226	790333	814913	677228
N1/N8-acetylspermidine	37826156	2784263	39885268	29121885	299336917	174629686	34807756	21898740	106791110	76785617	17589287	15810577	56503108	75515308	13527414	11090540	25450085	40448050	7120838	10986514
N-acetylaspartic acid	300838041	350343088	235541489	284070672	370355910	330752873	318201111	278073503	223718556	251955708	182056076	169580061	369307491	242756350	155133698	160172218	134940170	157233753	184578151	196560228
N-acetylaspartylglutamic acid					21998	39673					16156					18689		14652
N-acetyl-DL-alanine	35566278	31746975	33121335	26766684	28080597	26014034	26820239	28442106	18217816	17884731	17225217	19687547	15821782	15256260	14976971	16449807	6443310	10311983	6871156	10790166
N-acetyl-DL-serine	205185	71746779	57561415	156912	724948	353438	1902364	652844	494647	1087103	175936	216809	483187	39401599	160379	245421	21371544	148630	27234614	28149196
N-acetyl-dopamine							22396		24442		16307	18977		15553		32841
N-acetylglucosamine 1/6-phosphate	1886628	1209824	1108539	2962599	2280858	1221419	2928072	2554784	1387890	1041368	2154866	1659540	1076353	840099	1396386	1368759	588771	485945	1256178	917463
N-acetyl-L-glutamic acid	7860522	8758079	5687745	5339544	7707732	8911435	6272307	5362924	5593324	5159319	3021088	3497229	6014935	6528055	3439714	3355259	3136392	4014623	3135461	2884712
NAD+	96860713	51653951	13336884	90128499	91599168	58766055	77911652	78863315	72957769	86189401	69607262	74113177	71088658	85617667	60726532	58727431	37791937	46043118	37841561	39429603
NADH	1716547	660892	455690	701933	80025	1300287	205712	175910	6569542	8157845	479939	1961179	5124229	7721054	1129959	1483473	830376	2169753	886421	857507
NADP+	23026	23798			19598	38299	38427	17066		36299		12842	16883	10159	12231		29919		11394
NADPH							53622
N-carbamoyl-L-aspartate		131448				160896				140749	20496	22864		114228				161427
nebularine																		11113
nicotinamide									51288942				72777032						15757223
nicotinamide riboside+				117042	77357	155074				102522
nicotinic / isonicotinic acid	8428148	5374694	10014599	6345690	4232325	4417287	6438018	2905569	1856092	4995380	2267004	3465045	1686924	2643266	2775451	2520540	879431	111746	2728939	2337468
N-methyltryptamine		14881	14017	10653		13676		20454	22923		37331	22071	23690			25867	6728	28127		15203
NMN		32198
norepinephrine	31899	52191	163505	45633	131177	166378	29045	49306	41831		12399	110858	31762		44957	16306	38799		92020	70856
O-acetyl-L-serine	80864	78718	425393	385031	419726	509552	300761	85059	80432	16448	19319	34081	134605	34706	93242	21985		11367	15786	14930
octopamine	556022	1440226	598775	1039408	363906	306051	98418	346317	320332	137340	388710	447111	190377	134967	342528	290011	379596	332641	771918	394989
ornithine	27298751	28509896	29900929	35486103	57581006	40890873	41598654	42857396	4974551	5565599	5734033	2949742	14391968	3101449	20133090	5195477	1742310	5896406	5545882	4834221
orotic acid																		81871
orotidylic acid	15487
oxalacetic acid		77347	49858	122715	147577	89624			29133	124259	25458	73055	410124	81736	75491	242860	67491	74224	90158	91381
pantothenic acid	4784240	11531430	8211669	6196657	12492578	15864071	8256862	9219310	2390924	2624072	2506274	2365356	6880442	1618621	1461497	2960308	1457731	1893770	1943603	1760184
phenethylamine	843374	605923	432099	358079	537433	458752	408599	378629							166679
phenylalanine	323457194	321758507	185714775	342632612	489780195	331648435	389704882	346480660	153450518	165253251	159156504	127911941	277963615	111781794	131056408	140691500	78557583	114062894	113340358	108919961
phenylephrine / synephrine	193716	283277	442194	364700	179272	148172	321169	170545	169966	207056	189196	286413	202180	139961	250335	107141	145422	87328	223541	149027
phosphocreatine	501270707	342717132	65284785	454429624	633923955	388693749	381077771	318719261	673923404	902876143	469226101	425600547	434389042	568060126	299279502	226346693	240286488	391865891	234063046	257028193
phosphoenolpyruvate		298830		290237		125779	207689	690780		221289		89274	55764	370485	310678	383542	176334	687728	414246	547275
phosphorylcholine+	318600964	357894969	137725623	180009214	225617930	268439343	142041375	143221638	145412883	180247758	58047692	65143317	121098619	132565511	45529997	47899001	59612418	80199623	30229327	34638880
picolinic acid	5967427	5568130	6902373	3383823	4151539	3833386	2701798	5992684	4060464	3611353	3737944	3977620	2161137	3229213	3657875	3655980	3044457	2235038	1842854	3471018
proline	1205609427	1267435607	1157007181	1331411758	1579960952	1388704665	1319984997	1291283100	752049394	816359635	696330103	635346690	1123666866	535990233	543082176	670192160	326774645	220326147	195895922	224540747
propionic acid	365743	320314	612324	494287	350229	1559274			5682331	3051508	3008045		2234997	6543435	6910014	3102436	5638591	6578904	7640668	102178
PRPP
pseudouridine	4951471	4233858	2422140	2734922	5547185	4670686	3545082	3088136	3292752	2599321	1984383	1901223	3352453	2187561	1827780	2165377	1346382	1160778	1105317	1216434
putrescine	29001213	28804271	33936264	44324893	48327238	41778145	39429362	36356997	33389923	29711839	23587640	18847098	17210209	18049859	15004203	12971558	11844634	8099185	7838188	7476885
pyridoxine	71796719	79248269	88775607	83094174	129942409	106120474	99471313	94375516	34050915	32460981	35223236	29082685	84667322	19679292	22998932	37268666	20944199	24182481	28544246	29885242
pyroglutamic acid	198860122	237661290	223113212	244481344	284265756	312706241	255586093	281470293	79598197	103084285	99124389	108077987	104991289	93693543	180125586	101639615	50339207	88369765	106869593	100905036
pyrroline hydroxycarboxylic acid	810479659	765605322	528737715	930211211	1075246019	874234914	961711039	929172273	535535178	685723319	496525636	506011753	537092332	541067612	391193036	537159851	269792232	365284780	322787877	349648160
pyruvic acid	167791678	365490623	127039030	145372038	286482188	335718731	154559066	171891814	113482970	169172198	99725921	76899658	207772188	121950734	68299431	72991197	49708285	137072103	85882315	73885072
quinolinic acid				27556					40435		33466	19104	39973			43457	27979	90017	64651	41497
S-adenosyl-L-homocysteine	370755	481333	416542	529023	836289	469423	601989	506614	752711	1179318	199798	527504	458234	796331	385187	364804	59416	137806	31136	86011
S-adenosyl-L-methionine+	10451346	16098879	23092600	12933497	8670353	11887635	13632340	9490134	5803229	6995336	7554492	7066451	4085990	4460335	4592980	5171826	2103423	3699605	4873357	3407959
S-adenosylmethioninamine+										13682						6676
SAICAR
sarcosine		18927051							7619317		10145192	7946577	9367307
serine	103484370	174101131	81359184	109587478	143063203	201887739	110694824	116765555	61567214	70405693	63986998	59146622	111485994	53351512	87613987	65274266	41641260	63310699	56291037	54489044
serotonin
sorbitol / galactitol / L-iditol / manitol	15133017	13598831	18331779	19688183	26856563	20285057	22287644	20802868	8984488	8418561	9774992	8156353	23989121	5692604	6843581	11653332	8774945	507420963	128986765	121112859
spermidine	4993175077	4694577057	5007067601	5623536672	5670438366	5731342462	6440025706	6285366815	6482446202	5480776889	4796272745	4375919208	3800303004	3633398607	3293940746	3013935876	3281145659	2440194007	2471738245	2410292995
spermine	13973024	12007570	12728010	12548822	11327402	12881050	13005904	13589952	12601257	11808745	11548493	12177390	10791389	11079177	10614639	10884877	11792815	9801723	9264950	9694886
succinic acid	611093488	1232397074	984908409	932210303	570372123	1033053632	724628651	791934144	291727974	580999597	462577853	534473703	279996977	460467535	335778545	358463239	107943746	346465923	239874573	405841366
succinyl-CoA
taurine	2536209411	3711280588	3410798039	3117539827	2037572063	3004384748	2585597674	2464955584	1937367290	2505454937	2197160788	2029402038	1422295304	1908841349	1572982586	1392644877	1009740034	1339759660	1270916924	1326210247
thiamine+	164863252	78895883	4583126	161164557	231005418	194153683	153933477	127391659	77203606	69937487	71780737	46338435	140875148	52786148	42344491	68221947	18386025	8318679	26248718	28759544
thymidine	5835674	6626971	4432606	6299829	6363258	6604573	4801476	5832907	3991717	4897078	2840360	2997344	4443824	3555191	2994849	3644616	2224620	2958709	2006266	2008864
thymine	1381331	846692	2292284	919034	1808544	1059651	1233510	1300783		1904766	1749813	2276607	1711040	363371	1615125	1184404		1144651	223184	1305167
tryptamine	66073	27643	35753	40983	12906	27868	9600	25844	37836	62168	47957	20348	13043	41884	16365	17762	37902	28846	63515	50298
tryptophan	62894169	44873327	33007966	67344973	88962106	50658445	71544128	57118506	35705048	37270793	33200507	28105448	54408653	24309767	29586538	29715352	16468468	23458007	22929803	23443301
tyramine	78684		153321	107960	1270973		2179684	1212738	230859	1072212	989802		1504536		133352	834103		565013	272473	38539
tyrosine	100007336	114274559	105318602	105215980	136727467	116104913	103562950	107012326	68191013	72434458	63345139	59663496	104281029	55124730	67601911	66759628	48593054	61751012	54568853	53536142
UDP	5414097	10982138	1126282	4377159	8193175	8340874	6008733	3618582	7607679	9128055	3567999	2305626	6249342	5552967	3230795	637845	2854922	4065430	957403	1016158
UDP-D-glucose	62202682	34983971	7581446	23765958	68571238	43860168	30399497	21279949	52209323	51658162	16866926	16353718	44095822	45892885	17191167	15227678	16389080	22668652	6634239	5883981
UDP-N-acetyl-galactosamine/UDP-N-acetyl-glucosamine	32820697	30989632	10898000	23645104	38993421	30920085	38130670	20059093	32566228	28983344	21346927	19189347	28760623	25649266	24357581	16176180	11051150	14310782	11793063	9916243
UMP	10254340	10241055	1860634	3714982	7300447	9341920	4218014	4664009	5620357	6349196	2470078	1719399	3665313	5724901	1903471	1424208	2004953	3359462	818341	863487
uracil	65765649	137822242	67094245	84135904	74296980	114292062	65091089	70213115	26986546	42741211	25133890	23682711	21397158	27561922	15964691	21146598	5694472	13861731	9951958	10840940
urea	1830601	2440351	2051485	1870961	2831352	2526785	2194943	2014779	904179	1581765	1078238	1103565	1810769	730057	1264545	1026031	634100	7319682	2019191	1868474
uric acid	7610837	5073021	7236301	10118081	12467122	6680148	8612516	8991597	3667529	2365844	3210875	2704378	7940403	1347228	2274476	3539028	1851279	2279592	2941527	2284906
uridine	147946509	188518383	136924136	110617818	191075511	232098598	142465723	116368913	80769729	105174944	68552387	59647130	111753920	77410971	57423517	57329934	31279205	46720754	36407055	38781576
UTP	20170927	27112439	5039577	13303018	24354085	19476579	16735613	11747763	22814890	23567865	10091151	9454006	16114026	15729934	10019140	5718179	8651631	12709813	5866070	5402228
valine	126316822	138983152	112890826	125611993	176677830	138255657	130099057	169063998	81437754	80574245	78686715	73513110	135956762	70035126	76423468	79056998	57714696	77815233	76273037	63715531
vitamin B2	104007	17273	207980	337026	558843	311131	371474	240448	153368	115571	203094	129418	407090	62037	160186	226939	153547	165995	145898	168999
xanthine	75639	15114	39789	63248	159154	35492	17791	47826	46396	15545	57575	46188	43294	33027	480325	87658	425593	530174	394866	376893
xanthosine	88653	124011	187743	133991	134220	73803	75252	159672		17979	15269	15666		60061		51225		13545		38894
xanthurenic acid															12115			13451
XMP
xylitol / arabitol / ribito	5633101	6586006	6620610	6132764	6508272	7218711	6571299	5899802	4447926	4795091	4181857	4540900	5921561	4069766	3302340	5066086	2799166	4497110	3457075	3525077
y-glutamylcysteine	1208865	1436990	5660108	8413102	1448751	3548128	4208292	4696469	1177640	1489199	2286852	3667559	578996	1343915	1330327	1839788	54465	118206	66388	507071
